# Supplementary material for: Immune landscape of a genetically engineered murine model of glioma compared with human glioma
Source: JCI Insight. 2022 Jun 22;7(12):e148990. doi: 10.1172/jci.insight.148990 (PMC9309065; doi:10.1172/jci.insight.148990)
Supplement: Supplemental tables 1-12 [file jciinsight-7-148990-s105.xlsx]

## Sheet: Supplementary Table 1
Current status 12/15/2021	Gender	Diagnosis	Primary or Recurrent	Location	IDH status	Molecular Characterization
Alive	M	Oligodendroglioma grade II	Primary	Right frontal	Mutant	1p19q deletion, 1 and 19 monosomy
Deceased 11/28/2019	M	GBM	N/A	Right temporal	WT	P53 negative, ATRX retained
Deceased 12/19/2019	M	GBM	N/A	Right temporal	WT	BRAFv600e negative, P53 focally positive, ATRX +
Deceased 4/8/2021	M	GBM	N/A	Right frontal	WT	BRAFv600e negative, P53 focally positive, ATRX +
Deceased 10/21/2019	M	GBM	N/A	Right basal ganglia	WT	MGMT methylation negative, Mutation of : TP53, TERT, MBM4, KRAS
Deceased 9/12/2019	F	GBM	Primary	Right temporo-occipital	WT	BRAF negative, P53 5% positive, ATRX retained
Alive	F	DIFFUSE ASTROCYTOMA WHO grade II	Primary	Left frontal	Mutant	Positive for MGMT promoter methylation, IDH1 protein status (IHC): POSITIVE for mutant IDH1 p.R132H, 1p/19q status (FISH): NEGATIVE for codeletion (isolated 1p deletion; 19q intact) ATRX protein status (IHC): LOSS of expression in tumor cell population p53 protein status (IHC): POSITIVE for nuclear expression (strong, diffuse)
Deceased 10/29/2020	M	GBM	N/A	Left temporal	WT	No loss ATRX (IHC), TERT 124 promotor mutation, EGFRvIII, +MGMT, MIB=70%
Alive	M	DIFFUSE ASTROCYTOMA WHO grade II	Primary	Left parietal	Mutant	Negative for MGMT promoter methylation, positive for IDH1 R132H and p53 and negative for ATRX (loss of nuclear staining). MIB-1 (Ki67) immunostaining reveals a low proliferation index peaking at 4.2%
Deceased 2/25/2020	M	GBM	N/A	Left parieto-occipital	WT	IDH1 protein status (IHC): NEGATIVE for IDH1 p.R132H expression ATRX protein status (IHC): Retained nuclear expression MGMT status (methylation specific PCR): Negative for promoter methylation
Alive	M	Anaplastic Oligodendroglioma Grade 3	Primary	Frontal	Mutant	IDH1 protein status (IHC): POSITIVE for p.R132H expression ATRX protein status (IHC): RETAINED wildtype nuclear expression p53 protein status (IHC): Nuclear staining in a minor subset (30%) 1p/19q status (FISH): POSITIVE for codeletion
Alive	M	Oligodendroglioma grade II	Primary	Frontotemporal	Mutant	IDH1 protein status (IHC): POSITIVE for IDH1 p.R132H expression ATRX protein status (IHC): RETAINED nuclear expression p53 protein status (IHC): NEGATIVE 1p/19q status (FISH): POSITIVE for codeletion
Alive	M	Astrocytoma Grade 4	Primary	Frontal	Mutant	IDH1 protein status (IHC): POSITIVE for p.R132H expression ATRX protein status (IHC): LOSS of nuclear expression p53 protein status (IHC): POSITIVE for nuclear expression (strong, diffuse; 90% of glioma cell population)
Alive	F	Astrocytoma Grade 2	Primary	Frontal	Mutant	IDH1 protein status (IHC): POSITIVE for p.R132H expression in glioma cells ATRX protein status (IHC): LOSS of nuclear expression in glioma cells p53 protein status (IHC): Nuclear staining in a major subset of glioma cells (string, diffuse; 80%)
Alive	F	Diffuse ASTROCYTOMA WHO grade II	Primary	Frontoparietal	Mutant	IDH1 protein status (IHC): POSITIVE for p.R132H expression in glioma cells ATRX protein status (IHC): RETAINED wildtype nuclear expression in glioma cells p53 protein status (IHC): Nuclear staining in a minor subset (5%) of glioma cells 1p/19q status (FISH): NEGATIVE for codeletion (positive for loss of 1p and monosomy 19)

## Sheet: Supplementary Table 2
	Target	Dilution	Catalogue #	Company	RRID
1	CD3	1:200	A045229-2	Agilent	AB_2335677
2	CD4	1:200	ab183685	Abcam	AB_2686917
3	CD8	1:200	98941S	Cell Signaling Technology	AB_2756376
4	Arginase-1	1:250	ab91279	Abcam	AB_10674215
5	LAMP-1	1:100	1D4B	DHSB	AB_2134500
6	NCR1	1:250	ab214468	Abcam	AB_2814876

## Sheet: Supplementary Table 3
Mouse Spontaneous 0.1 Resolution
	p_val	avg_logFC	pct.1	pct.2	p_val_adj	cluster	gene
Chil3	9.73661e-66	1.85619	0.447	0.063	1.10559e-61	0	Chil3
Ly6c2	5.67601e-44	1.06711	0.363	0.061	6.44511e-40	0	Ly6c2
Zeb2	4.87769e-71	0.976744	0.813	0.444	5.53862e-67	0	Zeb2
Tgfbi	1.7991e-61	0.85762	0.847	0.481	2.04288e-57	0	Tgfbi
S100a4	7.77235e-42	0.837144	0.568	0.23	8.8255e-38	0	S100a4
Ifitm3	4.77758e-44	0.800621	0.936	0.62	5.42494e-40	0	Ifitm3
Plac8	4.50183e-49	0.79077	0.678	0.298	5.11183e-45	0	Plac8
Vim	9.70722e-31	0.740426	0.698	0.411	1.10225e-26	0	Vim
Fn1	8.86384e-44	0.680997	0.406	0.093	1.00649e-39	0	Fn1
S100a6	1.40028e-39	0.660112	0.795	0.452	1.59002e-35	0	S100a6
Irf7	1.95392e-23	0.637787	0.398	0.176	2.21868e-19	0	Irf7
Mafb	1.96981e-44	0.613581	0.755	0.439	2.23672e-40	0	Mafb
Ifi27l2a	3.56886e-27	0.610864	0.851	0.583	4.05244e-23	0	Ifi27l2a
H3f3b	5.91163e-50	0.599309	0.995	0.866	6.71265e-46	0	H3f3b
Ccr2	5.76945e-34	0.591285	0.511	0.232	6.55121e-30	0	Ccr2
Slfn4	2.4354e-31	0.576146	0.259	0.04	2.76539e-27	0	Slfn4
Lgals3	1.88114e-39	0.546404	0.85	0.549	2.13603e-35	0	Lgals3
Ifi204	4.16308e-35	0.528912	0.395	0.121	4.72718e-31	0	Ifi204
Xist	6.22817e-27	0.528843	0.426	0.159	7.07208e-23	0	Xist
Ms4a4c	4.18125e-22	0.52863	0.38	0.17	4.74781e-18	0	Ms4a4c
Isg15	2.76039e-14	0.52046	0.374	0.199	3.13442e-10	0	Isg15
Cebpb	2.69131e-45	0.520118	0.651	0.3	3.05598e-41	0	Cebpb
Pid1	2.54259e-36	0.519355	0.412	0.129	2.88711e-32	0	Pid1
Tgm2	2.82166e-14	0.51765	0.288	0.138	3.20399e-10	0	Tgm2
Prdx5	6.19173e-25	0.505571	0.844	0.65	7.03071e-21	0	Prdx5
Jun	9.31812e-38	0.498563	0.786	0.477	1.05807e-33	0	Jun
Gm42418	1.11058e-20	0.494776	1	0.999	1.26106e-16	0	Gm42418
Lyz2	3.90371e-26	0.486272	0.988	0.714	4.43267e-22	0	Lyz2
Malat1	1.33252e-27	0.479253	0.997	0.888	1.51308e-23	0	Malat1
F10	2.43159e-48	0.465239	0.274	0.007	2.76107e-44	0	F10
S100a10	9.11955e-18	0.450395	0.331	0.14	1.03552e-13	0	S100a10
Ifi203	1.26067e-24	0.447565	0.392	0.161	1.43149e-20	0	Ifi203
Fos	4.87678e-21	0.446616	0.582	0.364	5.53759e-17	0	Fos
Ahnak	7.90221e-29	0.443064	0.337	0.097	8.97296e-25	0	Ahnak
Slfn5	2.88647e-24	0.434919	0.386	0.155	3.27759e-20	0	Slfn5
Capg	3.01616e-26	0.430249	0.378	0.144	3.42485e-22	0	Capg
Son	3.23279e-22	0.428494	0.764	0.58	3.67084e-18	0	Son
Parp14	2.40539e-31	0.427011	0.391	0.128	2.73132e-27	0	Parp14
Rrbp1	6.99857e-20	0.417787	0.87	0.718	7.94688e-16	0	Rrbp1
Crip1	9.86612e-17	0.417642	0.669	0.452	1.1203e-12	0	Crip1
Prkcd	3.96495e-22	0.403881	0.459	0.234	4.5022e-18	0	Prkcd
Fyb	2.34378e-25	0.396111	0.815	0.584	2.66137e-21	0	Fyb
Sat1	2.7359e-17	0.392407	0.873	0.696	3.10661e-13	0	Sat1
Samhd1	1.40361e-20	0.386291	0.453	0.243	1.59379e-16	0	Samhd1
Neat1	1.72218e-15	0.382942	0.489	0.293	1.95553e-11	0	Neat1
Ifi209	5.67448e-23	0.362935	0.302	0.098	6.44337e-19	0	Ifi209
Rsrp1	2.57179e-16	0.358364	0.613	0.439	2.92027e-12	0	Rsrp1
Ly6e	3.38863e-15	0.35569	0.93	0.772	3.84778e-11	0	Ly6e
Mndal	2.27232e-14	0.353795	0.368	0.198	2.58022e-10	0	Mndal
Oasl2	2.87166e-21	0.34713	0.335	0.128	3.26077e-17	0	Oasl2
Cstb	1.23367e-05	0.344577	0.4	0.316	0.140083	0	Cstb
Apobec1	1.63156e-22	0.337866	0.384	0.165	1.85263e-18	0	Apobec1
Mef2a	4.35825e-21	0.327685	0.407	0.189	4.9488e-17	0	Mef2a
Hk2	7.73105e-11	0.323861	0.366	0.226	8.77861e-07	0	Hk2
Tmsb10	5.37772e-17	0.318542	0.908	0.688	6.1064e-13	0	Tmsb10
Camk2d	3.07922e-18	0.316922	0.366	0.172	3.49646e-14	0	Camk2d
Nktr	1.33077e-10	0.316812	0.378	0.245	1.51109e-06	0	Nktr
Ifi211	5.68531e-26	0.313114	0.282	0.069	6.45567e-22	0	Ifi211
Cwc22	9.18829e-09	0.312773	0.424	0.311	0.000104333	0	Cwc22
Rbm25	1.49379e-10	0.30901	0.444	0.313	1.6962e-06	0	Rbm25
Atp2b1	1.80881e-10	0.306992	0.453	0.302	2.05391e-06	0	Atp2b1
mt-Co1	4.91633e-13	0.305209	0.998	0.992	5.58249e-09	0	mt-Co1
Adap2	1.70057e-17	0.303691	0.296	0.12	1.93099e-13	0	Adap2
Lrp1	5.98249e-14	0.30368	0.436	0.257	6.79312e-10	0	Lrp1
Cybb	3.20477e-16	0.301317	0.677	0.485	3.63901e-12	0	Cybb
Zbp1	4.73118e-21	0.300404	0.305	0.105	5.37225e-17	0	Zbp1
Luc7l2	3.34771e-08	0.298474	0.389	0.285	0.000380132	0	Luc7l2
Anxa2	4.36301e-08	0.29349	0.366	0.251	0.00049542	0	Anxa2
Tspo	2.00669e-11	0.292147	0.766	0.625	2.27859e-07	0	Tspo
Ifitm6	1.81345e-17	0.290876	0.253	0.083	2.05917e-13	0	Ifitm6
Ccnl1	3.63154e-13	0.287557	0.368	0.204	4.12361e-09	0	Ccnl1
mt-Nd4	4.35221e-06	0.287148	0.962	0.941	0.0494194	0	mt-Nd4
Emp3	4.53467e-08	0.287114	0.395	0.296	0.000514912	0	Emp3
Pnp	1.46859e-07	0.273869	0.357	0.259	0.00166758	0	Pnp
9930111J21Rik2	3.11469e-12	0.269944	0.383	0.228	3.53673e-08	0	9930111J21Rik2
Tgfb1	2.57467e-07	0.269535	0.484	0.402	0.00292354	0	Tgfb1
Emilin2	6.81184e-18	0.269321	0.311	0.124	7.73484e-14	0	Emilin2
Msrb1	1.24718e-28	0.266062	0.72	0.429	1.41617e-24	0	Msrb1
Ifi207	4.25388e-15	0.264149	0.326	0.157	4.83028e-11	0	Ifi207
Ms4a6c	1.37113e-18	0.262788	0.832	0.624	1.55692e-14	0	Ms4a6c
Slfn1	1.81688e-20	0.260242	0.334	0.12	2.06307e-16	0	Slfn1
Irf2bp2	5.87697e-11	0.257398	0.381	0.237	6.6733e-07	0	Irf2bp2
Zufsp	9.78352e-15	0.256594	0.3	0.14	1.11092e-10	0	Zufsp
Nisch	4.65409e-10	0.255866	0.331	0.202	5.28472e-06	0	Nisch
Rgs2	2.10795e-11	0.255413	0.646	0.481	2.39358e-07	0	Rgs2
Tagln2	2.25134e-05	0.255196	0.342	0.257	0.255639	0	Tagln2
Epb41l2	2.55458e-07	0.254439	0.358	0.257	0.00290072	0	Epb41l2
Klf13	9.25996e-12	0.254054	0.381	0.233	1.05147e-07	0	Klf13
Rnh1	3.34334e-05	0.252888	0.343	0.267	0.379636	0	Rnh1
Sirpb1c	8.78684e-23	0.252598	0.279	0.079	9.97746e-19	0	Sirpb1c
Stat1	2.53598e-10	0.251095	0.338	0.198	2.87961e-06	0	Stat1
Inpp5d	5.52187e-09	0.250114	0.407	0.283	6.27008e-05	0	Inpp5d
Iqgap1	1.1608e-07	0.25008	0.492	0.386	0.00131809	0	Iqgap1
C1qa	1.11468e-164	2.26906	0.955	0.479	1.26572e-160	1	C1qa
Apoe	9.19016e-147	2.13228	1	0.734	1.04354e-142	1	Apoe
C1qb	4.32549e-164	1.99077	0.962	0.501	4.91159e-160	1	C1qb
C1qc	6.63433e-171	1.94569	0.962	0.438	7.53329e-167	1	C1qc
Ctsd	1.17765e-71	1.57338	0.901	0.7	1.33722e-67	1	Ctsd
Cd81	3.36949e-154	1.4733	0.756	0.079	3.82605e-150	1	Cd81
Cd63	2.15944e-130	1.41276	0.854	0.257	2.45205e-126	1	Cd63
Hexb	7.01247e-104	1.38374	0.901	0.516	7.96266e-100	1	Hexb
Fcrls	2.50274e-138	1.29572	0.667	0.049	2.84186e-134	1	Fcrls
Trem2	4.28848e-117	1.1025	0.709	0.122	4.86956e-113	1	Trem2
Spp1	6.86472e-44	1.06233	0.394	0.087	7.79489e-40	1	Spp1
Selenop	1.01638e-116	1.04577	0.739	0.149	1.15409e-112	1	Selenop
Lgmn	8.30497e-103	1.02189	0.951	0.601	9.43029e-99	1	Lgmn
Olfml3	3.91547e-121	1.00169	0.66	0.078	4.44601e-117	1	Olfml3
Cst3	4.40992e-67	0.980349	0.981	0.931	5.00747e-63	1	Cst3
Ctsz	1.12611e-82	0.957295	0.972	0.784	1.2787e-78	1	Ctsz
Ctsl	1.06013e-65	0.95378	0.54	0.128	1.20377e-61	1	Ctsl
Ctsb	4.7087e-73	0.932863	0.962	0.789	5.34673e-69	1	Ctsb
Ctss	2.14828e-86	0.932346	0.991	0.919	2.43937e-82	1	Ctss
Tmem176b	2.3764e-80	0.796024	0.69	0.188	2.6984e-76	1	Tmem176b
Ctsc	2.4847e-47	0.795657	0.873	0.644	2.82137e-43	1	Ctsc
Ms4a7	5.48791e-45	0.770877	0.61	0.246	6.23153e-41	1	Ms4a7
Tmem176a	1.17301e-74	0.763546	0.608	0.143	1.33195e-70	1	Tmem176a
Lpl	2.0101e-72	0.762937	0.491	0.072	2.28247e-68	1	Lpl
Csf1r	3.40356e-61	0.72698	0.878	0.569	3.86475e-57	1	Csf1r
Itm2b	2.18473e-52	0.726935	0.974	0.909	2.48076e-48	1	Itm2b
Calr	1.22191e-58	0.715446	0.901	0.661	1.38748e-54	1	Calr
Hexa	3.46431e-81	0.71273	0.739	0.249	3.93372e-77	1	Hexa
Grn	6.03122e-46	0.706997	0.89	0.706	6.84845e-42	1	Grn
Trf	8.31967e-70	0.698615	0.636	0.186	9.44699e-66	1	Trf
Cx3cr1	1.90658e-54	0.677049	0.613	0.21	2.16493e-50	1	Cx3cr1
Cd9	2.75222e-35	0.663501	0.486	0.181	3.12515e-31	1	Cd9
Timp2	3.83878e-71	0.660169	0.484	0.078	4.35894e-67	1	Timp2
Vcam1	5.73687e-60	0.646481	0.392	0.049	6.51422e-56	1	Vcam1
Mt1	5.63733e-52	0.623292	0.477	0.113	6.40119e-48	1	Mt1
Pf4	1.11772e-63	0.622533	0.34	0.023	1.26917e-59	1	Pf4
Gatm	9.18373e-50	0.621344	0.589	0.206	1.04281e-45	1	Gatm
Ctsa	2.52146e-50	0.59628	0.878	0.6	2.86311e-46	1	Ctsa
Ftl1	2.91158e-37	0.593569	0.995	0.981	3.30609e-33	1	Ftl1
Hsp90b1	1.66751e-43	0.59138	0.838	0.589	1.89346e-39	1	Hsp90b1
Itgb5	2.77555e-54	0.588281	0.667	0.237	3.15164e-50	1	Itgb5
Ptgs1	3.19862e-74	0.585905	0.467	0.056	3.63204e-70	1	Ptgs1
Pdia3	1.93438e-48	0.581921	0.657	0.287	2.19649e-44	1	Pdia3
Creg1	2.21511e-49	0.578367	0.585	0.22	2.51526e-45	1	Creg1
Aif1	5.11204e-45	0.577146	0.772	0.454	5.80472e-41	1	Aif1
Tmem119	8.54331e-72	0.575576	0.408	0.036	9.70093e-68	1	Tmem119
Bsg	3.41972e-45	0.574143	0.601	0.243	3.88309e-41	1	Bsg
Abhd12	4.82761e-58	0.554024	0.5	0.119	5.48175e-54	1	Abhd12
H2-Aa	1.57135e-12	0.548502	0.716	0.644	1.78427e-08	1	H2-Aa
Cd74	5.15202e-11	0.533553	0.803	0.764	5.85012e-07	1	Cd74
Rplp1	4.82246e-38	0.529286	0.988	0.988	5.4759e-34	1	Rplp1
Acp5	8.50833e-35	0.529181	0.418	0.132	9.66121e-31	1	Acp5
Pmepa1	4.76798e-42	0.52609	0.573	0.208	5.41404e-38	1	Pmepa1
Cd68	1.6834e-47	0.525007	0.876	0.584	1.91151e-43	1	Cd68
Pdia6	1.06875e-39	0.521234	0.554	0.222	1.21357e-35	1	Pdia6
Psap	1.07765e-29	0.517462	0.984	0.896	1.22368e-25	1	Psap
Gusb	2.69869e-46	0.506911	0.523	0.164	3.06437e-42	1	Gusb
H2-Ab1	1.53217e-11	0.502588	0.725	0.665	1.73977e-07	1	H2-Ab1
Hspa5	1.09172e-19	0.495178	0.824	0.72	1.23964e-15	1	Hspa5
Mpeg1	4.72188e-32	0.485994	0.871	0.665	5.36169e-28	1	Mpeg1
Syngr1	8.35776e-51	0.479008	0.345	0.047	9.49024e-47	1	Syngr1
Fcgr3	2.79436e-43	0.478702	0.725	0.326	3.17299e-39	1	Fcgr3
Mif	3.15947e-24	0.471249	0.509	0.256	3.58758e-20	1	Mif
Lamp1	3.57082e-35	0.468759	0.8	0.543	4.05467e-31	1	Lamp1
Fth1	7.11794e-31	0.46131	0.995	0.988	8.08242e-27	1	Fth1
H2-Eb1	7.86277e-11	0.45272	0.683	0.601	8.92817e-07	1	H2-Eb1
Serinc3	1.34231e-31	0.450075	0.556	0.262	1.5242e-27	1	Serinc3
Cd72	3.71736e-44	0.436203	0.397	0.083	4.22106e-40	1	Cd72
Ly86	1.08425e-34	0.430042	0.674	0.327	1.23116e-30	1	Ly86
Fabp5	5.24793e-17	0.427578	0.303	0.118	5.95903e-13	1	Fabp5
Itm2c	7.96792e-32	0.423023	0.488	0.203	9.04757e-28	1	Itm2c
Rps2	1.43492e-22	0.421778	0.958	0.96	1.62935e-18	1	Rps2
Tubb5	1.0131e-25	0.415889	0.481	0.221	1.15038e-21	1	Tubb5
Plxdc2	2.31612e-50	0.415675	0.362	0.052	2.62995e-46	1	Plxdc2
Rgs10	2.6804e-30	0.408835	0.531	0.233	3.0436e-26	1	Rgs10
Rps12	6.83324e-25	0.407086	0.955	0.975	7.75915e-21	1	Rps12
Gapdh	7.12004e-12	0.402009	0.908	0.916	8.08481e-08	1	Gapdh
Ssr4	1.32635e-31	0.39844	0.678	0.389	1.50607e-27	1	Ssr4
Lpcat2	2.18418e-35	0.391837	0.453	0.146	2.48014e-31	1	Lpcat2
Adgre1	4.71517e-50	0.389774	0.397	0.073	5.35408e-46	1	Adgre1
Tuba1b	3.64196e-18	0.377999	0.413	0.202	4.13544e-14	1	Tuba1b
Cxcl16	2.19805e-35	0.374637	0.566	0.214	2.49589e-31	1	Cxcl16
Rpl10a	2.43654e-18	0.372108	0.93	0.913	2.76669e-14	1	Rpl10a
Bcl2a1b	9.74857e-40	0.367964	0.467	0.135	1.10695e-35	1	Bcl2a1b
Tyrobp	1.53353e-27	0.362234	0.998	0.931	1.74132e-23	1	Tyrobp
Rpl32	6.04445e-20	0.360453	0.962	0.973	6.86347e-16	1	Rpl32
Prdx1	5.26555e-18	0.360412	0.646	0.438	5.97904e-14	1	Prdx1
Ucp2	7.73601e-16	0.360406	0.831	0.787	8.78423e-12	1	Ucp2
Erp29	8.67433e-23	0.359392	0.751	0.533	9.8497e-19	1	Erp29
Pld3	1.33696e-29	0.359256	0.324	0.091	1.51811e-25	1	Pld3
Cadm1	9.80896e-44	0.358271	0.369	0.067	1.11381e-39	1	Cadm1
Ctsh	1.77492e-24	0.357872	0.871	0.696	2.01542e-20	1	Ctsh
Rnase4	9.49069e-45	0.357076	0.385	0.079	1.07767e-40	1	Rnase4
Glmp	6.34193e-33	0.356128	0.432	0.147	7.20127e-29	1	Glmp
Arl6ip1	3.21106e-21	0.355457	0.488	0.249	3.64616e-17	1	Arl6ip1
Sdf2l1	6.18194e-35	0.354815	0.418	0.127	7.0196e-31	1	Sdf2l1
Rpl12	6.53433e-24	0.347315	0.908	0.855	7.41973e-20	1	Rpl12
Gpr34	5.40842e-53	0.343939	0.284	0.018	6.14126e-49	1	Gpr34
Lipa	2.75206e-24	0.336611	0.366	0.137	3.12496e-20	1	Lipa
H2-DMa	2.04494e-21	0.335184	0.634	0.362	2.32203e-17	1	H2-DMa
Npm1	9.58612e-17	0.333159	0.669	0.482	1.0885e-12	1	Npm1
mt-Nd3	1.47746e-15	0.332942	0.817	0.676	1.67766e-11	1	mt-Nd3
Blvrb	5.7436e-26	0.332854	0.354	0.121	6.52186e-22	1	Blvrb
Clec4n	1.32678e-25	0.332407	0.345	0.111	1.50655e-21	1	Clec4n
Eef1a1	5.04099e-15	0.331229	0.977	0.982	5.72405e-11	1	Eef1a1
mt-Nd1	5.78405e-15	0.32806	0.915	0.841	6.56779e-11	1	mt-Nd1
Asah1	2.55665e-28	0.327486	0.415	0.152	2.90308e-24	1	Asah1
mt-Co3	1.25924e-11	0.327121	0.995	0.997	1.42987e-07	1	mt-Co3
Abca1	2.67449e-29	0.321218	0.352	0.099	3.03688e-25	1	Abca1
Canx	2.09972e-25	0.32063	0.5	0.231	2.38424e-21	1	Canx
Axl	6.96392e-30	0.31847	0.493	0.183	7.90754e-26	1	Axl
Slamf9	2.97072e-44	0.317647	0.362	0.067	3.37325e-40	1	Slamf9
Lyz21	6.48799e-18	0.316749	0.934	0.802	7.36712e-14	1	Lyz2
Rps29	1.97775e-17	0.316704	0.969	0.99	2.24573e-13	1	Rps29
P4hb	2.03027e-26	0.315592	0.467	0.195	2.30537e-22	1	P4hb
Igf1	5.74436e-48	0.315309	0.272	0.02	6.52272e-44	1	Igf1
Rpl23	2.82779e-13	0.315308	0.979	0.985	3.21096e-09	1	Rpl23
Cxcl14	8.27575e-43	0.311313	0.261	0.024	9.39711e-39	1	Cxcl14
Gnas	9.61938e-11	0.310093	0.723	0.631	1.09228e-06	1	Gnas
Hspe1	1.33813e-17	0.308123	0.479	0.263	1.51945e-13	1	Hspe1
Tmem86a	1.22181e-24	0.307637	0.465	0.197	1.38736e-20	1	Tmem86a
Tcn2	3.62747e-23	0.307144	0.359	0.135	4.119e-19	1	Tcn2
Atpif1	1.06841e-17	0.302459	0.477	0.259	1.21318e-13	1	Atpif1
Ppib	5.5071e-19	0.300949	0.627	0.389	6.25331e-15	1	Ppib
Hebp1	3.51694e-44	0.298776	0.305	0.04	3.99349e-40	1	Hebp1
Cyba	2.80961e-15	0.297635	0.967	0.905	3.19031e-11	1	Cyba
Fcer1g	7.01465e-21	0.297594	1	0.906	7.96513e-17	1	Fcer1g
Unc93b1	9.75354e-17	0.297576	0.735	0.549	1.10751e-12	1	Unc93b1
Rps26	5.09623e-12	0.297205	0.915	0.935	5.78677e-08	1	Rps26
Lgals3bp	2.04899e-17	0.297122	0.444	0.216	2.32663e-13	1	Lgals3bp
Manf	3.57306e-15	0.296126	0.413	0.219	4.05721e-11	1	Manf
Sirpa	1.90214e-18	0.295828	0.493	0.258	2.15988e-14	1	Sirpa
Atp5g2	2.28861e-18	0.295567	0.566	0.343	2.59872e-14	1	Atp5g2
C3ar1	2.43744e-30	0.293503	0.408	0.127	2.76771e-26	1	C3ar1
Anxa3	7.92946e-27	0.292153	0.42	0.153	9.0039e-23	1	Anxa3
Npc2	5.831e-25	0.290196	0.969	0.837	6.6211e-21	1	Npc2
Tmsb4x	9.12168e-10	0.289679	0.993	0.991	1.03577e-05	1	Tmsb4x
Rpl3	6.80784e-17	0.287902	0.92	0.912	7.7303e-13	1	Rpl3
H2-DMb1	1.98204e-10	0.285913	0.418	0.249	2.25061e-06	1	H2-DMb1
Pla2g7	4.56541e-17	0.283864	0.42	0.2	5.18403e-13	1	Pla2g7
Itgax	1.36343e-19	0.283366	0.437	0.2	1.54818e-15	1	Itgax
Spcs2	1.12479e-17	0.282983	0.469	0.248	1.2772e-13	1	Spcs2
Basp1	3.02424e-22	0.279744	0.502	0.225	3.43403e-18	1	Basp1
Cd300c2	1.69543e-19	0.279174	0.547	0.289	1.92516e-15	1	Cd300c2
Ppp1r14b	6.39838e-23	0.277086	0.366	0.14	7.26536e-19	1	Ppp1r14b
Tmem37	9.87082e-30	0.277079	0.319	0.081	1.12083e-25	1	Tmem37
Cpd	9.39336e-32	0.274403	0.298	0.065	1.06662e-27	1	Cpd
Gpr65	3.53122e-28	0.273018	0.369	0.114	4.0097e-24	1	Gpr65
Ntpcr	4.20451e-24	0.271067	0.352	0.123	4.77422e-20	1	Ntpcr
mt-Cytb	1.75209e-12	0.270582	0.986	0.974	1.9895e-08	1	mt-Cytb
Ptms	1.68727e-16	0.269995	0.495	0.261	1.9159e-12	1	Ptms
Rpl27a	6.98048e-11	0.266316	0.979	0.979	7.92634e-07	1	Rpl27a
Laptm5	1.45282e-14	0.265371	0.93	0.906	1.64968e-10	1	Laptm5
Tmed9	2.70077e-18	0.265093	0.439	0.225	3.06672e-14	1	Tmed9
Ltc4s	3.11454e-30	0.264311	0.27	0.052	3.53656e-26	1	Ltc4s
B2m	3.5371e-11	0.262784	0.953	0.932	4.01638e-07	1	B2m
Lap3	2.29422e-38	0.2611	0.279	0.041	2.60509e-34	1	Lap3
Rps17	5.06976e-10	0.260306	0.728	0.651	5.75671e-06	1	Rps17
Ybx1	7.64565e-10	0.260233	0.793	0.722	8.68163e-06	1	Ybx1
Snx5	1.78056e-19	0.259286	0.406	0.183	2.02183e-15	1	Snx5
Ndufc2	3.11471e-17	0.256257	0.385	0.186	3.53675e-13	1	Ndufc2
Tpp1	7.69111e-20	0.253474	0.338	0.132	8.73325e-16	1	Tpp1
mt-Atp6	4.49677e-09	0.253092	0.993	0.991	5.10609e-05	1	mt-Atp6
Rpl22l1	2.81502e-10	0.251405	0.547	0.394	3.19646e-06	1	Rpl22l1
Lrpap1	1.95369e-18	0.250138	0.338	0.139	2.21842e-14	1	Lrpap1
Rps8	9.95476e-13	0.250028	0.965	0.98	1.13036e-08	1	Rps8
Ifitm1	2.98994e-25	1.17375	0.361	0.104	3.39507e-21	2	Ifitm1
H2-Eb11	2.77843e-18	1.14317	0.708	0.611	3.15491e-14	2	H2-Eb1
Ly6a	4.61953e-40	1.05096	0.426	0.091	5.24548e-36	2	Ly6a
H2-Ab11	4.51647e-17	1.02647	0.722	0.676	5.12845e-13	2	H2-Ab1
H2-Aa1	6.90754e-18	1.02446	0.727	0.655	7.84352e-14	2	H2-Aa
Cd741	6.57836e-16	0.941922	0.787	0.774	7.46972e-12	2	Cd74
Lsp1	1.1858e-48	0.735702	0.718	0.243	1.34648e-44	2	Lsp1
Id2	1.95949e-33	0.705946	0.588	0.217	2.225e-29	2	Id2
Klrd1	1.2507e-123	0.660377	0.481	0.006	1.42017e-119	2	Klrd1
Napsa	2.77351e-31	0.621005	0.579	0.226	3.14932e-27	2	Napsa
Tmsb101	1.98708e-27	0.614004	0.931	0.766	2.25633e-23	2	Tmsb10
Rpl121	6.37642e-37	0.610062	0.958	0.856	7.24043e-33	2	Rpl12
Rpsa	2.7095e-45	0.59942	0.981	0.965	3.07664e-41	2	Rpsa
Syngr2	1.45932e-25	0.574455	0.593	0.288	1.65705e-21	2	Syngr2
Rps11	4.77228e-41	0.572322	0.977	0.978	5.41892e-37	2	Rps11
H2-Oa	5.20164e-84	0.559516	0.407	0.02	5.90647e-80	2	H2-Oa
Rps15a	4.01039e-34	0.55779	0.986	0.955	4.5538e-30	2	Rps15a
Crip11	2.02332e-21	0.552958	0.782	0.512	2.29747e-17	2	Crip1
Ltb	2.74766e-51	0.549713	0.356	0.039	3.11996e-47	2	Ltb
Rps24	9.64618e-39	0.543582	0.981	0.972	1.09532e-34	2	Rps24
Rps7	1.22308e-37	0.539912	0.972	0.925	1.38881e-33	2	Rps7
H2-Q7	2.75104e-23	0.532168	0.352	0.106	3.1238e-19	2	H2-Q7
Cbfa2t3	3.51608e-62	0.531626	0.5	0.075	3.99251e-58	2	Cbfa2t3
Sub1	2.55242e-38	0.525765	0.694	0.281	2.89827e-34	2	Sub1
Rpl17	3.91632e-32	0.519417	0.977	0.947	4.44698e-28	2	Rpl17
Cd7	8.79374e-69	0.519317	0.269	0.003	9.9853e-65	2	Cd7
Rpl13	1.48371e-41	0.517875	0.991	0.979	1.68475e-37	2	Rpl13
Rps27	1.21294e-31	0.517427	0.986	0.944	1.37729e-27	2	Rps27
Ccnd2	4.12182e-45	0.504974	0.472	0.095	4.68032e-41	2	Ccnd2
Rps4x	6.1651e-36	0.503774	0.986	0.941	7.00047e-32	2	Rps4x
AW112010	0.000364928	0.499654	0.296	0.213	1	2	AW112010
Rnase6	6.87689e-42	0.497274	0.389	0.07	7.80871e-38	2	Rnase6
H2-DMb11	2.66199e-23	0.49594	0.569	0.251	3.02269e-19	2	H2-DMb1
Rpl30	6.07601e-29	0.492853	0.968	0.956	6.8993e-25	2	Rpl30
Rpl18a	1.53118e-35	0.483663	0.986	0.979	1.73865e-31	2	Rpl18a
Rpl27	1.87037e-32	0.483332	0.843	0.505	2.12381e-28	2	Rpl27
H2afy	7.47651e-27	0.468195	0.681	0.334	8.48958e-23	2	H2afy
Ccnd1	2.03131e-23	0.466415	0.37	0.115	2.30655e-19	2	Ccnd1
Rps6	3.35004e-29	0.464817	0.949	0.868	3.80397e-25	2	Rps6
Rps18	2.8652e-33	0.464413	0.981	0.942	3.25344e-29	2	Rps18
Rpl39	8.65703e-30	0.464333	0.972	0.957	9.83006e-26	2	Rpl39
Rps16	1.95276e-31	0.462942	0.991	0.977	2.21736e-27	2	Rps16
Ptprcap	5.40245e-73	0.458679	0.273	0.001	6.13448e-69	2	Ptprcap
H2-DMb2	2.21297e-48	0.458427	0.306	0.029	2.51282e-44	2	H2-DMb2
Eef1b2	4.46953e-25	0.457634	0.88	0.693	5.07516e-21	2	Eef1b2
Ciita	4.53969e-30	0.457032	0.481	0.147	5.15482e-26	2	Ciita
Rps19	1.96592e-32	0.451755	0.977	0.966	2.23231e-28	2	Rps19
Rps10	1.53849e-29	0.451713	0.986	0.959	1.74696e-25	2	Rps10
Mdh2	3.67921e-22	0.448424	0.523	0.227	4.17774e-18	2	Mdh2
Rpl9	1.56706e-28	0.446838	0.968	0.942	1.7794e-24	2	Rpl9
Rpl14	1.01243e-26	0.44156	0.954	0.855	1.14961e-22	2	Rpl14
Rpl8	2.1656e-30	0.439393	0.981	0.936	2.45904e-26	2	Rpl8
Ms4a4b	2.5807e-17	0.434488	0.255	0.073	2.93039e-13	2	Ms4a4b
Rplp0	7.21066e-30	0.427995	0.972	0.952	8.18771e-26	2	Rplp0
Cnn2	1.31515e-31	0.427903	0.481	0.149	1.49335e-27	2	Cnn2
Itgb7	6.64409e-39	0.426587	0.477	0.114	7.54437e-35	2	Itgb7
Rpl4	2.12568e-28	0.425502	0.917	0.762	2.41371e-24	2	Rpl4
Rpl5	3.68824e-24	0.422973	0.884	0.768	4.18799e-20	2	Rpl5
Rps3a1	1.82292e-27	0.422351	0.991	0.95	2.06992e-23	2	Rps3a1
Rpl18	4.26575e-33	0.421279	0.977	0.959	4.84376e-29	2	Rpl18
Rpl38	1.07998e-23	0.417853	0.986	0.939	1.22632e-19	2	Rpl38
Rps3	1.49667e-30	0.416207	0.986	0.945	1.69947e-26	2	Rps3
Rpl13a	5.00047e-29	0.410956	0.593	0.226	5.67803e-25	2	Rpl13a
Rpl34	1.54014e-27	0.409119	0.972	0.96	1.74883e-23	2	Rpl34
Rps13	8.42439e-25	0.406341	0.972	0.952	9.56589e-21	2	Rps13
Rps5	4.26012e-28	0.40551	0.977	0.95	4.83736e-24	2	Rps5
Eef1a11	5.48601e-27	0.404858	0.995	0.978	6.22936e-23	2	Eef1a1
Klrk1	2.78563e-59	0.404045	0.31	0.018	3.16308e-55	2	Klrk1
Rps20	2.27109e-22	0.399365	0.981	0.97	2.57882e-18	2	Rps20
Rps14	4.18924e-27	0.396611	0.968	0.967	4.75688e-23	2	Rps14
Psmb8	2.93774e-23	0.396362	0.824	0.552	3.3358e-19	2	Psmb8
Plbd1	2.44347e-16	0.394485	0.505	0.251	2.77456e-12	2	Plbd1
Ckb	2.36726e-18	0.392198	0.398	0.157	2.68803e-14	2	Ckb
Rpl321	2.80185e-23	0.387483	0.972	0.969	3.1815e-19	2	Rpl32
Rpl21	8.63871e-26	0.386711	0.986	0.964	9.80926e-22	2	Rpl21
Rpl36	2.4409e-24	0.385707	0.981	0.948	2.77164e-20	2	Rpl36
Rps21	4.5369e-25	0.385556	0.986	0.968	5.15165e-21	2	Rps21
Fyn	3.61451e-50	0.382968	0.38	0.05	4.10428e-46	2	Fyn
Rps23	1.14486e-23	0.382811	0.972	0.956	1.29999e-19	2	Rps23
Nsa2	1.64155e-26	0.377987	0.676	0.307	1.86398e-22	2	Nsa2
Rps15	8.87434e-23	0.375305	0.963	0.859	1.00768e-18	2	Rps15
Rpl37	1.09302e-23	0.374957	0.977	0.962	1.24113e-19	2	Rpl37
Rack1	9.48942e-25	0.37208	0.963	0.896	1.07752e-20	2	Rack1
Rplp11	1.75318e-24	0.371525	0.995	0.986	1.99074e-20	2	Rplp1
Ccnd3	2.26364e-23	0.370363	0.417	0.141	2.57037e-19	2	Ccnd3
Tpt1	2.98871e-21	0.367492	1	0.986	3.39369e-17	2	Tpt1
Rpl19	2.83453e-24	0.367168	0.986	0.969	3.2186e-20	2	Rpl19
Rpl36a	1.28916e-17	0.365523	0.884	0.765	1.46384e-13	2	Rpl36a
Gm2a	6.30974e-08	0.364341	0.708	0.653	0.00071647	2	Gm2a
Aes	8.05096e-25	0.363721	0.537	0.218	9.14186e-21	2	Aes
Actb	1.46003e-13	0.362842	1	0.994	1.65787e-09	2	Actb
Cd47	1.02728e-21	0.361013	0.653	0.304	1.16648e-17	2	Cd47
Rps9	3.58916e-23	0.360348	0.986	0.979	4.07549e-19	2	Rps9
Kmo	4.73258e-69	0.359994	0.338	0.015	5.37384e-65	2	Kmo
Dnajc7	1.6302e-18	0.357872	0.352	0.123	1.8511e-14	2	Dnajc7
Eif3f	2.90069e-21	0.355051	0.792	0.513	3.29373e-17	2	Eif3f
Rpl23a	1.93136e-20	0.353089	0.898	0.757	2.19306e-16	2	Rpl23a
Limd2	2.97354e-22	0.352422	0.495	0.196	3.37645e-18	2	Limd2
Rpl15	1.64452e-21	0.348412	0.949	0.922	1.86736e-17	2	Rpl15
Rpl24	1.11481e-21	0.346262	0.963	0.911	1.26587e-17	2	Rpl24
Cox7a2l	1.7456e-21	0.345561	0.569	0.252	1.98213e-17	2	Cox7a2l
Jaml	8.52579e-55	0.344314	0.37	0.038	9.68104e-51	2	Jaml
Traf1	1.20401e-47	0.344314	0.333	0.037	1.36715e-43	2	Traf1
Rac2	2.55835e-13	0.34384	0.611	0.364	2.90501e-09	2	Rac2
Pdcd4	2.16455e-30	0.34376	0.273	0.045	2.45785e-26	2	Pdcd4
Rpl7	7.44475e-25	0.342944	0.986	0.897	8.45351e-21	2	Rpl7
Rpl27a1	1.26903e-21	0.338431	0.977	0.98	1.44099e-17	2	Rpl27a
Rps121	1.92805e-24	0.33356	0.986	0.966	2.1893e-20	2	Rps12
Rpl33	2.0939e-19	0.331769	0.954	0.907	2.37762e-15	2	Rpl3
Eef1g	1.01099e-18	0.327255	0.546	0.259	1.14798e-14	2	Eef1g
Mbnl1	1.48579e-17	0.326706	0.639	0.32	1.68711e-13	2	Mbnl1
Rpl6	2.18701e-21	0.326292	0.977	0.944	2.48335e-17	2	Rpl6
Rps28	7.53103e-18	0.323021	0.986	0.934	8.55148e-14	2	Rps28
Rpl231	2.34769e-22	0.322545	0.995	0.981	2.66581e-18	2	Rpl23
Ptma	2.30584e-15	0.321192	0.944	0.905	2.61829e-11	2	Ptma
Rpl22	2.79397e-19	0.319006	0.94	0.869	3.17256e-15	2	Rpl22
Pak1	2.63485e-23	0.318495	0.338	0.095	2.99188e-19	2	Pak1
Rplp2	3.5293e-18	0.317356	0.977	0.962	4.00752e-14	2	Rplp2
Bcl11a	2.76732e-47	0.317199	0.273	0.02	3.14229e-43	2	Bcl11a
Rpl28	3.35624e-21	0.316866	0.977	0.956	3.81101e-17	2	Rpl28
H2-DMa1	1.93129e-10	0.311101	0.593	0.418	2.19298e-06	2	H2-DMa
S100a101	6.20803e-12	0.311009	0.417	0.196	7.04922e-08	2	S100a10
Rps81	6.25342e-19	0.309789	0.977	0.975	7.10075e-15	2	Rps8
Rpl35	7.5965e-18	0.309275	0.912	0.827	8.62582e-14	2	Rpl35
Naca	2.90716e-16	0.307988	0.875	0.768	3.30109e-12	2	Naca
Ndufa6	5.50233e-18	0.307679	0.574	0.281	6.24789e-14	2	Ndufa6
Eif3h	2.13142e-21	0.305218	0.639	0.303	2.42023e-17	2	Eif3h
Ywhah	2.38608e-16	0.304041	0.5	0.232	2.7094e-12	2	Ywhah
Rpl26	2.14767e-21	0.301567	0.977	0.96	2.43868e-17	2	Rpl26
Cnp	3.45278e-23	0.300881	0.301	0.074	3.92063e-19	2	Cnp
Set	3.33032e-21	0.30045	0.593	0.257	3.78158e-17	2	Set
Rpl37a	7.32017e-15	0.300275	0.991	0.978	8.31205e-11	2	Rpl37a
H2afz	8.77792e-11	0.300049	0.773	0.599	9.96732e-07	2	H2afz
Rps261	5.44699e-19	0.29835	0.954	0.925	6.18506e-15	2	Rps26
Rinl	1.28654e-33	0.293476	0.296	0.047	1.46087e-29	2	Rinl
Sh3bgrl3	1.05731e-11	0.292297	0.907	0.873	1.20058e-07	2	Sh3bgrl3
Psmb9	2.10297e-13	0.291618	0.394	0.184	2.38793e-09	2	Psmb9
Slamf7	1.6487e-21	0.289619	0.315	0.085	1.8721e-17	2	Slamf7
Tmsb4x1	8.09091e-08	0.286804	0.986	0.992	0.000918723	2	Tmsb4x
Sumo2	3.84015e-16	0.286296	0.537	0.266	4.36049e-12	2	Sumo2
Marcksl1	1.47871e-05	0.280633	0.259	0.146	0.167907	2	Marcksl1
Rpl11	1.32745e-19	0.279692	0.981	0.956	1.50732e-15	2	Rpl11
Rps27a	4.60764e-16	0.278187	0.981	0.971	5.23198e-12	2	Rps27a
Uba52	1.52151e-14	0.277293	0.343	0.136	1.72767e-10	2	Uba52
Dpp4	4.93476e-47	0.276273	0.278	0.021	5.60342e-43	2	Dpp4
Tagln21	6.78733e-10	0.276074	0.481	0.263	7.70701e-06	2	Tagln2
Dbnl	5.91221e-15	0.274847	0.398	0.176	6.71331e-11	2	Dbnl
Rpl41	3.18326e-18	0.274163	0.991	0.982	3.61459e-14	2	Rpl41
Eif3e	2.29854e-15	0.273617	0.412	0.181	2.60999e-11	2	Eif3e
Eef2	3.11465e-13	0.271335	0.884	0.818	3.53669e-09	2	Eef2
Il2rg	6.74913e-24	0.270897	0.37	0.106	7.66363e-20	2	Il2rg
Rpl35a	6.06003e-15	0.269121	0.968	0.972	6.88116e-11	2	Rpl35a
Selplg	5.73587e-16	0.268589	0.63	0.329	6.51308e-12	2	Selplg
Flt3	5.60586e-62	0.268585	0.259	0.005	6.36546e-58	2	Flt3
Rpl31	5.17198e-12	0.267847	0.801	0.588	5.87278e-08	2	Rpl31
Olfm1	2.92445e-28	0.263623	0.269	0.047	3.32071e-24	2	Olfm1
Atp5d	5.82515e-17	0.263607	0.62	0.303	6.61446e-13	2	Atp5d
Wdfy4	2.64891e-17	0.263346	0.301	0.096	3.00783e-13	2	Wdfy4
H2-K1	0.00676592	0.263296	0.843	0.864	1	2	H2-K1
Pfdn5	5.30763e-11	0.263065	0.722	0.535	6.02682e-07	2	Pfdn5
Nfkb1	4.76164e-09	0.258536	0.421	0.236	5.40684e-05	2	Nfkb1
Uqcrh	1.6763e-13	0.258533	0.731	0.494	1.90344e-09	2	Uqcrh
Cytip	1.19293e-22	0.25762	0.435	0.142	1.35457e-18	2	Cytip
Park7	3.54646e-16	0.257586	0.449	0.198	4.02701e-12	2	Park7
Hmgb1	6.09166e-11	0.257105	0.565	0.327	6.91708e-07	2	Hmgb1
Siglecg	5.15054e-54	0.255921	0.255	0.009	5.84844e-50	2	Siglecg
Rpl10a1	7.89057e-18	0.255618	0.977	0.907	8.95975e-14	2	Rpl10a
Stap1	2.79031e-25	0.254941	0.324	0.077	3.1684e-21	2	Stap1
2020-09-06	1.40815e-47	0.251914	0.282	0.022	1.59895e-43	2	2020-09-06
Tbc1d10c	2.26212e-54	0.251374	0.278	0.015	2.56863e-50	2	Tbc1d10c
S100a9	3.67531e-262	4.00698	0.891	0.002	4.17332e-258	3	S100a9
S100a8	2.72048e-224	3.73626	0.891	0.013	3.08911e-220	3	S100a8
Retnlg	9.0316e-99	2.15095	0.348	0.001	1.02554e-94	3	Retnlg
Il1b	2.10859e-77	2.03055	0.924	0.193	2.39431e-73	3	Il1b
Srgn	1.93055e-39	1.67931	0.978	0.785	2.19214e-35	3	Srgn
Dusp1	2.14032e-56	1.56039	0.783	0.176	2.43033e-52	3	Dusp1
Stfa2l1	9.90204e-125	1.46215	0.424	0	1.12438e-120	3	Stfa2l1
Cxcr2	1.09335e-230	1.39441	0.772	0	1.2415e-226	3	Cxcr2
Lrg1	2.23247e-114	1.39401	0.457	0.005	2.53497e-110	3	Lrg1
Txnip	4.15641e-46	1.31631	0.761	0.219	4.7196e-42	3	Txnip
Msrb11	1.58467e-37	1.30798	0.946	0.539	1.7994e-33	3	Msrb1
S100a11	6.68146e-33	1.29729	0.87	0.432	7.58679e-29	3	S100a11
Csf3r	4.80673e-84	1.28443	0.837	0.127	5.45804e-80	3	Csf3r
Gm5483	7.51516e-80	1.2773	0.272	0	8.53347e-76	3	Gm5483
Slpi	1.46431e-44	1.20155	0.543	0.085	1.66272e-40	3	Slpi
Eif1	6.86382e-41	1.19359	1	0.879	7.79387e-37	3	Eif1
Cdk2ap2	8.08505e-29	1.18237	0.674	0.244	9.18058e-25	3	Cdk2ap2
Btg1	1.86302e-34	1.17162	0.935	0.614	2.11546e-30	3	Btg1
Cxcl2	1.11889e-66	1.11442	0.391	0.018	1.27049e-62	3	Cxcl2
Hdc	2.74514e-102	1.10251	0.511	0.016	3.1171e-98	3	Hdc
Cebpb1	2.84794e-21	1.08509	0.793	0.442	3.23384e-17	3	Cebpb
Mcl1	2.15997e-29	1.04553	0.848	0.578	2.45265e-25	3	Mcl1
Ifitm2	1.17342e-31	1.04009	0.946	0.582	1.33242e-27	3	Ifitm2
Txn1	4.2402e-19	1.0287	0.685	0.358	4.81474e-15	3	Txn1
Mmp9	4.1727e-127	1.02036	0.5	0.005	4.7381e-123	3	Mmp9
Rnf149	9.374e-27	1.01999	0.739	0.334	1.06442e-22	3	Rnf149
Junb	1.05724e-26	0.996294	0.891	0.572	1.20049e-22	3	Junb
Ifitm11	1.32817e-33	0.96879	0.565	0.114	1.50814e-29	3	Ifitm1
Cebpd	4.35684e-38	0.941396	0.576	0.124	4.94719e-34	3	Cebpd
Lcn2	3.88091e-28	0.931231	0.261	0.026	4.40677e-24	3	Lcn2
Neat11	5.65883e-25	0.924752	0.793	0.356	6.4256e-21	3	Neat1
Il1r2	4.16288e-65	0.920095	0.467	0.032	4.72695e-61	3	Il1r2
Tyrobp1	1.00175e-31	0.909404	1	0.948	1.13749e-27	3	Tyrobp
Mxd1	2.62803e-41	0.907826	0.511	0.08	2.98413e-37	3	Mxd1
Pim1	2.18659e-19	0.907047	0.62	0.259	2.48287e-15	3	Pim1
Sorl1	2.4853e-44	0.904134	0.717	0.181	2.82206e-40	3	Sorl1
Tnfaip2	2.07412e-28	0.886739	0.609	0.18	2.35517e-24	3	Tnfaip2
Gsr	6.22213e-36	0.88235	0.62	0.149	7.06523e-32	3	Gsr
Klf2	6.9936e-29	0.873027	0.457	0.093	7.94123e-25	3	Klf2
Cxcr4	3.00419e-42	0.864694	0.598	0.114	3.41126e-38	3	Cxcr4
Btg2	5.62917e-18	0.861336	0.804	0.517	6.39192e-14	3	Btg2
Rac21	4.04405e-20	0.8555	0.707	0.381	4.59202e-16	3	Rac2
Lcp1	2.80149e-25	0.84719	0.848	0.609	3.18109e-21	3	Lcp1
Hp	1.73873e-15	0.835623	0.37	0.107	1.97433e-11	3	Hp
Ier5	9.3854e-35	0.829492	0.772	0.276	1.06571e-30	3	Ier5
Pilra	1.02267e-36	0.819414	0.63	0.154	1.16125e-32	3	Pilra
Tpd52	6.75715e-22	0.801153	0.728	0.351	7.67275e-18	3	Tpd52
Ccr1	4.70351e-19	0.797759	0.609	0.266	5.34083e-15	3	Ccr1
Vasp	2.0016e-21	0.783801	0.652	0.297	2.27282e-17	3	Vasp
Grina	4.37519e-22	0.779486	0.609	0.241	4.96802e-18	3	Grina
Gcnt2	1.0774e-41	0.774684	0.609	0.124	1.22338e-37	3	Gcnt2
Fos1	1.08229e-11	0.769192	0.685	0.451	1.22894e-07	3	Fos
Jund	2.70739e-20	0.762334	0.707	0.336	3.07424e-16	3	Jund
Fcer1g1	5.86721e-22	0.737306	1	0.931	6.66222e-18	3	Fcer1g
Gabarap	3.53969e-26	0.727296	0.946	0.715	4.01932e-22	3	Gabarap
Ier3	6.46928e-16	0.71743	0.424	0.134	7.34586e-12	3	Ier3
Fxyd5	5.67814e-18	0.704383	0.967	0.798	6.44753e-14	3	Fxyd5
Map1lc3b	2.04866e-21	0.703095	0.63	0.277	2.32625e-17	3	Map1lc3b
Marcks	1.64803e-21	0.701876	0.793	0.405	1.87134e-17	3	Marcks
Lyst	5.22882e-27	0.682524	0.5	0.122	5.93733e-23	3	Lyst
Pfn1	1.22288e-17	0.667858	1	0.902	1.38858e-13	3	Pfn1
Cd91	1.01964e-13	0.667363	0.565	0.254	1.1578e-09	3	Cd9
Selplg1	1.22508e-13	0.667057	0.641	0.357	1.39108e-09	3	Selplg
Gda	3.28557e-17	0.664481	0.38	0.105	3.73076e-13	3	Gda
Fgl2	3.28625e-21	0.661697	0.478	0.144	3.73154e-17	3	Fgl2
Fth11	2.5407e-13	0.65398	1	0.989	2.88497e-09	3	Fth1
Trim30b	1.4705e-46	0.652047	0.478	0.058	1.66975e-42	3	Trim30b
Clec4e	7.4412e-14	0.651597	0.315	0.083	8.44948e-10	3	Clec4e
Cd52	9.23365e-21	0.649166	0.989	0.953	1.04848e-16	3	Cd52
Igfbp6	1.51197e-30	0.646472	0.38	0.059	1.71685e-26	3	Igfbp6
Zfp36	1.8189e-13	0.645371	0.609	0.315	2.06536e-09	3	Zfp36
Egr1	3.33472e-20	0.645221	0.467	0.133	3.78657e-16	3	Egr1
Adipor1	1.93199e-19	0.642093	0.478	0.156	2.19377e-15	3	Adipor1
H3f3a	5.69546e-20	0.642014	0.989	0.863	6.46719e-16	3	H3f3a
Ubb	1.24386e-20	0.639567	1	0.904	1.4124e-16	3	Ubb
Pnrc1	4.30321e-14	0.638361	0.457	0.182	4.88629e-10	3	Pnrc1
Ier2	9.27675e-14	0.635213	0.543	0.262	1.05338e-09	3	Ier2
Gmfg	1.87053e-16	0.629574	0.641	0.342	2.12399e-12	3	Gmfg
Nfkbia	1.1645e-06	0.618879	0.435	0.259	0.0132229	3	Nfkbia
Lst1	3.95382e-12	0.616991	0.707	0.482	4.48956e-08	3	Lst1
Alox5ap	2.2041e-14	0.616632	0.75	0.478	2.50276e-10	3	Alox5ap
Stk17b	8.26274e-20	0.605507	0.511	0.167	9.38234e-16	3	Stk17b
Arpc1b	1.55433e-20	0.596785	1	0.887	1.76495e-16	3	Arpc1b
Socs3	3.05808e-15	0.595982	0.402	0.128	3.47245e-11	3	Socs3
Clec4d	2.42963e-24	0.595123	0.435	0.096	2.75885e-20	3	Clec4d
Cd24a	3.1115e-39	0.593759	0.424	0.054	3.53311e-35	3	Cd24a
Cd300lf	1.00767e-24	0.589993	0.587	0.18	1.14421e-20	3	Cd300lf
Ccrl2	5.17436e-12	0.589825	0.337	0.11	5.87548e-08	3	Ccrl2
Ptprc	1.67802e-16	0.579881	0.935	0.744	1.90539e-12	3	Ptprc
Rgs21	1.01105e-08	0.57738	0.717	0.547	0.000114804	3	Rgs2
Ncf2	3.19423e-10	0.576968	0.598	0.382	3.62705e-06	3	Ncf2
G0s2	2.2453e-70	0.576535	0.261	0.002	2.54954e-66	3	G0s2
Samsn1	2.80868e-15	0.576465	0.413	0.134	3.18926e-11	3	Samsn1
Spi1	6.80469e-13	0.575919	0.804	0.653	7.72673e-09	3	Spi1
Pglyrp1	1.5058e-26	0.571271	0.391	0.071	1.70984e-22	3	Pglyrp1
Taldo1	2.16087e-09	0.56969	0.739	0.652	2.45367e-05	3	Taldo1
Atp6v1g1	9.00022e-10	0.566869	0.62	0.432	1.02197e-05	3	Atp6v1g1
Iqgap11	5.5809e-13	0.565438	0.685	0.418	6.33711e-09	3	Iqgap1
Marcksl11	1.14822e-06	0.564455	0.326	0.152	0.013038	3	Marcksl1
Nfam1	2.84366e-17	0.56442	0.511	0.191	3.22897e-13	3	Nfam1
Neurl3	3.00388e-12	0.554794	0.587	0.295	3.4109e-08	3	Neurl3
Adgre5	3.66394e-12	0.548507	0.467	0.201	4.1604e-08	3	Adgre5
Anxa21	1.66744e-08	0.546327	0.522	0.29	0.000189338	3	Anxa2
Msn	1.3992e-13	0.544542	0.793	0.575	1.58879e-09	3	Msn
Cyp4f18	1.56061e-14	0.543183	0.533	0.229	1.77207e-10	3	Cyp4f18
Gng5	2.88604e-20	0.536598	0.967	0.808	3.2771e-16	3	Gng5
Calm2	1.18713e-12	0.534001	0.587	0.311	1.34799e-08	3	Calm2
Ddx5	9.15341e-12	0.529758	0.859	0.732	1.03937e-07	3	Ddx5
Osgin1	3.09615e-37	0.528668	0.326	0.031	3.51568e-33	3	Osgin1
Atp11b	6.62894e-17	0.526034	0.38	0.104	7.52716e-13	3	Atp11b
Il1f9	8.94471e-83	0.525754	0.293	0.001	1.01567e-78	3	Il1f9
Pkm	8.40811e-10	0.519226	0.891	0.756	9.54741e-06	3	Pkm
F630028O10Rik	6.23381e-18	0.518516	0.326	0.074	7.07849e-14	3	F630028O10Rik
Rabac1	3.6271e-11	0.51718	0.489	0.245	4.11857e-07	3	Rabac1
Gpsm3	3.71116e-09	0.516023	0.5	0.286	4.21402e-05	3	Gpsm3
Atp6v0e	4.17679e-08	0.510969	0.576	0.413	0.000474274	3	Atp6v0e
Slfn11	3.40899e-08	0.507941	0.424	0.206	0.00038709	3	Slfn1
Slfn2	6.21918e-06	0.507472	0.576	0.446	0.0706188	3	Slfn2
Ncf1	4.56411e-11	0.506276	0.543	0.286	5.18254e-07	3	Ncf1
Ptafr	3.84016e-20	0.501857	0.489	0.146	4.3605e-16	3	Ptafr
Plek	2.98781e-06	0.500382	0.402	0.239	0.0339266	3	Plek
Ninj1	4.62935e-08	0.495443	0.457	0.247	0.000525663	3	Ninj1
Myl12b	1.05024e-09	0.491371	0.609	0.384	1.19255e-05	3	Myl12b
Gadd45b	1.16251e-11	0.488496	0.272	0.075	1.32003e-07	3	Gadd45b
Ltb1	5.82352e-25	0.487888	0.38	0.068	6.61261e-21	3	Ltb
Ogfrl1	1.17279e-17	0.484993	0.478	0.159	1.3317e-13	3	Ogfrl1
Ppp1r2	1.82701e-18	0.483401	0.413	0.117	2.07457e-14	3	Ppp1r2
Cd300ld	3.08962e-31	0.477624	0.348	0.046	3.50827e-27	3	Cd300ld
Zyx	1.09507e-12	0.476615	0.467	0.198	1.24345e-08	3	Zyx
AC110211.1	6.69388e-83	0.474652	0.293	0.001	7.6009e-79	3	AC110211.1
Cd33	1.19351e-13	0.473629	0.402	0.137	1.35523e-09	3	Cd33
Gsn	1.0488e-08	0.473185	0.467	0.25	0.000119091	3	Gsn
Cd53	2.67181e-06	0.471104	0.5	0.347	0.0303383	3	Cd53
2310001H17Rik	1.10596e-18	0.470733	0.315	0.066	1.25582e-14	3	2310001H17Rik
S100a61	2.55062e-05	0.466793	0.772	0.602	0.289623	3	S100a6
Rhog	4.97478e-07	0.464617	0.478	0.303	0.00564887	3	Rhog
Rps271	6.85146e-15	0.462115	1	0.947	7.77984e-11	3	Rps27
Gnai2	9.08966e-12	0.462002	0.967	0.868	1.03213e-07	3	Gnai2
Ftl11	1.60666e-08	0.460366	1	0.985	0.000182436	3	Ftl1
Cd37	1.54073e-17	0.458985	0.5	0.165	1.74949e-13	3	Cd37
Timm10b	4.2137e-08	0.456937	0.457	0.251	0.000478465	3	Timm10b
H2-Q10	7.44145e-56	0.456303	0.337	0.016	8.44976e-52	3	H2-Q10
Ostf1	5.92716e-08	0.454963	0.522	0.318	0.000673029	3	Ostf1
2810474O19Rik	2.6565e-10	0.452558	0.435	0.194	3.01645e-06	3	2810474O19Rik
Tsc22d3	1.20149e-10	0.443196	0.326	0.113	1.36429e-06	3	Tsc22d3
Pygl	1.07102e-16	0.443069	0.359	0.096	1.21614e-12	3	Pygl
Trem1	1.48317e-26	0.442011	0.272	0.032	1.68414e-22	3	Trem1
Ypel3	2.91337e-08	0.439427	0.457	0.25	0.000330813	3	Ypel3
Ptpn6	3.23746e-10	0.436606	0.576	0.315	3.67613e-06	3	Ptpn6
Ppp1r18	5.32664e-08	0.435625	0.457	0.256	0.000604841	3	Ppp1r18
Fau	7.28272e-10	0.434505	1	0.99	8.26953e-06	3	Fau
Cd44	3.756e-09	0.430753	0.424	0.2	4.26494e-05	3	Cd44
Emilin21	2.65699e-10	0.428138	0.446	0.195	3.01702e-06	3	Emilin2
Cox17	1.02268e-09	0.42731	0.391	0.177	1.16125e-05	3	Cox17
Il17ra	6.67852e-09	0.426368	0.402	0.192	7.58346e-05	3	Il17ra
H3f3b1	1.87133e-11	0.421726	1	0.922	2.1249e-07	3	H3f3b
Ddx3x	5.35981e-08	0.408109	0.359	0.168	0.000608606	3	Ddx3x
Sdcbp	0.000313601	0.406609	0.457	0.351	1	3	Sdcbp
Cytip1	7.28068e-10	0.405885	0.402	0.172	8.26721e-06	3	Cytip
Zfp36l2	0.000395515	0.403948	0.489	0.358	1	3	Zfp36l2
Mrpl33	2.66852e-06	0.400338	0.435	0.264	0.0303011	3	Mrpl33
C5ar1	2.90511e-08	0.400127	0.391	0.178	0.000329876	3	C5ar1
Arpc2	7.86405e-09	0.399949	0.935	0.834	8.92962e-05	3	Arpc2
Cap1	2.21305e-05	0.397936	0.489	0.354	0.251291	3	Cap1
Lsp11	1.45073e-06	0.396905	0.511	0.303	0.016473	3	Lsp1
Actg1	1.01809e-05	0.394322	0.957	0.907	0.115604	3	Actg1
Ssh2	6.79576e-10	0.393186	0.489	0.245	7.71659e-06	3	Ssh2
2020-06-01	1.12236e-05	0.38488	0.739	0.614	0.127444	3	Jun
Fam104a	7.40952e-12	0.38375	0.424	0.164	8.41351e-08	3	Fam104a
Kdm6b	3.01893e-11	0.37869	0.337	0.114	3.428e-07	3	Kdm6b
Retreg1	2.04537e-09	0.378635	0.359	0.146	2.32252e-05	3	Retreg1
Pla2g71	1.40548e-06	0.375111	0.446	0.255	0.0159592	3	Pla2g7
Pak2	1.02271e-06	0.375032	0.435	0.259	0.0116129	3	Pak2
Lmnb1	2.82638e-08	0.37466	0.293	0.114	0.000320935	3	Lmnb1
Rac1	5.84239e-05	0.374529	0.522	0.417	0.663404	3	Rac1
H2-D1	4.22767e-05	0.373352	0.967	0.88	0.480052	3	H2-D1
Zcchc6	5.67174e-06	0.369966	0.402	0.226	0.0644026	3	Zcchc6
Ubc	3.03213e-05	0.369514	0.739	0.686	0.344298	3	Ubc
Nudt4	7.35672e-21	0.366849	0.326	0.061	8.35355e-17	3	Nudt4
Arpc5	2.18635e-05	0.36663	0.543	0.407	0.24826	3	Arpc5
Pgd	1.0709e-05	0.365463	0.391	0.237	0.1216	3	Pgd
Cox8a	1.8692e-06	0.362157	0.88	0.811	0.0212247	3	Cox8a
Rab7	2.76786e-06	0.361288	0.424	0.258	0.031429	3	Rab7
Supt4a	3.2144e-07	0.359201	0.413	0.224	0.00364995	3	Supt4a
Pilrb2	7.778e-10	0.358241	0.304	0.104	8.83192e-06	3	Pilrb2
Itgam	8.24511e-05	0.357477	0.424	0.276	0.936232	3	Itgam
Litaf	0.000136178	0.352809	0.359	0.225	1	3	Litaf
Oaz1	2.81466e-07	0.352523	0.924	0.804	0.00319605	3	Oaz1
Ube2b	3.7763e-06	0.348969	0.326	0.166	0.0428799	3	Ube2b
Card19	2.71065e-07	0.348126	0.424	0.224	0.00307795	3	Card19
Klf6	0.000203188	0.347988	0.37	0.239	1	3	Klf6
Srsf5	7.70127e-06	0.343295	0.543	0.376	0.0874479	3	Srsf5
Siglece	2.97781e-11	0.343292	0.293	0.089	3.3813e-07	3	Siglece
D8Ertd738e	0.00117339	0.342951	0.413	0.317	1	3	D8Ertd738e
Fam32a	9.34597e-07	0.342534	0.337	0.166	0.0106123	3	Fam32a
Grb2	3.30446e-06	0.342424	0.478	0.303	0.0375221	3	Grb2
Fgr	6.61997e-07	0.341892	0.435	0.237	0.00751697	3	Fgr
Coro1a	9.84296e-07	0.341146	0.967	0.844	0.0111767	3	Coro1a
Sbno2	0.000279471	0.338489	0.348	0.223	1	3	Sbno2
Gm5150	1.26494e-09	0.337791	0.304	0.109	1.43634e-05	3	Gm5150
Sell	1.57944e-07	0.337267	0.283	0.11	0.00179346	3	Sell
Max	4.70095e-09	0.334537	0.337	0.136	5.33792e-05	3	Max
Scand1	0.000412349	0.332751	0.446	0.33	1	3	Scand1
Myd88	1.831e-08	0.33042	0.38	0.171	0.00020791	3	Myd88
Myl6	1.43311e-07	0.328361	0.902	0.809	0.00162729	3	Myl6
Trim30a	0.000949509	0.325719	0.38	0.259	1	3	Trim30a
Hnrnpf	0.00789737	0.325601	0.457	0.404	1	3	Hnrnpf
Dazap2	2.90678e-05	0.325363	0.413	0.266	0.330065	3	Dazap2
Celf2	0.000246491	0.324743	0.402	0.276	1	3	Celf2
Mdh21	0.00137744	0.320339	0.37	0.266	1	3	Mdh2
Psenen	0.000201408	0.319851	0.413	0.289	1	3	Psenen
Actn1	1.85218e-13	0.319835	0.293	0.075	2.10315e-09	3	Actn1
Cdc42	1.04162e-05	0.319292	0.75	0.717	0.118276	3	Cdc42
Snx20	1.39179e-06	0.318103	0.391	0.209	0.0158038	3	Snx20
Ptpn1	0.00202945	0.316856	0.478	0.374	1	3	Ptpn1
Eif5	0.00136366	0.315839	0.424	0.337	1	3	Eif5
Apbb1ip	0.000533485	0.312854	0.522	0.401	1	3	Apbb1ip
Serf2	2.80176e-07	0.312756	1	0.918	0.0031814	3	Serf2
Rin3	9.50293e-08	0.312468	0.293	0.117	0.00107906	3	Rin3
Tctex1d2	6.3699e-06	0.312334	0.315	0.157	0.0723303	3	Tctex1d2
Arpp19	0.00507624	0.311369	0.348	0.273	1	3	Arpp19
Cd300a	1.07685e-05	0.310948	0.424	0.245	0.122276	3	Cd300a
Gcnt1	1.52211e-12	0.309804	0.304	0.086	1.72835e-08	3	Gcnt1
Kctd12	9.38528e-05	0.309503	0.337	0.196	1	3	Kctd12
Atp5l	7.32769e-05	0.308045	0.652	0.584	0.832059	3	Atp5l
Pxn	6.00997e-10	0.306418	0.348	0.13	6.82432e-06	3	Pxn
Pten	9.56193e-06	0.304997	0.315	0.158	0.108576	3	Pten
Sema4a	9.78073e-12	0.304639	0.293	0.084	1.1106e-07	3	Sema4a
Grk2	0.000105901	0.304621	0.348	0.212	1	3	Grk2
Pbxip1	8.78204e-06	0.300812	0.348	0.186	0.0997201	3	Pbxip1
Rhoa	5.89105e-05	0.29966	0.696	0.634	0.668928	3	Rhoa
Furin	0.000321213	0.296046	0.326	0.196	1	3	Furin
Tax1bp1	9.00652e-05	0.295672	0.391	0.253	1	3	Tax1bp1
Prdx51	1.99284e-07	0.294989	0.924	0.728	0.00226287	3	Prdx5
Picalm	0.00062207	0.294127	0.413	0.291	1	3	Picalm
Ezr	1.01959e-05	0.292117	0.283	0.134	0.115774	3	Ezr
Rgs3	3.12724e-17	0.29094	0.304	0.063	3.55098e-13	3	Rgs3
Hcls1	0.000442027	0.28965	0.424	0.31	1	3	Hcls1
Atg3	1.63518e-05	0.289496	0.304	0.154	0.185675	3	Atg3
Snap23	1.67827e-09	0.28691	0.315	0.114	1.90567e-05	3	Snap23
1810058I24Rik	0.000597335	0.286856	0.315	0.197	1	3	1810058I24Rik
Sh3bgrl31	1.90645e-05	0.286527	0.924	0.875	0.216478	3	Sh3bgrl3
Slc38a2	0.0033367	0.284178	0.348	0.24	1	3	Slc38a2
Il13ra1	1.08136e-05	0.278713	0.261	0.119	0.122789	3	Il13ra1
Klf7	3.06148e-10	0.278287	0.272	0.081	3.47632e-06	3	Klf7
Acsl1	4.07345e-09	0.278287	0.272	0.088	4.6254e-05	3	Acsl1
Csf2rb	0.00253588	0.278103	0.348	0.243	1	3	Csf2rb
Abr	0.00533064	0.278077	0.348	0.251	1	3	Abr
Tspan13	0.00542936	0.277944	0.304	0.208	1	3	Tspan13
Chchd2	1.55102e-05	0.277105	0.739	0.665	0.176119	3	Chchd2
Ptpre	0.000490639	0.276652	0.402	0.276	1	3	Ptpre
Rbms1	0.00121394	0.276587	0.337	0.221	1	3	Rbms1
Ubl5	0.00352936	0.275867	0.446	0.373	1	3	Ubl5
Il6ra	1.34413e-06	0.275677	0.359	0.173	0.0152626	3	Il6ra
Xbp1	0.00169636	0.273059	0.37	0.251	1	3	Xbp1
Fcgr31	0.00319771	0.272382	0.533	0.442	1	3	Fcgr3
2020-03-07	0.000292347	0.27234	0.261	0.137	1	3	2020-03-07
Myh9	0.00073942	0.269807	0.478	0.358	1	3	Myh9
Serp1	0.00130517	0.269711	0.38	0.273	1	3	Serp1
Ptbp3	0.00140764	0.269043	0.413	0.286	1	3	Ptbp3
Chmp2a	0.000193485	0.266807	0.424	0.297	1	3	Chmp2a
Themis2	0.000270127	0.266255	0.261	0.141	1	3	Themis2
1600014C10Rik	0.000101795	0.265052	0.293	0.152	1	3	1600014C10Rik
Tsc22d4	0.000311631	0.261755	0.38	0.249	1	3	Tsc22d4
Cfl1	0.00154255	0.261261	0.967	0.906	1	3	Cfl1
Clic1	0.00452628	0.261023	0.772	0.745	1	3	Clic1
R3hdm4	0.000297992	0.260971	0.272	0.149	1	3	R3hdm4
Arid5a	2.61671e-07	0.260347	0.261	0.097	0.00297127	3	Arid5a
Sf3b2	0.00730874	0.260142	0.348	0.269	1	3	Sf3b2
Jak1	1.94601e-05	0.258777	0.359	0.199	0.220969	3	Jak1
Rps91	0.000107404	0.25852	0.989	0.979	1	3	Rps9
Tnfrsf1a	0.00112288	0.257645	0.348	0.239	1	3	Tnfrsf1a
Gnb2	0.00529766	0.257311	0.598	0.576	1	3	Gnb2
Atp6v1e1	0.00385179	0.254881	0.315	0.222	1	3	Atp6v1e1
Rbm39	0.0029969	0.254617	0.717	0.677	1	3	Rbm39
Lyn	0.00208597	0.254418	0.489	0.384	1	3	Lyn
Snx18	0.00116837	0.254405	0.261	0.15	1	3	Snx18
Gm26740	6.15942e-08	0.251905	0.304	0.117	0.000699402	3	Gm26740
Hcst	3.85642e-06	0.251204	0.272	0.114	0.0437897	3	Hcst
Clec5a	0.000117411	0.251171	0.272	0.139	1	3	Clec5a
Mark2	9.74891e-05	0.250486	0.283	0.153	1	3	Mark2

## Sheet: Supplementary Table 4
Mouse Implanted 0.1 Resolution
	p_val	avg_logFC	pct.1	pct.2	p_val_adj	cluster	gene
S100a8	0	3.28559	0.961	0.087	0	0	S100a8
S100a9	0	3.08621	0.933	0.079	0	0	S100a9
Cxcl2	0	1.66184	0.505	0.035	0	0	Cxcl2
Srgn	0	1.53597	0.954	0.5	0	0	Srgn
Eif1	0	1.2951	0.962	0.568	0	0	Eif1
Fth1	0	1.23292	0.986	0.924	0	0	Fth1
Msrb1	0	1.19413	0.844	0.217	0	0	Msrb1
Mcl1	0	1.16774	0.886	0.273	0	0	Mcl1
Cd9	0	1.07795	0.697	0.138	0	0	Cd9
Cebpb	0	1.04048	0.845	0.301	0	0	Cebpb
Ier3	0	1.03801	0.64	0.116	0	0	Ier3
Dusp1	0	1.00653	0.751	0.168	0	0	Dusp1
Tyrobp	0	1.00231	0.964	0.587	0	0	Tyrobp
S100a11	0	1.00202	0.761	0.345	0	0	S100a11
Csf3r	0	0.990608	0.707	0.055	0	0	Csf3r
Btg1	0	0.966637	0.906	0.452	0	0	Btg1
Ftl1	0	0.952732	0.988	0.774	0	0	Ftl1
Fxyd5	0	0.936615	0.9	0.497	0	0	Fxyd5
Junb	0	0.917353	0.76	0.296	0	0	Junb
Grina	0	0.892562	0.71	0.123	0	0	Grina
Cxcr2	0	0.880051	0.595	0.026	0	0	Cxcr2
Gabarap	0	0.789515	0.78	0.323	0	0	Gabarap
Fcer1g	0	0.782239	0.929	0.526	0	0	Fcer1g
Rnf149	0	0.776671	0.71	0.23	0	0	Rnf149
Pnrc1	0	0.762849	0.65	0.183	0	0	Pnrc1
Mxd1	0	0.745402	0.592	0.1	0	0	Mxd1
Cd24a	0	0.732145	0.562	0.053	0	0	Cd24a
Clec4d	0	0.725126	0.581	0.094	0	0	Clec4d
Lyst	0	0.715199	0.585	0.083	0	0	Lyst
AC110211.1	0	0.663244	0.468	0.014	0	0	AC110211.1
Il1b	3.41508e-288	1.14814	0.616	0.154	4.49185e-284	0	Il1b
S100a6	1.62138e-278	1.0882	0.849	0.541	2.1326e-274	0	S100a6
Cstb	2.53617e-266	0.997194	0.648	0.221	3.33583e-262	0	Cstb
Cd300lf	4.46136e-259	0.576036	0.539	0.112	5.86803e-255	0	Cd300lf
Hdc	2.92161e-255	0.673376	0.406	0.021	3.8428e-251	0	Hdc
Cd63	2.15066e-244	0.767778	0.599	0.16	2.82876e-240	0	Cd63
Ubb	7.29519e-241	0.6416	0.829	0.599	9.59536e-237	0	Ubb
H3f3b	1.50813e-240	0.652394	0.917	0.785	1.98365e-236	0	H3f3b
Marcks	1.19931e-231	0.657032	0.676	0.275	1.57746e-227	0	Marcks
Cd44	1.13118e-227	0.597184	0.579	0.177	1.48784e-223	0	Cd44
Pkm	2.52443e-226	0.651874	0.748	0.396	3.32039e-222	0	Pkm
Retnlg	3.2296e-224	1.02026	0.345	0.01	4.2479e-220	0	Retnlg
Basp1	2.98513e-223	0.887088	0.566	0.18	3.92635e-219	0	Basp1
Egr1	2.25468e-220	0.614001	0.508	0.117	2.96558e-216	0	Egr1
Hcar2	6.84086e-219	0.657091	0.347	0.014	8.99778e-215	0	Hcar2
Cxcr4	5.46689e-217	0.525159	0.492	0.109	7.1906e-213	0	Cxcr4
Il1r2	1.13363e-204	0.5756	0.416	0.062	1.49107e-200	0	Il1r2
Ubc	4.1699e-198	0.57804	0.694	0.384	5.48467e-194	0	Ubc
E230032D23Rik	7.51587e-197	0.414626	0.325	0.017	9.88563e-193	0	E230032D23Rik
Adipor1	1.72847e-195	0.446761	0.448	0.096	2.27346e-191	0	Adipor1
Neat1	4.64255e-193	0.588117	0.649	0.283	6.10635e-189	0	Neat1
Gapdh	1.07746e-189	0.69573	0.773	0.535	1.41718e-185	0	Gapdh
Ccr1	1.78219e-189	0.532693	0.575	0.204	2.34412e-185	0	Ccr1
Tnfaip2	1.32626e-188	0.54557	0.441	0.096	1.74443e-184	0	Tnfaip2
Chd7	8.32421e-186	0.494326	0.492	0.137	1.09488e-181	0	Chd7
Lcp1	6.53662e-183	0.585453	0.682	0.392	8.59761e-179	0	Lcp1
Btg2	1.0358e-179	0.633887	0.629	0.292	1.36238e-175	0	Btg2
Gng5	1.52673e-178	0.520749	0.686	0.407	2.0081e-174	0	Gng5
Igf1r	1.5533e-174	0.376068	0.309	0.023	2.04305e-170	0	Igf1r
Jun	6.8793e-170	0.660888	0.646	0.334	9.04835e-166	0	Jun
Cd14	4.14512e-168	0.626533	0.425	0.098	5.45208e-164	0	Cd14
Ifitm2	2.47774e-167	0.636152	0.676	0.34	3.25897e-163	0	Ifitm2
H3f3a	5.26082e-167	0.508667	0.791	0.584	6.91956e-163	0	H3f3a
Rgs2	2.45063e-166	0.549511	0.568	0.233	3.22331e-162	0	Rgs2
Gadd45b	2.65148e-166	0.771284	0.398	0.086	3.48749e-162	0	Gadd45b
Map1lc3b	6.55913e-164	0.464092	0.534	0.211	8.62723e-160	0	Map1lc3b
Cyp4f18	1.04042e-163	0.550371	0.496	0.168	1.36846e-159	0	Cyp4f18
Cd33	7.58969e-162	0.380792	0.376	0.074	9.98272e-158	0	Cd33
Gm5483	2.01432e-161	0.928996	0.257	0.006	2.64943e-157	0	Gm5483
Stfa2l1	3.67673e-159	0.676319	0.257	0.008	4.83601e-155	0	Stfa2l1
Lcn2	1.2915e-157	0.57066	0.278	0.019	1.69871e-153	0	Lcn2
Txnip	4.17633e-156	0.528618	0.55	0.236	5.49312e-152	0	Txnip
Id1	1.51824e-151	0.430231	0.294	0.031	1.99694e-147	0	Id1
Son	4.75933e-151	0.470868	0.663	0.372	6.25995e-147	0	Son
Csf1	6.92305e-150	0.429319	0.325	0.049	9.10589e-146	0	Csf1
Nudt4	1.53626e-149	0.331696	0.321	0.048	2.02065e-145	0	Nudt4
Tpd52	5.91377e-149	0.445837	0.568	0.244	7.77838e-145	0	Tpd52
Tnfrsf23	6.20356e-149	0.31224	0.261	0.016	8.15954e-145	0	Tnfrsf23
Dmxl2	2.06575e-147	0.334572	0.3	0.037	2.71709e-143	0	Dmxl2
Lrg1	4.26992e-143	0.466863	0.261	0.019	5.61623e-139	0	Lrg1
Iqsec1	7.40362e-143	0.319812	0.309	0.046	9.73798e-139	0	Iqsec1
Ctsd	8.37234e-143	0.350707	0.677	0.349	1.10121e-138	0	Ctsd
Plk3	9.28075e-143	0.371228	0.328	0.057	1.2207e-138	0	Plk3
Ninj1	8.95228e-142	0.465681	0.457	0.147	1.17749e-137	0	Ninj1
Sorl1	1.87089e-141	0.393152	0.403	0.114	2.46078e-137	0	Sorl1
Ccrl2	1.69916e-140	0.522732	0.318	0.054	2.2349e-136	0	Ccrl2
Slc7a11	8.86278e-138	0.488353	0.314	0.053	1.16572e-133	0	Slc7a11
Mirt1	4.68115e-136	0.293989	0.255	0.021	6.15711e-132	0	Mirt1
Fos	4.24761e-135	0.571354	0.587	0.292	5.58688e-131	0	Fos
Trib1	5.35156e-135	0.381957	0.381	0.1	7.0389e-131	0	Trib1
Alox5ap	3.1851e-134	0.511849	0.619	0.337	4.18936e-130	0	Alox5ap
Pygl	1.53489e-132	0.311867	0.292	0.044	2.01884e-128	0	Pygl
Ptafr	8.04336e-129	0.369855	0.38	0.105	1.05794e-124	0	Ptafr
Slpi	1.19543e-127	0.548691	0.317	0.063	1.57235e-123	0	Slpi
Il1rn	1.37234e-126	0.503424	0.315	0.064	1.80504e-122	0	Il1rn
Rab7	2.6618e-123	0.418148	0.484	0.21	3.50106e-119	0	Rab7
Ccl3	4.97081e-117	0.43298	0.331	0.078	6.53811e-113	0	Ccl3
Card19	1.11114e-116	0.387371	0.393	0.126	1.46148e-112	0	Card19
Klhdc4	2.98072e-114	0.268613	0.251	0.035	3.92054e-110	0	Klhdc4
Retreg1	9.80195e-114	0.286618	0.324	0.08	1.28925e-109	0	Retreg1
Ier5	6.30777e-113	0.379525	0.522	0.252	8.2966e-109	0	Ier5
Gcnt1	1.94233e-111	0.270563	0.28	0.054	2.55474e-107	0	Gcnt1
Txn1	1.51741e-109	0.645938	0.569	0.347	1.99585e-105	0	Txn1
1810058I24Rik	5.26294e-107	0.352593	0.4	0.151	6.92235e-103	0	1810058I24Rik
Neurl3	8.452e-106	0.406945	0.486	0.225	1.11169e-101	0	Neurl3
Gcnt2	7.72161e-104	0.296341	0.323	0.089	1.01562e-99	0	Gcnt2
Smox	1.26481e-103	0.312961	0.284	0.063	1.6636e-99	0	Smox
Zfp36	5.65278e-103	0.416855	0.516	0.258	7.4351e-99	0	Zfp36
Iqgap1	9.24766e-100	0.380171	0.588	0.355	1.21634e-95	0	Iqgap1
Gsr	8.72279e-99	0.317322	0.391	0.143	1.14731e-94	0	Gsr
Tmem189	3.17475e-97	0.291277	0.318	0.094	4.17574e-93	0	Tmem189
Samsn1	1.15123e-93	0.371429	0.385	0.147	1.51422e-89	0	Samsn1
Jund	1.40864e-92	0.379481	0.565	0.325	1.85278e-88	0	Jund
Pfn1	2.54871e-88	0.394241	0.687	0.549	3.35231e-84	0	Pfn1
Nfkbia	4.94736e-88	0.487941	0.536	0.3	6.50726e-84	0	Nfkbia
Ypel3	5.32419e-88	0.318272	0.41	0.182	7.0029e-84	0	Ypel3
Prdx5	1.00789e-86	0.336788	0.603	0.351	1.32568e-82	0	Prdx5
1700017B05Rik	1.39843e-86	0.275516	0.28	0.08	1.83936e-82	0	1700017B05Rik
Vasp	1.65177e-86	0.333685	0.477	0.25	2.17257e-82	0	Vasp
Tsc22d4	2.52608e-84	0.332726	0.419	0.198	3.32255e-80	0	Tsc22d4
Ncf2	1.85778e-83	0.320276	0.437	0.207	2.44353e-79	0	Ncf2
Ogfrl1	3.04118e-80	0.260681	0.314	0.109	4.00007e-76	0	Ogfrl1
Klf2	4.40823e-79	0.295242	0.296	0.093	5.79815e-75	0	Klf2
Lasp1	1.99272e-78	0.251443	0.301	0.103	2.62102e-74	0	Lasp1
Snx20	2.08954e-78	0.291433	0.394	0.178	2.74837e-74	0	Snx20
Bri3	2.78165e-78	0.391553	0.47	0.258	3.6587e-74	0	Bri3
Adam8	9.42203e-77	0.252812	0.314	0.108	1.23928e-72	0	Adam8
Eno1	3.16998e-74	0.333239	0.436	0.221	4.16947e-70	0	Eno1
Zcchc6	4.86932e-71	0.282138	0.385	0.184	6.40462e-67	0	Zcchc6
Ppp1r15a	1.02463e-70	0.257626	0.261	0.083	1.34769e-66	0	Ppp1r15a
Cdk2ap2	1.03334e-69	0.399104	0.448	0.249	1.35915e-65	0	Cdk2ap2
Litaf	1.39838e-67	0.250937	0.35	0.153	1.83928e-63	0	Litaf
Skil	3.73864e-67	0.254223	0.355	0.159	4.91743e-63	0	Skil
Atp6v1g1	9.12811e-67	0.311776	0.481	0.291	1.20062e-62	0	Atp6v1g1
Aldoa	1.51434e-65	0.344169	0.545	0.357	1.99182e-61	0	Aldoa
Arpc1b	6.64742e-65	0.334423	0.652	0.529	8.74335e-61	0	Arpc1b
Plek	2.99701e-63	0.332958	0.377	0.19	3.94197e-59	0	Plek
Apbb1ip	4.21451e-62	0.276878	0.418	0.229	5.54335e-58	0	Apbb1ip
2810474O19Rik	1.45128e-57	0.302688	0.406	0.226	1.90886e-53	0	2810474O19Rik
Marcksl1	5.92008e-57	0.307732	0.267	0.103	7.78668e-53	0	Marcksl1
Bnip3l	4.91081e-56	0.326733	0.329	0.161	6.45919e-52	0	Bnip3l
Selplg	3.71398e-51	0.310296	0.492	0.331	4.885e-47	0	Selplg
Gnai2	9.84762e-49	0.303824	0.614	0.524	1.29526e-44	0	Gnai2
AA467197	1.21181e-47	0.252893	0.317	0.15	1.5939e-43	0	AA467197
Eif5	1.61638e-45	0.27491	0.42	0.27	2.12602e-41	0	Eif5
Laptm5	1.9786e-44	0.267907	0.663	0.578	2.60245e-40	0	Laptm5
Cd52	3.07026e-42	0.302302	0.866	0.796	4.03832e-38	0	Cd52
Myh9	4.72095e-42	0.254656	0.479	0.333	6.20946e-38	0	Myh9
Ddx5	4.78893e-42	0.277688	0.603	0.512	6.29887e-38	0	Ddx5
Ier2	1.02663e-41	0.251745	0.365	0.217	1.35032e-37	0	Ier2
Actg1	4.2509e-34	0.297551	0.786	0.707	5.59121e-30	0	Actg1
Msn	6.57014e-34	0.250658	0.531	0.426	8.64171e-30	0	Msn
Ldha	1.58906e-10	0.250054	0.419	0.384	2.09009e-06	0	Ldha
Apoe	0	2.53198	0.859	0.135	0	1	Apoe
Lyz2	0	2.18841	0.868	0.207	0	1	Lyz2
C1qb	0	1.65563	0.472	0.039	0	1	C1qb
Ctss	0	1.46734	0.951	0.216	0	1	Ctss
Tgfbi	0	1.26235	0.798	0.221	0	1	Tgfbi
C1qc	0	1.22048	0.421	0.025	0	1	C1qc
Lgmn	0	1.17116	0.702	0.073	0	1	Lgmn
Mafb	0	1.02566	0.713	0.036	0	1	Mafb
Fn1	0	0.935846	0.44	0.021	0	1	Fn1
Ms4a6c	0	0.839218	0.691	0.068	0	1	Ms4a6c
Ctsc	0	0.801799	0.645	0.054	0	1	Ctsc
Ccr2	0	0.778324	0.564	0.075	0	1	Ccr2
Npc2	0	0.759291	0.808	0.262	0	1	Npc2
Aif1	0	0.737114	0.594	0.065	0	1	Aif1
Ms4a6d	0	0.699133	0.54	0.03	0	1	Ms4a6d
Cybb	0	0.673089	0.559	0.061	0	1	Cybb
Csf1r	0	0.648452	0.652	0.103	0	1	Csf1r
Fcgr2b	0	0.630118	0.567	0.065	0	1	Fcgr2b
Fcgr1	0	0.557448	0.486	0.016	0	1	Fcgr1
Lrp1	0	0.536905	0.512	0.043	0	1	Lrp1
Msr1	0	0.424555	0.369	0.009	0	1	Msr1
C3ar1	0	0.417095	0.337	0.007	0	1	C3ar1
C1qa	8.96675e-297	1.48872	0.407	0.032	1.1794e-292	1	C1qa
Ms4a7	1.51906e-295	0.629155	0.368	0.018	1.99801e-291	1	Ms4a7
Itgb5	1.48983e-291	0.46802	0.429	0.038	1.95957e-287	1	Itgb5
F13a1	1.27821e-279	0.620588	0.333	0.013	1.68122e-275	1	F13a1
Cd68	1.91892e-268	0.600366	0.645	0.154	2.52395e-264	1	Cd68
Trem2	1.5589e-263	0.492072	0.309	0.011	2.05042e-259	1	Trem2
Mmp14	1.59051e-260	0.414559	0.356	0.024	2.092e-256	1	Mmp14
Ctsa	5.6524e-255	0.483606	0.585	0.123	7.4346e-251	1	Ctsa
Chil3	1.06579e-250	1.63681	0.421	0.054	1.40184e-246	1	Chil3
Ifi204	9.80918e-243	0.499749	0.419	0.052	1.2902e-238	1	Ifi204
Pid1	8.42216e-240	0.441275	0.406	0.047	1.10777e-235	1	Pid1
Lair1	4.11574e-239	0.403285	0.419	0.05	5.41344e-235	1	Lair1
Ifitm3	2.39942e-236	0.985095	0.707	0.235	3.15595e-232	1	Ifitm3
Clec4a3	4.72561e-234	0.319095	0.277	0.01	6.2156e-230	1	Clec4a3
Ccl9	1.19855e-229	0.494957	0.303	0.017	1.57646e-225	1	Ccl9
Grn	1.32576e-226	0.697258	0.673	0.219	1.74378e-222	1	Grn
Cxcl16	1.85258e-226	0.518281	0.431	0.062	2.4367e-222	1	Cxcl16
Ctsh	9.99863e-224	0.527515	0.635	0.167	1.31512e-219	1	Ctsh
Ctsz	2.02748e-222	0.657394	0.752	0.284	2.66674e-218	1	Ctsz
Ms4a4c	5.07052e-215	0.522318	0.401	0.055	6.66925e-211	1	Ms4a4c
Pld4	2.78092e-208	0.381415	0.439	0.072	3.65774e-204	1	Pld4
Selenop	6.22918e-208	0.43083	0.301	0.023	8.19324e-204	1	Selenop
Zeb2	9.87193e-203	0.536022	0.645	0.19	1.29845e-198	1	Zeb2
Lgals3	2.92409e-201	0.945349	0.761	0.326	3.84606e-197	1	Lgals3
Calr	3.16048e-200	0.611541	0.671	0.243	4.15699e-196	1	Calr
Ifi207	1.00358e-196	0.33385	0.348	0.042	1.32001e-192	1	Ifi207
Rrbp1	3.27318e-196	0.520818	0.716	0.26	4.30522e-192	1	Rrbp1
Psap	2.64185e-194	0.565292	0.928	0.469	3.47483e-190	1	Psap
Cx3cr1	2.34621e-190	0.464802	0.318	0.035	3.08597e-186	1	Cx3cr1
Hspa8	7.52776e-186	0.600454	0.794	0.359	9.90126e-182	1	Hspa8
Mpeg1	1.02287e-184	0.482455	0.721	0.258	1.34538e-180	1	Mpeg1
Apobec1	1.17866e-184	0.280796	0.326	0.038	1.55029e-180	1	Apobec1
Ccr5	2.73926e-180	0.349613	0.35	0.051	3.60294e-176	1	Ccr5
Lamp1	5.54432e-177	0.430185	0.581	0.174	7.29244e-173	1	Lamp1
Prdx1	2.58885e-175	0.530479	0.536	0.155	3.40512e-171	1	Prdx1
Anxa5	2.81366e-173	0.369761	0.403	0.077	3.7008e-169	1	Anxa5
Axl	3.12612e-171	0.263312	0.254	0.02	4.11179e-167	1	Axl
S100a4	4.62406e-171	0.74683	0.579	0.182	6.08203e-167	1	S100a4
Lgals3bp	1.18052e-170	0.382876	0.333	0.049	1.55273e-166	1	Lgals3bp
mt-Co2	5.85683e-170	0.571867	0.968	0.699	7.70348e-166	1	mt-Co2
Cndp2	1.94317e-168	0.255763	0.283	0.03	2.55586e-164	1	Cndp2
Hsp90b1	2.0756e-168	0.499848	0.567	0.183	2.73004e-164	1	Hsp90b1
H2-DMa	6.84574e-168	0.398195	0.473	0.107	9.00421e-164	1	H2-DMa
H2-Ab1	7.08219e-168	0.761893	0.567	0.154	9.3152e-164	1	H2-Ab1
Emp3	1.41208e-167	0.544477	0.573	0.195	1.8573e-163	1	Emp3
Fcgr4	9.23159e-163	0.350832	0.337	0.053	1.21423e-158	1	Fcgr4
Akr1a1	1.6912e-162	0.410002	0.577	0.19	2.22444e-158	1	Akr1a1
mt-Co3	1.67144e-159	0.61906	0.968	0.718	2.19845e-155	1	mt-Co3
Cd74	2.35201e-158	0.731712	0.621	0.203	3.09359e-154	1	Cd74
Dbi	3.69885e-158	0.351079	0.406	0.089	4.8651e-154	1	Dbi
Ecm1	1.82065e-156	0.425497	0.276	0.033	2.39471e-152	1	Ecm1
Pnp	3.6451e-156	0.403046	0.428	0.1	4.7944e-152	1	Pnp
Pdia6	1.1814e-152	0.336592	0.376	0.077	1.5539e-148	1	Pdia6
H2-Aa	5.85673e-150	0.734382	0.535	0.155	7.70336e-146	1	H2-Aa
Plekho1	4.9091e-149	0.29501	0.382	0.078	6.45694e-145	1	Plekho1
Hck	1.51913e-146	0.301178	0.379	0.079	1.99811e-142	1	Hck
AY036118	2.97417e-146	0.631079	0.403	0.101	3.91193e-142	1	AY036118
Plac8	3.70881e-146	0.720155	0.458	0.123	4.8782e-142	1	Plac8
Camk2d	4.9973e-145	0.282688	0.34	0.062	6.57295e-141	1	Camk2d
Ly86	2.76083e-144	0.500914	0.374	0.081	3.63132e-140	1	Ly86
mt-Atp6	5.84632e-144	0.585573	0.968	0.701	7.68967e-140	1	mt-Atp6
Unc93b1	7.78218e-144	0.352948	0.49	0.142	1.02359e-139	1	Unc93b1
mt-Co1	1.05657e-142	0.500191	0.972	0.75	1.3897e-138	1	mt-Co1
Capza2	1.70901e-142	0.367142	0.561	0.194	2.24787e-138	1	Capza2
H2-DMb1	2.43615e-142	0.363122	0.393	0.086	3.20427e-138	1	H2-DMb1
Wfdc17	5.12322e-139	0.466398	0.521	0.159	6.73857e-135	1	Wfdc17
Bst2	6.32148e-134	0.288029	0.391	0.092	8.31465e-130	1	Bst2
Sirpa	1.31187e-129	0.334314	0.465	0.14	1.7255e-125	1	Sirpa
Ctsb	1.79274e-128	0.689503	0.794	0.408	2.35798e-124	1	Ctsb
Snx5	5.64263e-128	0.270041	0.336	0.07	7.42175e-124	1	Snx5
Ly6e	2.46326e-126	0.500169	0.736	0.372	3.23992e-122	1	Ly6e
Ms4a6b	2.32933e-125	0.34068	0.452	0.134	3.06377e-121	1	Ms4a6b
Ctsl	2.24976e-123	0.509587	0.311	0.063	2.95911e-119	1	Ctsl
Irf7	1.04283e-119	0.369017	0.331	0.074	1.37164e-115	1	Irf7
Ifi27l2a	9.56741e-119	0.466257	0.543	0.195	1.2584e-114	1	Ifi27l2a
H2-Eb1	2.79128e-115	0.634116	0.484	0.155	3.67137e-111	1	H2-Eb1
Zbp1	4.16017e-115	0.294346	0.311	0.067	5.47188e-111	1	Zbp1
Ahnak	1.51327e-114	0.375092	0.404	0.118	1.9904e-110	1	Ahnak
Tgfb1	1.5691e-114	0.343853	0.45	0.147	2.06384e-110	1	Tgfb1
Slfn5	3.11183e-113	0.371881	0.355	0.091	4.09299e-109	1	Slfn5
Ly6c2	8.03512e-113	0.509583	0.322	0.075	1.05686e-108	1	Ly6c2
Cst3	1.25494e-110	0.553597	0.817	0.424	1.65062e-106	1	Cst3
Lst1	2.59995e-109	0.358429	0.609	0.256	3.41971e-105	1	Lst1
Lgals1	3.16857e-109	0.463139	0.514	0.184	4.16763e-105	1	Lgals1
Atp1a1	4.15895e-109	0.259127	0.358	0.095	5.47026e-105	1	Atp1a1
Crip1	5.43391e-109	0.518586	0.517	0.197	7.14722e-105	1	Crip1
Eif4a1	6.43048e-107	0.371819	0.608	0.287	8.45801e-103	1	Eif4a1
Ucp2	2.32427e-104	0.380355	0.648	0.315	3.05711e-100	1	Ucp2
Gpx1	6.35183e-103	0.476207	0.644	0.314	8.35456e-99	1	Gpx1
Pdia3	9.80956e-102	0.295139	0.427	0.145	1.29025e-97	1	Pdia3
Tkt	3.83329e-101	0.270607	0.39	0.122	5.04193e-97	1	Tkt
Epb41l2	4.00611e-101	0.254177	0.315	0.079	5.26923e-97	1	Epb41l2
mt-Nd1	3.32567e-98	0.391622	0.79	0.457	4.37425e-94	1	mt-Nd1
Mt1	7.20815e-96	0.500603	0.272	0.062	9.48089e-92	1	Mt1
Cd300c2	8.70874e-95	0.314655	0.534	0.22	1.14546e-90	1	Cd300c2
Pycard	1.19374e-94	0.266804	0.374	0.117	1.57013e-90	1	Pycard
Gm2a	3.52018e-93	0.29482	0.547	0.223	4.6301e-89	1	Gm2a
Slc25a5	4.9024e-93	0.284359	0.477	0.188	6.44813e-89	1	Slc25a5
F10	4.95416e-93	0.270514	0.27	0.06	6.51621e-89	1	F10
Fyb	7.0591e-93	0.340473	0.646	0.317	9.28483e-89	1	Fyb
Psmb10	4.85856e-92	0.254643	0.357	0.109	6.39047e-88	1	Psmb10
Manf	7.8796e-92	0.270964	0.334	0.098	1.0364e-87	1	Manf
Vim	3.08023e-90	0.78294	0.603	0.337	4.05142e-86	1	Vim
Itm2b	6.13574e-89	0.477959	0.751	0.465	8.07034e-85	1	Itm2b
C3	4.19307e-87	0.262247	0.274	0.068	5.51514e-83	1	C3
Ssr4	1.98339e-85	0.26262	0.467	0.188	2.60875e-81	1	Ssr4
mt-Nd2	2.59157e-85	0.341544	0.777	0.45	3.40869e-81	1	mt-Nd2
Ppib	4.97178e-85	0.2701	0.525	0.227	6.53938e-81	1	Ppib
Erp29	2.56745e-84	0.260516	0.445	0.173	3.37697e-80	1	Erp29
Rpl7a	2.78853e-84	0.281944	0.741	0.369	3.66776e-80	1	Rpl7a
Arhgdia	6.46458e-81	0.254214	0.535	0.243	8.50286e-77	1	Arhgdia
mt-Nd4	2.262e-78	0.319233	0.843	0.548	2.97521e-74	1	mt-Nd4
Tspo	4.62208e-77	0.348237	0.577	0.3	6.07942e-73	1	Tspo
Pla2g7	1.92638e-76	0.257962	0.45	0.183	2.53377e-72	1	Pla2g7
mt-Nd3	1.9468e-76	0.311357	0.609	0.3	2.56063e-72	1	mt-Nd3
Isg15	4.84938e-74	0.541743	0.316	0.105	6.37839e-70	1	Isg15
Sec61g	3.76002e-73	0.302498	0.53	0.262	4.94555e-69	1	Sec61g
Aprt	6.00723e-73	0.281679	0.434	0.183	7.90132e-69	1	Aprt
Hexb	9.75618e-73	0.615278	0.341	0.124	1.28323e-68	1	Hexb
Samhd1	1.98794e-71	0.366903	0.485	0.23	2.61473e-67	1	Samhd1
Rpl36al	9.572e-71	0.256147	0.478	0.214	1.25901e-66	1	Rpl36al
Ybx1	1.07372e-69	0.286853	0.598	0.327	1.41227e-65	1	Ybx1
mt-Cytb	2.09754e-69	0.323736	0.862	0.604	2.75889e-65	1	mt-Cytb
Rps17	8.8608e-68	0.252768	0.626	0.327	1.16546e-63	1	Rps17
Fcgr3	1.20791e-65	0.258648	0.622	0.328	1.58876e-61	1	Fcgr3
Tgm2	6.90767e-65	0.375174	0.378	0.157	9.08566e-61	1	Tgm2
Tmsb4x	7.53678e-62	0.292101	0.991	0.95	9.91312e-58	1	Tmsb4x
S100a10	2.68743e-61	0.318829	0.394	0.163	3.53478e-57	1	S100a10
Parp14	3.48171e-60	0.252047	0.279	0.096	4.57949e-56	1	Parp14
Hspa5	7.33272e-58	0.392484	0.573	0.35	9.64473e-54	1	Hspa5
B2m	1.19912e-55	0.438534	0.766	0.616	1.57721e-51	1	B2m
Rap1b	1.75055e-54	0.2595	0.475	0.248	2.3025e-50	1	Rap1b
Tmsb10	2.30059e-54	0.30331	0.555	0.294	3.02596e-50	1	Tmsb10
Sat1	8.52923e-54	0.374768	0.648	0.398	1.12185e-49	1	Sat1
Gngt2	5.89075e-50	0.250261	0.427	0.205	7.74811e-46	1	Gngt2
Stat1	2.93616e-42	0.278323	0.348	0.173	3.86193e-38	1	Stat1
Prdx51	3.3543e-42	0.295626	0.676	0.432	4.41191e-38	1	Prdx5
Gm42418	8.59461e-39	0.778566	0.986	0.958	1.13045e-34	1	Gm42418
Ccl6	8.18216e-36	0.356035	0.31	0.152	1.0762e-31	1	Ccl6
Hmox1	5.3574e-26	0.517415	0.276	0.148	7.04659e-22	1	Hmox1
Ccl5	0	1.93112	0.537	0.057	0	2	Ccl5
AW112010	0	1.77587	0.904	0.096	0	2	AW112010
Nkg7	0	1.57804	0.767	0.002	0	2	Nkg7
Cd3g	0	1.48651	0.854	0.004	0	2	Cd3g
Rps15a	0	1.46204	0.97	0.554	0	2	Rps15a
Trbc2	0	1.41568	0.844	0.004	0	2	Trbc2
Rpl12	0	1.20287	0.958	0.389	0	2	Rpl12
Cd3d	0	1.13209	0.822	0.005	0	2	Cd3d
Rps24	0	1.08551	0.973	0.665	0	2	Rps24
Rps18	0	1.05853	0.96	0.475	0	2	Rps18
Ms4a4b	0	1.0473	0.651	0.024	0	2	Ms4a4b
Rpsa	0	1.04304	0.993	0.549	0	2	Rpsa
Rpl3	0	1.00866	0.933	0.345	0	2	Rpl3
Trac	0	1.00133	0.758	0.004	0	2	Trac
Rps4x	0	0.992449	0.96	0.414	0	2	Rps4x
Rpl5	0	0.919052	0.928	0.377	0	2	Rpl5
Trbc1	0	0.853515	0.43	0.003	0	2	Trbc1
H2-Q7	0	0.828937	0.767	0.088	0	2	H2-Q7
Ptprcap	0	0.825066	0.74	0.021	0	2	Ptprcap
Cd3e	0	0.820037	0.716	0.001	0	2	Cd3e
S100a101	0	0.797751	0.747	0.118	0	2	S100a10
Tnfrsf4	0	0.797404	0.427	0.009	0	2	Tnfrsf4
Klrd1	0	0.794893	0.516	0.047	0	2	Klrd1
Cd8a	0	0.76754	0.412	0.005	0	2	Cd8a
Cxcr6	0	0.765878	0.506	0.001	0	2	Cxcr6
Ctla2a	0	0.762206	0.506	0.003	0	2	Ctla2a
Cd8b1	0	0.731018	0.417	0.009	0	2	Cd8b1
Cd2	0	0.703112	0.609	0.004	0	2	Cd2
Thy1	0	0.694977	0.639	0.001	0	2	Thy1
Tnfrsf18	0	0.688104	0.538	0.01	0	2	Tnfrsf18
Il2rb	0	0.661741	0.587	0.001	0	2	Il2rb
Lck	0	0.660684	0.663	0.003	0	2	Lck
Gimap4	0	0.614727	0.56	0.005	0	2	Gimap4
Ctsw	0	0.565242	0.486	0.003	0	2	Ctsw
Icos	0	0.55774	0.391	0.003	0	2	Icos
Gimap1	0	0.544765	0.548	0.009	0	2	Gimap1
Ets1	0	0.527747	0.514	0.022	0	2	Ets1
Pdcd1	0	0.520021	0.468	0.002	0	2	Pdcd1
Gimap3	0	0.50739	0.504	0.004	0	2	Gimap3
Tnfrsf9	0	0.480794	0.341	0.003	0	2	Tnfrsf9
Ptpn22	0	0.454717	0.479	0.026	0	2	Ptpn22
Cd28	0	0.440252	0.408	0.001	0	2	Cd28
Skap1	0	0.434419	0.453	0.001	0	2	Skap1
Sh2d2a	0	0.431832	0.412	0.001	0	2	Sh2d2a
Lat	0	0.431824	0.427	0.004	0	2	Lat
Gm8369	0	0.405262	0.396	0.011	0	2	Gm8369
Gimap6	0	0.397762	0.395	0.008	0	2	Gimap6
Cst7	0	0.396919	0.408	0.009	0	2	Cst7
Lag3	0	0.39228	0.374	0.014	0	2	Lag3
2020-09-01	0	0.375816	0.416	0.017	0	2	2020-09-01
Bcl11b	0	0.369338	0.387	0.001	0	2	Bcl11b
Inpp4b	0	0.360355	0.375	0.005	0	2	Inpp4b
Gimap5	0	0.35967	0.38	0.004	0	2	Gimap5
Ablim1	0	0.33958	0.352	0.009	0	2	Ablim1
Zap70	0	0.329663	0.33	0.001	0	2	Zap70
Cd247	0	0.312038	0.299	0.001	0	2	Cd247
Cish	4.59903e-308	0.344353	0.335	0.007	6.04911e-304	2	Cish
Ltb	1.79492e-303	0.721552	0.71	0.141	2.36085e-299	2	Ltb
Shisa5	9.87788e-294	0.705422	0.807	0.223	1.29924e-289	2	Shisa5
Ctla4	1.66487e-293	0.373849	0.285	0.001	2.1898e-289	2	Ctla4
Sh2d1a	1.18339e-290	0.296648	0.276	0.001	1.55651e-286	2	Sh2d1a
Rpl27a	8.94581e-290	0.866255	0.983	0.722	1.17664e-285	2	Rpl27a
Tox	1.4592e-289	0.280069	0.274	0	1.91929e-285	2	Tox
Rpl13	1.97083e-289	0.945411	0.979	0.673	2.59223e-285	2	Rpl13
Rps7	2.03516e-287	0.906913	0.945	0.502	2.67684e-283	2	Rps7
Klrc1	1.97218e-285	0.303315	0.27	0	2.594e-281	2	Klrc1
Serpina3g	8.86841e-282	0.422705	0.402	0.027	1.16646e-277	2	Serpina3g
Odc1	1.06004e-279	0.617668	0.4	0.028	1.39427e-275	2	Odc1
Rpl10a	4.29678e-279	0.810387	0.915	0.325	5.65155e-275	2	Rpl10a
Rps3a1	3.13363e-278	0.868141	0.966	0.642	4.12166e-274	2	Rps3a1
Rplp1	1.91322e-277	0.851107	0.986	0.781	2.51645e-273	2	Rplp1
H2-K1	8.75901e-277	0.9041	0.964	0.491	1.15207e-272	2	H2-K1
Ikzf2	3.13839e-276	0.540888	0.296	0.006	4.12792e-272	2	Ikzf2
Ifng	1.84975e-274	0.472841	0.26	0	2.43298e-270	2	Ifng
Rpl22l1	2.80871e-274	0.729205	0.745	0.197	3.69429e-270	2	Rpl22l1
Rps23	6.43661e-274	0.820669	0.956	0.631	8.46607e-270	2	Rps23
Rpl32	7.24672e-274	0.938448	0.965	0.569	9.53162e-270	2	Rpl32
Dusp2	3.94053e-273	0.53668	0.484	0.055	5.18298e-269	2	Dusp2
Rack1	9.37571e-268	0.814499	0.909	0.413	1.23319e-263	2	Rack1
Rps20	3.47538e-267	0.890845	0.956	0.52	4.57117e-263	2	Rps20
Eef1a1	1.13536e-265	0.872242	0.98	0.81	1.49334e-261	2	Eef1a1
Rps13	2.3269e-262	0.819051	0.95	0.644	3.06058e-258	2	Rps13
Rpl19	3.45178e-259	0.773827	0.969	0.693	4.54012e-255	2	Rpl19
Rps5	4.35122e-259	0.822329	0.955	0.51	5.72317e-255	2	Rps5
Il18r1	6.15824e-259	0.286111	0.271	0.004	8.09994e-255	2	Il18r1
Lgals11	2.95524e-258	0.757	0.726	0.17	3.88703e-254	2	Lgals1
Tmsb101	4.83402e-254	0.720509	0.869	0.257	6.35819e-250	2	Tmsb10
Rps14	4.6239e-253	0.742787	0.975	0.758	6.08181e-249	2	Rps14
Bcl2	3.1648e-251	0.452824	0.362	0.025	4.16266e-247	2	Bcl2
Npm1	2.12242e-250	0.642809	0.742	0.197	2.79161e-246	2	Npm1
Cd4	1.92137e-248	0.305198	0.259	0.004	2.52717e-244	2	Cd4
Rpl30	8.77939e-248	0.779343	0.956	0.656	1.15475e-243	2	Rpl30
Cd27	1.03602e-247	0.26245	0.267	0.005	1.36268e-243	2	Cd27
Il7r	1.56361e-247	0.568935	0.423	0.043	2.05661e-243	2	Il7r
Rpl11	2.2064e-246	0.745547	0.948	0.558	2.90208e-242	2	Rpl11
Rps10	5.24896e-245	0.760107	0.969	0.704	6.90396e-241	2	Rps10
Rpl7	1.08049e-242	0.7415	0.915	0.454	1.42116e-238	2	Rpl7
Rpl22	2.02943e-242	0.713919	0.905	0.397	2.6693e-238	2	Rpl22
Rps15	5.21641e-242	0.697334	0.932	0.476	6.86114e-238	2	Rps15
Rpl23	5.41958e-241	0.752369	0.975	0.804	7.12837e-237	2	Rpl23
Eef1b2	6.44941e-240	0.709635	0.846	0.313	8.48291e-236	2	Eef1b2
Rps6	1.70154e-237	0.731421	0.918	0.438	2.23803e-233	2	Rps6
Rps3	7.03258e-237	0.695065	0.968	0.639	9.24995e-233	2	Rps3
Rpl36a	7.71363e-236	0.709247	0.819	0.287	1.01457e-231	2	Rpl36a
Rabgap1l	1.01136e-234	0.310257	0.334	0.021	1.33025e-230	2	Rabgap1l
Eif3e	1.25359e-234	0.433599	0.553	0.097	1.64884e-230	2	Eif3e
Rplp0	9.12909e-234	0.809231	0.955	0.557	1.20075e-229	2	Rplp0
Rpl4	3.28476e-233	0.68786	0.842	0.303	4.32045e-229	2	Rpl4
Rpl39	2.22583e-229	0.746225	0.961	0.668	2.92764e-225	2	Rpl39
Rpl9	9.82958e-227	0.70025	0.951	0.653	1.29288e-222	2	Rpl9
Rpl15	1.08247e-226	0.721043	0.908	0.432	1.42377e-222	2	Rpl15
Pla2g16	1.27727e-226	0.33199	0.389	0.038	1.67999e-222	2	Pla2g16
Rpl23a	6.82733e-226	0.673575	0.889	0.398	8.97999e-222	2	Rpl23a
Tpt1	5.00233e-223	0.719604	0.99	0.955	6.57956e-219	2	Tpt1
Dut	1.58485e-222	0.263186	0.255	0.007	2.08455e-218	2	Dut
Rpl17	3.09955e-221	0.675237	0.973	0.754	4.07684e-217	2	Rpl17
Rhoh	1.05293e-219	0.385763	0.478	0.071	1.38492e-215	2	Rhoh
Rpl24	3.13135e-218	0.670403	0.928	0.516	4.11867e-214	2	Rpl24
Ly6a	3.7534e-216	0.645534	0.588	0.117	4.93685e-212	2	Ly6a
Rpl18a	1.72135e-213	0.671327	0.985	0.767	2.26409e-209	2	Rpl18a
Sdf4	1.85756e-213	0.836383	0.555	0.125	2.44325e-209	2	Sdf4
Rps12	9.03939e-213	0.698234	0.97	0.737	1.18895e-208	2	Rps12
Rpl14	1.1778e-212	0.644531	0.904	0.41	1.54916e-208	2	Rpl14
Rpl26	3.85518e-210	0.652269	0.961	0.628	5.07072e-206	2	Rpl26
Rpl27	6.6911e-209	0.601594	0.819	0.323	8.8008e-205	2	Rpl27
Ifi27	1.33559e-206	0.314672	0.352	0.034	1.7567e-202	2	Ifi27
Naca	9.55974e-206	0.620525	0.851	0.366	1.25739e-201	2	Naca
Rpl21	1.65271e-205	0.641253	0.955	0.66	2.17381e-201	2	Rpl21
Eif3h	5.12334e-205	0.512854	0.672	0.19	6.73873e-201	2	Eif3h
Rpl8	7.1425e-205	0.624736	0.96	0.62	9.39454e-201	2	Rpl8
Rps16	3.06954e-202	0.643143	0.975	0.812	4.03736e-198	2	Rps16
Rps11	9.582e-201	0.676821	0.97	0.652	1.26032e-196	2	Rps11
Fkbp3	4.69218e-199	0.292928	0.349	0.035	6.17163e-195	2	Fkbp3
Anxa6	9.42038e-198	0.325555	0.381	0.046	1.23906e-193	2	Anxa6
Rpl29	1.09224e-197	0.583236	0.89	0.404	1.43662e-193	2	Rpl29
Rac2	4.18917e-196	0.5865	0.817	0.316	5.51001e-192	2	Rac2
Prkch	6.77036e-195	0.287489	0.346	0.036	8.90505e-191	2	Prkch
Ifi27l2a1	1.82506e-194	0.917175	0.681	0.194	2.40051e-190	2	Ifi27l2a
Rps8	1.01424e-193	0.652514	0.974	0.76	1.33403e-189	2	Rps8
Rps19	1.10171e-192	0.658703	0.981	0.59	1.44909e-188	2	Rps19
Rpl7a1	1.96903e-192	0.587312	0.874	0.37	2.58987e-188	2	Rpl7a
Rps2	4.45519e-192	0.678821	0.922	0.54	5.85991e-188	2	Rps2
Hsp90ab1	1.67202e-191	0.639092	0.829	0.322	2.19921e-187	2	Hsp90ab1
Rpl34	5.50243e-191	0.634133	0.964	0.705	7.23734e-187	2	Rpl34
Rinl	6.94982e-190	0.371873	0.463	0.081	9.1411e-186	2	Rinl
Rpl18	1.54108e-189	0.615569	0.946	0.604	2.02698e-185	2	Rpl18
Ptpn18	2.46843e-182	0.511161	0.689	0.214	3.24673e-178	2	Ptpn18
Slc25a4	3.1143e-174	0.2872	0.357	0.047	4.09624e-170	2	Slc25a4
Eef1g	2.72281e-173	0.465371	0.587	0.161	3.58131e-169	2	Eef1g
Ppia	1.52045e-172	0.594296	0.874	0.431	1.99984e-168	2	Ppia
Mbnl1	1.28274e-171	0.500581	0.661	0.202	1.68718e-167	2	Mbnl1
Hcst	2.42851e-169	0.461499	0.573	0.152	3.19422e-165	2	Hcst
Rpl36	3.17773e-168	0.571764	0.949	0.528	4.17967e-164	2	Rpl36
Rpl6	1.19763e-167	0.55339	0.946	0.559	1.57524e-163	2	Rpl6
Eef1d	3.73705e-167	0.377982	0.543	0.135	4.91534e-163	2	Eef1d
Cd48	4.96475e-163	0.344286	0.423	0.078	6.53014e-159	2	Cd48
Arl6ip1	1.7361e-159	0.487214	0.603	0.182	2.28349e-155	2	Arl6ip1
H2-Q6	3.0832e-157	0.252214	0.296	0.033	4.05533e-153	2	H2-Q6
Klrk1	3.53059e-157	0.420139	0.354	0.055	4.64379e-153	2	Klrk1
Il2rg	1.29583e-154	0.284796	0.361	0.057	1.70441e-150	2	Il2rg
Hnrnpa1	1.1422e-153	0.399717	0.489	0.119	1.50234e-149	2	Hnrnpa1
Ndfip1	3.00173e-149	0.267385	0.306	0.04	3.94817e-145	2	Ndfip1
2010111I01Rik	2.39778e-147	0.253458	0.296	0.037	3.1538e-143	2	2010111I01Rik
Rplp2	3.81397e-146	0.472761	0.969	0.754	5.01652e-142	2	Rplp2
Ybx3	1.45514e-145	0.276727	0.31	0.043	1.91394e-141	2	Ybx3
Sumo2	1.2524e-144	0.423249	0.624	0.212	1.64728e-140	2	Sumo2
Eif3f	6.05064e-144	0.427918	0.697	0.254	7.95841e-140	2	Eif3f
H2afv	1.04815e-142	0.305635	0.349	0.058	1.37863e-138	2	H2afv
Rps26	2.73766e-142	0.558274	0.887	0.528	3.60085e-138	2	Rps26
Smc4	5.29902e-142	0.272816	0.303	0.041	6.96981e-138	2	Smc4
Mettl23	3.07332e-141	0.252198	0.324	0.049	4.04233e-137	2	Mettl23
Atp5g2	4.97111e-140	0.403013	0.621	0.208	6.53851e-136	2	Atp5g2
Fkbp1a	2.24935e-139	0.287007	0.361	0.065	2.95857e-135	2	Fkbp1a
Eif3m	1.84693e-138	0.322097	0.457	0.11	2.42926e-134	2	Eif3m
Uqcrh	7.35807e-136	0.472522	0.727	0.325	9.67807e-132	2	Uqcrh
H2-T22	3.58607e-134	0.276586	0.361	0.067	4.71675e-130	2	H2-T22
Snrpf	2.07888e-133	0.308558	0.432	0.1	2.73435e-129	2	Snrpf
Psmb8	1.5802e-129	0.424235	0.709	0.274	2.07843e-125	2	Psmb8
Ms4a6b1	1.80123e-129	0.379416	0.514	0.144	2.36916e-125	2	Ms4a6b
S100a13	2.59778e-129	0.306102	0.403	0.09	3.41685e-125	2	S100a13
Eef2	9.96243e-128	0.471726	0.77	0.369	1.31036e-123	2	Eef2
Btf3	1.64972e-127	0.428629	0.77	0.354	2.16987e-123	2	Btf3
Rps21	1.4553e-125	0.491657	0.945	0.677	1.91416e-121	2	Rps21
Snrpe	1.29059e-124	0.338292	0.516	0.156	1.69751e-120	2	Snrpe
Pdcd4	8.05648e-124	0.251573	0.293	0.046	1.05967e-119	2	Pdcd4
Rpl13a	2.41553e-123	0.339717	0.476	0.133	3.17715e-119	2	Rpl13a
Rpl37a	1.32061e-120	0.452304	0.975	0.765	1.737e-116	2	Rpl37a
AU020206	2.04435e-120	0.301562	0.387	0.086	2.68894e-116	2	AU020206
Mndal	1.33222e-119	0.312345	0.423	0.104	1.75226e-115	2	Mndal
Cox7a2l	7.28544e-118	0.356252	0.577	0.202	9.58254e-114	2	Cox7a2l
Cdk6	1.06075e-116	0.267111	0.285	0.047	1.3952e-112	2	Cdk6
Cd82	1.08772e-116	0.369434	0.423	0.112	1.43068e-112	2	Cd82
mt-Atp61	1.44223e-116	0.453494	1	0.713	1.89697e-112	2	mt-Atp6
Kmt2a	1.12041e-115	0.267743	0.345	0.071	1.47368e-111	2	Kmt2a
Limd2	9.81344e-115	0.318589	0.496	0.15	1.29076e-110	2	Limd2
Rps27a	1.1699e-112	0.43929	0.948	0.762	1.53877e-108	2	Rps27a
Rbm3	1.56379e-112	0.458065	0.776	0.405	2.05685e-108	2	Rbm3
S100a41	2.40969e-112	0.513697	0.606	0.203	3.16947e-108	2	S100a4
Ran	5.12247e-111	0.31951	0.435	0.121	6.73758e-107	2	Ran
Sub1	1.57703e-110	0.420205	0.64	0.259	2.07427e-106	2	Sub1
Akap13	8.76673e-109	0.395765	0.582	0.222	1.15309e-104	2	Akap13
Serbp1	4.29549e-108	0.362152	0.609	0.238	5.64986e-104	2	Serbp1
Hspe1	5.75996e-107	0.313055	0.426	0.119	7.57608e-103	2	Hspe1
Ccnd2	1.24916e-103	0.351851	0.446	0.132	1.64302e-99	2	Ccnd2
Eif3i	7.16308e-103	0.27166	0.384	0.1	9.4216e-99	2	Eif3i
Rps171	2.09523e-102	0.40447	0.71	0.332	2.75586e-98	2	Rps17
Rtraf	2.40682e-102	0.259311	0.38	0.097	3.16569e-98	2	Rtraf
Cox6c	4.22935e-102	0.34044	0.629	0.257	5.56286e-98	2	Cox6c
Nol7	1.07866e-100	0.272064	0.374	0.097	1.41877e-96	2	Nol7
AC149090.1	3.51814e-100	0.292504	0.391	0.105	4.62741e-96	2	AC149090.1
Aes	2.4833e-98	0.272948	0.411	0.118	3.26628e-94	2	Aes
mt-Co31	5.68265e-97	0.357303	0.998	0.729	7.47439e-93	2	mt-Co3
Apobec3	6.93998e-97	0.266035	0.435	0.129	9.12816e-93	2	Apobec3
Psmb9	2.08536e-95	0.280761	0.446	0.139	2.74287e-91	2	Psmb9
Pfdn5	1.0744e-93	0.372087	0.768	0.407	1.41316e-89	2	Pfdn5
Ppib1	1.90949e-93	0.325417	0.582	0.237	2.51155e-89	2	Ppib
Psmb1	3.97769e-93	0.293782	0.489	0.173	5.23185e-89	2	Psmb1
Tmsb4x1	9.15708e-93	0.462426	0.991	0.953	1.20443e-88	2	Tmsb4x
Dad1	2.95176e-92	0.287247	0.502	0.18	3.88244e-88	2	Dad1
Ndufa4	7.74797e-90	0.294386	0.457	0.156	1.01909e-85	2	Ndufa4
mt-Co11	3.50735e-89	0.315063	0.998	0.761	4.61321e-85	2	mt-Co1
Krtcap2	4.76961e-89	0.261223	0.4	0.12	6.27347e-85	2	Krtcap2
Abracl	3.03927e-88	0.283336	0.467	0.163	3.99755e-84	2	Abracl
Rpl35a	6.39774e-87	0.360825	0.96	0.779	8.41494e-83	2	Rpl35a
B2m1	1.31643e-86	0.347778	0.927	0.598	1.7315e-82	2	B2m
Atp5c1	3.34368e-85	0.267792	0.455	0.158	4.39795e-81	2	Atp5c1
Hint1	4.21482e-85	0.305185	0.507	0.193	5.54375e-81	2	Hint1
Arhgdib	1.41663e-83	0.348998	0.661	0.325	1.8633e-79	2	Arhgdib
Ptma	5.88076e-82	0.41983	0.814	0.456	7.73496e-78	2	Ptma
Atp5h	2.67153e-80	0.313177	0.638	0.309	3.51387e-76	2	Atp5h
Srsf3	3.89077e-80	0.288484	0.472	0.179	5.11753e-76	2	Srsf3
Sri	2.37141e-79	0.253595	0.42	0.142	3.11911e-75	2	Sri
Rpl31	2.39545e-78	0.301351	0.644	0.309	3.15073e-74	2	Rpl31
Rpl28	1.2071e-77	0.350766	0.902	0.604	1.5877e-73	2	Rpl28
Anp32b	2.47423e-75	0.273842	0.468	0.181	3.25436e-71	2	Anp32b
Cox7c	3.23506e-72	0.298446	0.621	0.304	4.25507e-68	2	Cox7c
Ogt	3.54164e-67	0.251618	0.456	0.181	4.65832e-63	2	Ogt
Rps25	4.41311e-66	0.29901	0.877	0.596	5.80457e-62	2	Rps25
Maf	2.3098e-65	0.404457	0.295	0.09	3.03808e-61	2	Maf
Ndufa13	1.27163e-64	0.265563	0.542	0.254	1.67257e-60	2	Ndufa13
Atp5d	5.60836e-64	0.263565	0.486	0.214	7.37668e-60	2	Atp5d
Rpl38	1.34888e-63	0.332779	0.889	0.593	1.77419e-59	2	Rpl38
Pabpc1	7.19058e-62	0.30367	0.624	0.34	9.45776e-58	2	Pabpc1
2020-09-07	2.3786e-61	0.253223	0.431	0.179	3.12857e-57	2	2020-09-07
Slc25a3	3.12083e-59	0.26555	0.539	0.264	4.10483e-55	2	Slc25a3
H2-D1	5.96955e-57	0.322031	0.907	0.633	7.85175e-53	2	H2-D1
mt-Cytb1	1.22352e-53	0.250736	0.918	0.612	1.6093e-49	2	mt-Cytb
Gnas	3.42095e-53	0.253545	0.593	0.317	4.49957e-49	2	Gnas
Hif1a	5.62815e-52	0.283511	0.377	0.159	7.4027e-48	2	Hif1a
Id2	3.13348e-49	0.288152	0.645	0.351	4.12147e-45	2	Id2
H2afz	1.21916e-47	0.29511	0.559	0.294	1.60356e-43	2	H2afz
Rps27	2.02961e-47	0.2723	0.968	0.873	2.66955e-43	2	Rps27
Rpl35	2.47645e-46	0.252306	0.633	0.351	3.25728e-42	2	Rpl35
Ccl4	7.6348e-09	0.637273	0.281	0.195	0.000100421	2	Ccl4
Ciita	0	0.658242	0.584	0.057	0	3	Ciita
Cbfa2t3	0	0.558575	0.523	0.026	0	3	Cbfa2t3
H2-Eb11	2.31371e-305	1.83279	0.761	0.153	3.04323e-301	3	H2-Eb1
H2-Oa	3.33238e-300	0.490714	0.38	0.016	4.38308e-296	3	H2-Oa
Cd741	1.28966e-293	1.90003	0.833	0.219	1.69629e-289	3	Cd74
H2-Aa1	2.31301e-287	1.76867	0.768	0.164	3.0423e-283	3	H2-Aa
H2-Ab11	3.05761e-276	1.76647	0.753	0.173	4.02167e-272	3	H2-Ab1
H2-DMb2	4.19892e-222	0.326909	0.274	0.01	5.52284e-218	3	H2-DMb2
Syngr2	1.35255e-205	0.666239	0.589	0.12	1.77901e-201	3	Syngr2
H2-DMb11	1.60515e-184	0.593723	0.532	0.1	2.11125e-180	3	H2-DMb1
H2-DMa1	9.3809e-169	0.608207	0.57	0.132	1.23387e-164	3	H2-DMa
Ckb	6.42532e-159	0.349499	0.318	0.034	8.45123e-155	3	Ckb
Ifi205	2.97503e-157	0.386808	0.271	0.023	3.91306e-153	3	Ifi205
Olfm1	4.49875e-154	0.257861	0.265	0.022	5.91721e-150	3	Olfm1
Wdfy4	9.49154e-153	0.34761	0.325	0.039	1.24842e-148	3	Wdfy4
mt-Co21	1.04498e-140	1.07793	0.997	0.722	1.37447e-136	3	mt-Co2
mt-Co12	1.40177e-132	0.991188	0.997	0.77	1.84375e-128	3	mt-Co1
Cst31	2.95387e-131	1.38074	0.805	0.466	3.88522e-127	3	Cst3
Crip11	4.20829e-131	0.901585	0.636	0.214	5.53517e-127	3	Crip1
mt-Co32	4.23255e-126	0.988638	0.998	0.74	5.56707e-122	3	mt-Co3
Slamf7	4.12054e-117	0.275545	0.323	0.052	5.41974e-113	3	Slamf7
Napsa	4.88126e-117	0.516371	0.51	0.148	6.42032e-113	3	Napsa
H2afy	1.52356e-116	0.444914	0.539	0.165	2.00394e-112	3	H2afy
mt-Atp62	2.57608e-112	0.92144	0.998	0.724	3.38832e-108	3	mt-Atp6
Ccdc88a	4.25762e-108	0.284475	0.278	0.041	5.60005e-104	3	Ccdc88a
Klrk11	4.89941e-107	0.293534	0.351	0.066	6.4442e-103	3	Klrk1
Rpsa1	2.42667e-100	0.599054	0.922	0.575	3.1918e-96	3	Rpsa
Plekho11	1.23603e-98	0.308926	0.416	0.105	1.62575e-94	3	Plekho1
Cd72	1.76807e-93	0.275147	0.252	0.039	2.32555e-89	3	Cd72
Atox1	5.01674e-93	0.611613	0.677	0.357	6.59851e-89	3	Atox1
Rps191	5.28877e-84	0.507428	0.901	0.615	6.95632e-80	3	Rps19
Naaa	1.51608e-81	0.367734	0.269	0.055	1.9941e-77	3	Naaa
Cxcl161	1.0635e-80	0.349224	0.388	0.105	1.39883e-76	3	Cxcl16
Ctsh1	1.08831e-80	0.356558	0.583	0.221	1.43145e-76	3	Ctsh
Lsp1	1.26523e-75	0.569495	0.607	0.294	1.66415e-71	3	Lsp1
Dock10	3.06457e-72	0.293438	0.414	0.132	4.03083e-68	3	Dock10
Tmsb102	3.22551e-72	0.551082	0.651	0.308	4.24252e-68	3	Tmsb10
Gm2a1	8.96299e-71	0.488228	0.555	0.254	1.1789e-66	3	Gm2a
Psmb81	1.7902e-69	0.481875	0.614	0.303	2.35465e-65	3	Psmb8
Ptms	3.74332e-69	0.379351	0.471	0.182	4.92359e-65	3	Ptms
Psme1	4.61157e-67	0.468194	0.536	0.249	6.0656e-63	3	Psme1
mt-Nd11	1.2695e-63	0.798215	0.786	0.491	1.66977e-59	3	mt-Nd1
Atpif1	3.13066e-62	0.32391	0.42	0.158	4.11776e-58	3	Atpif1
Plac81	5.62112e-62	0.555703	0.435	0.16	7.39346e-58	3	Plac8
H2afz1	1.75976e-61	0.60078	0.573	0.303	2.31462e-57	3	H2afz
Rpl10a1	5.14822e-60	0.409283	0.7	0.375	6.77146e-56	3	Rpl10a
Sub11	1.56787e-59	0.408171	0.571	0.283	2.06222e-55	3	Sub1
Rps4x1	9.45725e-58	0.395176	0.791	0.457	1.24391e-53	3	Rps4x
mt-Cytb2	2.04265e-57	0.801593	0.867	0.63	2.6867e-53	3	mt-Cytb
Rps111	1.13224e-56	0.476886	0.852	0.679	1.48924e-52	3	Rps11
mt-Nd21	3.23337e-54	0.791648	0.742	0.488	4.25286e-50	3	mt-Nd2
Slfn51	1.38646e-53	0.329505	0.349	0.118	1.82361e-49	3	Slfn5
Traf1	1.5684e-53	0.349376	0.278	0.083	2.06291e-49	3	Traf1
Hsp90ab11	1.42481e-52	0.31858	0.675	0.361	1.87405e-48	3	Hsp90ab1
Gdi2	1.1348e-51	0.323912	0.523	0.254	1.49261e-47	3	Gdi2
Gpx11	1.0473e-50	0.339382	0.644	0.348	1.37751e-46	3	Gpx1
Apobec31	1.53169e-50	0.259412	0.383	0.147	2.01463e-46	3	Apobec3
mt-Nd31	5.05512e-50	0.454805	0.609	0.332	6.64899e-46	3	mt-Nd3
Irf8	9.6097e-50	0.536808	0.372	0.151	1.26396e-45	3	Irf8
Ptma1	6.86935e-49	0.344341	0.758	0.477	9.03525e-45	3	Ptma
Ifitm31	1.44828e-48	0.640383	0.56	0.301	1.90492e-44	3	Ifitm3
Rps201	3.06399e-48	0.365294	0.808	0.556	4.03006e-44	3	Rps20
Pou2f2	1.66668e-47	0.297082	0.347	0.127	2.19218e-43	3	Pou2f2
Plbd1	3.29997e-47	0.307437	0.446	0.202	4.34045e-43	3	Plbd1
mt-Nd41	1.25407e-46	0.776849	0.794	0.585	1.64948e-42	3	mt-Nd4
Id21	1.72522e-46	0.416069	0.633	0.364	2.26918e-42	3	Id2
Cnn2	3.55911e-45	0.261229	0.393	0.164	4.68129e-41	3	Cnn2
Rpl61	7.71367e-45	0.343722	0.813	0.591	1.01458e-40	3	Rpl6
Rpl141	1.05039e-44	0.367349	0.69	0.456	1.38158e-40	3	Rpl14
Rpl131	5.78343e-44	0.346377	0.898	0.695	7.60695e-40	3	Rpl13
Rpl33	1.28912e-43	0.30142	0.693	0.398	1.69558e-39	3	Rpl3
Rpl41	6.99962e-43	0.289954	0.633	0.35	9.20659e-39	3	Rpl4
Psme2	1.28703e-41	0.381478	0.44	0.212	1.69283e-37	3	Psme2
Nsa2	9.29843e-41	0.251925	0.471	0.229	1.22302e-36	3	Nsa2
Psmb91	9.25202e-40	0.252939	0.37	0.16	1.21692e-35	3	Psmb9
Rps51	9.27151e-40	0.33924	0.771	0.551	1.21948e-35	3	Rps5
Rpl351	1.0457e-38	0.366855	0.584	0.368	1.37541e-34	3	Rpl35
Rplp01	1.08597e-37	0.314747	0.81	0.59	1.42838e-33	3	Rplp0
Rps181	1.21076e-37	0.266452	0.786	0.515	1.59251e-33	3	Rps18
Rpl261	3.75822e-37	0.287183	0.847	0.655	4.94318e-33	3	Rpl26
Rpl7a2	1.6968e-36	0.27751	0.672	0.415	2.2318e-32	3	Rpl7a
Rpl281	2.28387e-36	0.328113	0.805	0.627	3.00398e-32	3	Rpl28
Hspa81	6.77793e-36	0.296926	0.674	0.419	8.91501e-32	3	Hspa8
Eef1b21	1.3553e-35	0.393833	0.578	0.367	1.78262e-31	3	Eef1b2
Malat1	6.17375e-35	0.408711	0.998	0.996	8.12034e-31	3	Malat1
Eef21	3.16267e-33	0.272802	0.635	0.401	4.15986e-29	3	Eef2
Rpl36a1	6.00207e-32	0.296913	0.563	0.339	7.89452e-28	3	Rpl36a
Rpl151	6.01749e-32	0.305484	0.687	0.479	7.9148e-28	3	Rpl15
Rps61	1.3857e-30	0.25986	0.696	0.484	1.82261e-26	3	Rps6
Rpl361	2.97707e-30	0.283879	0.76	0.568	3.91575e-26	3	Rpl36
Tspo1	3.81303e-30	0.368251	0.536	0.333	5.01528e-26	3	Tspo
Rpl321	1.39927e-27	0.282892	0.787	0.607	1.84046e-23	3	Rpl32
Tagln2	1.30607e-24	0.341962	0.334	0.171	1.71788e-20	3	Tagln2
Rps261	6.14838e-24	0.265284	0.729	0.561	8.08697e-20	3	Rps26
S100a42	1.41652e-23	0.435312	0.432	0.241	1.86315e-19	3	S100a4
Map4k4	8.13658e-23	0.281905	0.268	0.128	1.0702e-18	3	Map4k4
Ifitm1	3.13039e-22	0.968904	0.385	0.242	4.1174e-18	3	Ifitm1
Rps27l	1.56478e-17	0.306447	0.33	0.194	2.05816e-13	3	Rps27l
Actb	1.45223e-12	0.265744	0.981	0.989	1.91011e-08	3	Actb
Tmsb4x2	7.27531e-12	0.489999	0.953	0.959	9.56922e-08	3	Tmsb4x
Ly6a1	1.04614e-11	0.349332	0.278	0.174	1.37598e-07	3	Ly6a
Calm1	6.2365e-07	0.303076	0.602	0.504	0.00820287	3	Calm1
Gm424181	5.08355e-06	0.75029	0.976	0.962	0.0668639	3	Gm42418
Igkc	0	4.10414	0.521	0.006	0	4	Igkc
Ly6d	0	2.04503	0.835	0.001	0	4	Ly6d
Ccr9	0	0.995254	0.504	0.004	0	4	Ccr9
Cox6a2	0	0.950628	0.438	0.002	0	4	Cox6a2
Iglc3	0	0.927236	0.694	0	0	4	Iglc3
Iglc2	0	0.779414	0.388	0.001	0	4	Iglc2
Cd79a	0	0.709541	0.405	0	0	4	Cd79a
Mzb1	0	0.692217	0.488	0	0	4	Mzb1
Atp1b1	0	0.595049	0.413	0.002	0	4	Atp1b1
Ebf1	0	0.545056	0.314	0	0	4	Ebf1
Fcrla	0	0.477125	0.43	0.004	0	4	Fcrla
Gm21762	0	0.43476	0.355	0.001	0	4	Gm21762
Cd79b	8.92264e-298	0.717761	0.364	0.004	1.1736e-293	4	Cd79b
Siglech	1.44303e-294	1.55282	0.562	0.016	1.89802e-290	4	Siglech
Bcl11a	1.97558e-293	0.85648	0.636	0.022	2.59847e-289	4	Bcl11a
Smim5	8.01867e-287	0.427168	0.331	0.003	1.0547e-282	4	Smim5
Ighm	1.48376e-283	1.84516	0.876	0.054	1.9516e-279	4	Ighm
Tcf4	6.71398e-187	1.26186	0.719	0.057	8.83089e-183	4	Tcf4
Rnase6	2.36173e-182	1.00423	0.661	0.047	3.10639e-178	4	Rnase6
Cd7	1.073e-160	0.724117	0.438	0.02	1.41132e-156	4	Cd7
Mef2c	1.65315e-159	0.686278	0.694	0.059	2.17438e-155	4	Mef2c
Dnajc7	2.36439e-141	0.985121	0.752	0.087	3.10988e-137	4	Dnajc7
Cnp	1.06088e-90	0.392146	0.446	0.042	1.39538e-86	4	Cnp
Sell	1.50461e-84	0.541187	0.537	0.066	1.97902e-80	4	Sell
Bst21	8.14228e-81	1.53293	0.694	0.14	1.07095e-76	4	Bst2
Rpgrip1	3.43493e-78	0.35936	0.289	0.02	4.51797e-74	4	Rpgrip1
Gm5547	8.27848e-78	0.291163	0.281	0.018	1.08887e-73	4	Gm5547
Plac82	1.04827e-76	1.29133	0.802	0.177	1.37879e-72	4	Plac8
Ly861	1.07605e-73	0.506743	0.711	0.128	1.41533e-69	4	Ly86
Irf81	4.34404e-73	1.38699	0.727	0.163	5.71371e-69	4	Irf8
Nucb2	5.08686e-68	0.424084	0.372	0.039	6.69075e-64	4	Nucb2
P2ry14	2.96255e-65	0.292493	0.306	0.027	3.89664e-61	4	P2ry14
Tnfrsf13b	7.62483e-65	0.299351	0.339	0.033	1.00289e-60	4	Tnfrsf13b
Pafah1b3	4.02159e-63	0.310756	0.339	0.034	5.2896e-59	4	Pafah1b3
Ptprcap1	7.77289e-62	0.476583	0.636	0.114	1.02237e-57	4	Ptprcap
Ly6c21	1.70073e-61	1.36532	0.579	0.115	2.23696e-57	4	Ly6c2
Abhd17b	2.1264e-60	0.252931	0.289	0.026	2.79686e-56	4	Abhd17b
Rps202	1.56918e-58	1.06904	0.975	0.575	2.06394e-54	4	Rps20
Tubgcp5	9.21291e-57	0.264266	0.281	0.026	1.21177e-52	4	Tubgcp5
Cybb1	1.8943e-56	0.597432	0.686	0.15	2.49158e-52	4	Cybb
Pkig	2.42056e-56	0.314253	0.331	0.037	3.18376e-52	4	Pkig
St8sia4	1.10484e-55	0.500748	0.446	0.069	1.4532e-51	4	St8sia4
Apobec32	1.46598e-55	0.542326	0.686	0.162	1.9282e-51	4	Apobec3
Serp1	1.75108e-55	0.616767	0.727	0.193	2.3032e-51	4	Serp1
Kmo	8.34774e-54	0.261192	0.273	0.026	1.09798e-49	4	Kmo
Rps4x2	1.20815e-52	0.895181	0.983	0.483	1.58908e-48	4	Rps4x
Rpl311	2.5978e-52	1.01138	0.851	0.347	3.41689e-48	4	Rpl31
Rps241	3.1166e-52	1.04672	1	0.703	4.09926e-48	4	Rps24
Snx51	3.28108e-52	0.47124	0.562	0.114	4.3156e-48	4	Snx5
Ly6a2	5.47574e-52	1.07604	0.686	0.174	7.20224e-48	4	Ly6a
Pgls	2.01101e-50	0.551689	0.62	0.147	2.64508e-46	4	Pgls
Ptp4a3	4.35911e-49	0.273643	0.281	0.031	5.73354e-45	4	Ptp4a3
Dap	1.63756e-45	0.441886	0.43	0.078	2.15389e-41	4	Dap
Rps112	1.71989e-45	0.799447	0.959	0.692	2.26217e-41	4	Rps11
Fchsd2	4.79069e-45	0.296836	0.306	0.039	6.30119e-41	4	Fchsd2
Rabgap1l1	6.47357e-43	0.349582	0.372	0.06	8.51469e-39	4	Rabgap1l
Rpl310	1.7773e-41	0.672481	0.95	0.419	2.33768e-37	4	Rpl3
Ctsl1	2.70819e-41	0.810886	0.471	0.105	3.56208e-37	4	Ctsl
Rell1	4.70304e-41	0.328652	0.355	0.057	6.18591e-37	4	Rell1
Slc44a2	8.8783e-41	0.428371	0.471	0.1	1.16776e-36	4	Slc44a2
Rpl121	1.58129e-40	0.822832	0.942	0.461	2.07987e-36	4	Rpl12
Ly6e1	2.75165e-40	0.719119	0.934	0.435	3.61925e-36	4	Ly6e
Tspan13	1.1667e-39	0.506024	0.512	0.123	1.53456e-35	4	Tspan13
Ctsh2	2.92815e-39	0.712698	0.711	0.252	3.85139e-35	4	Ctsh
Syngr21	4.03715e-39	0.64779	0.579	0.163	5.31007e-35	4	Syngr2
Rpl191	4.37784e-39	0.690086	0.975	0.728	5.75818e-35	4	Rpl19
Runx2	5.26461e-39	0.391447	0.372	0.067	6.92455e-35	4	Runx2
Rps182	7.11653e-39	0.715801	0.967	0.536	9.36037e-35	4	Rps18
Cd47	2.61495e-38	0.607444	0.785	0.299	3.43944e-34	4	Cd47
Rpl10a2	6.0091e-38	0.644396	0.95	0.399	7.90376e-34	4	Rpl10a
Lair11	2.62885e-37	0.619557	0.479	0.117	3.45773e-33	4	Lair1
Ccnd1	3.53208e-37	0.358477	0.306	0.047	4.64575e-33	4	Ccnd1
Rps52	4.45757e-37	0.682754	0.967	0.566	5.86304e-33	4	Rps5
Rpl36a2	1.07541e-36	0.571848	0.884	0.353	1.41448e-32	4	Rpl36a
Mvb12a	2.03902e-36	0.368954	0.388	0.077	2.68192e-32	4	Mvb12a
Cd742	2.09195e-36	0.404135	0.868	0.274	2.75154e-32	4	Cd74
Pltp	4.16785e-36	0.337309	0.264	0.037	5.48197e-32	4	Pltp
Rps161	1.11928e-35	0.624037	0.975	0.832	1.47219e-31	4	Rps16
Rpl71	2.33178e-35	0.613133	0.95	0.512	3.06698e-31	4	Rpl7
Foxp1	3.07201e-35	0.448298	0.455	0.105	4.04061e-31	4	Foxp1
Tmed3	3.69387e-35	0.342143	0.38	0.075	4.85855e-31	4	Tmed3
Eif3f1	2.08789e-34	0.512537	0.785	0.308	2.7462e-30	4	Eif3f
H2-T23	2.21976e-34	0.501419	0.628	0.201	2.91965e-30	4	H2-T23
Rpl51	5.036e-34	0.611787	0.909	0.448	6.62385e-30	4	Rpl5
Rpl262	6.04604e-34	0.599163	0.975	0.67	7.95236e-30	4	Rpl26
Rpl18a1	1.72524e-33	0.652011	0.975	0.795	2.26921e-29	4	Rpl18a
Abhd17a	1.84065e-33	0.289542	0.372	0.074	2.42101e-29	4	Abhd17a
mt-Co33	2.03974e-33	0.607788	1	0.763	2.68287e-29	4	mt-Co3
Rps3a11	3.23929e-33	0.632181	0.95	0.684	4.26063e-29	4	Rps3a1
Rpl322	3.47578e-33	0.675228	0.975	0.619	4.57169e-29	4	Rpl32
Rpl132	6.44051e-33	0.712811	0.975	0.712	8.47121e-29	4	Rpl13
Rpl301	1.43996e-32	0.629772	0.967	0.694	1.89399e-28	4	Rpl30
Rpl231	2.80434e-32	0.591853	0.975	0.826	3.68855e-28	4	Rpl23
Rack11	3.64472e-32	0.558161	0.934	0.475	4.7939e-28	4	Rack1
Rps71	4.65892e-32	0.639419	0.95	0.558	6.12788e-28	4	Rps7
mt-Atp63	4.6776e-32	0.604187	1	0.749	6.15245e-28	4	mt-Atp6
mt-Nd5	1.01576e-31	0.441163	0.719	0.254	1.33603e-27	4	mt-Nd5
Zbtb20	2.14421e-31	0.341358	0.331	0.063	2.82028e-27	4	Zbtb20
Pld41	5.81783e-31	0.504983	0.488	0.139	7.65219e-27	4	Pld4
Lpgat1	6.15391e-31	0.256102	0.281	0.047	8.09424e-27	4	Lpgat1
Npm11	9.14368e-31	0.424179	0.744	0.266	1.20267e-26	4	Npm1
Rpl211	1.19625e-30	0.633582	0.959	0.697	1.57343e-26	4	Rpl21
Mbnl11	5.98547e-30	0.539083	0.678	0.26	7.87269e-26	4	Mbnl1
Tagln21	8.43356e-30	0.458631	0.57	0.181	1.10927e-25	4	Tagln2
mt-Co13	9.57281e-30	0.536474	1	0.791	1.25911e-25	4	mt-Co1
Rplp02	1.28592e-29	0.537441	0.967	0.607	1.69137e-25	4	Rplp0
Rpl282	1.70907e-29	0.51481	0.959	0.64	2.24794e-25	4	Rpl28
Rps15a1	2.21292e-29	0.545855	0.959	0.607	2.91065e-25	4	Rps15a
Rpl42	2.62889e-29	0.484729	0.876	0.371	3.45778e-25	4	Rpl4
Rpl111	2.66539e-29	0.512849	0.959	0.608	3.50579e-25	4	Rpl11
Rpl391	2.85185e-29	0.60022	0.967	0.705	3.75104e-25	4	Rpl39
Rps141	4.03231e-29	0.5212	0.967	0.786	5.3037e-25	4	Rps14
Rpl81	5.01826e-29	0.570693	0.967	0.663	6.60052e-25	4	Rpl8
Rpl142	8.15288e-29	0.521008	0.917	0.473	1.07235e-24	4	Rpl14
mt-Co22	1.05563e-28	0.451225	1	0.748	1.38847e-24	4	mt-Co2
Rps62	2.66249e-28	0.492766	0.942	0.498	3.50197e-24	4	Rps6
Ech1	3.52322e-28	0.272944	0.372	0.085	4.63409e-24	4	Ech1
Rps131	4.01068e-28	0.601295	0.942	0.683	5.27525e-24	4	Rps13
Jaml	7.72567e-28	0.409575	0.455	0.125	1.01616e-23	4	Jaml
Ptma2	9.62132e-28	0.528515	0.901	0.499	1.26549e-23	4	Ptma
Rpl27a1	9.66739e-28	0.616747	0.959	0.756	1.27155e-23	4	Rpl27a
Herpud1	1.14e-27	0.304519	0.339	0.073	1.49944e-23	4	Herpud1
Rpl91	1.62851e-27	0.513529	0.967	0.691	2.14198e-23	4	Rpl9
Gnas1	2.2465e-27	0.51761	0.744	0.349	2.95482e-23	4	Gnas
Rplp11	2.55499e-27	0.558644	0.967	0.807	3.36058e-23	4	Rplp1
Rpl152	3.43513e-27	0.527244	0.909	0.493	4.51822e-23	4	Rpl15
Rps172	3.776e-27	0.469517	0.793	0.378	4.96658e-23	4	Rps17
Pkib	4.85136e-27	0.283729	0.264	0.047	6.38099e-23	4	Pkib
Rps81	5.02978e-27	0.504388	0.983	0.787	6.61567e-23	4	Rps8
Cd37	7.8216e-27	0.407805	0.579	0.199	1.02878e-22	4	Cd37
Rpl35a1	7.85452e-27	0.478608	0.967	0.802	1.03311e-22	4	Rpl35a
Rps9	3.15707e-26	0.471654	0.975	0.877	4.15249e-22	4	Rps9
Napsa1	6.26798e-26	0.420768	0.554	0.18	8.24427e-22	4	Napsa
Svbp	6.94873e-26	0.280232	0.322	0.071	9.13966e-22	4	Svbp
Rps192	8.12516e-26	0.722837	0.959	0.64	1.0687e-21	4	Rps19
mt-Nd32	8.1971e-26	0.387837	0.818	0.352	1.07816e-21	4	mt-Nd3
Rpl291	8.59838e-26	0.493651	0.901	0.466	1.13095e-21	4	Rpl29
Sec11c	6.09329e-25	0.391485	0.463	0.141	8.01451e-21	4	Sec11c
Krtcap21	1.44623e-24	0.342467	0.488	0.153	1.90222e-20	4	Krtcap2
Ppia1	1.44714e-24	0.53801	0.851	0.488	1.90342e-20	4	Ppia
Hnrnpa11	1.74551e-24	0.308914	0.521	0.165	2.29587e-20	4	Hnrnpa1
Rps101	1.84582e-24	0.577111	0.967	0.738	2.42781e-20	4	Rps10
Rpl22l11	1.98661e-24	0.364093	0.694	0.267	2.61299e-20	4	Rpl22l1
Cd8b11	3.0102e-24	0.550986	0.298	0.063	3.95932e-20	4	Cd8b1
Rpl352	3.04096e-24	0.465561	0.81	0.383	3.99978e-20	4	Rpl35
Fyn	3.62921e-24	0.308171	0.339	0.081	4.7735e-20	4	Fyn
H2-DMa2	4.91137e-24	0.313761	0.554	0.173	6.45993e-20	4	H2-DMa
Serinc3	8.44299e-24	0.35008	0.702	0.287	1.11051e-19	4	Serinc3
Ppp1r14b	1.6732e-23	0.280602	0.355	0.09	2.20076e-19	4	Ppp1r14b
mt-Nd42	1.99085e-23	0.39747	0.959	0.6	2.61857e-19	4	mt-Nd4
Sec61b	2.13272e-23	0.514295	0.694	0.33	2.80516e-19	4	Sec61b
Rpl181	2.26016e-23	0.495629	0.959	0.647	2.97279e-19	4	Rpl18
Cd69	4.24767e-23	0.306346	0.264	0.053	5.58696e-19	4	Cd69
Rpl221	8.27411e-23	0.478883	0.893	0.462	1.08829e-18	4	Rpl22
Rps262	8.89945e-23	0.490199	0.909	0.573	1.17054e-18	4	Rps26
Rps251	9.38309e-23	0.440536	0.926	0.631	1.23416e-18	4	Rps25
Hsp90b11	1.06364e-22	0.449393	0.628	0.252	1.399e-18	4	Hsp90b1
Sub12	1.99453e-22	0.47172	0.669	0.307	2.6234e-18	4	Sub1
Rpsa2	2.69728e-22	0.512993	0.959	0.606	3.54773e-18	4	Rpsa
Rps271	4.50747e-22	0.546427	0.975	0.885	5.92868e-18	4	Rps27
Rps22	5.02253e-22	0.45397	0.934	0.588	6.60613e-18	4	Rps2
Rpl10	5.10076e-22	0.488504	0.917	0.652	6.70903e-18	4	Rpl10
Rps31	5.16917e-22	0.482522	0.934	0.681	6.79901e-18	4	Rps3
Rpl13a1	5.39687e-22	0.350684	0.512	0.176	7.09851e-18	4	Rpl13a
mt-Cytb3	6.31071e-22	0.325179	0.975	0.649	8.30047e-18	4	mt-Cytb
Rpl362	8.81576e-22	0.468625	0.926	0.582	1.15954e-17	4	Rpl36
Rpl7a3	9.18023e-22	0.428431	0.835	0.435	1.20748e-17	4	Rpl7a
Smim14	1.14483e-21	0.32088	0.455	0.147	1.50579e-17	4	Smim14
Unc93b11	2.5944e-21	0.38462	0.545	0.205	3.41241e-17	4	Unc93b1
Eef22	2.86203e-21	0.418688	0.826	0.418	3.76443e-17	4	Eef2
Rpl62	4.95318e-21	0.451855	0.934	0.609	6.51492e-17	4	Rpl6
Eef1a11	5.35212e-21	0.431024	0.992	0.832	7.03964e-17	4	Eef1a1
mt-Nd12	1.09014e-20	0.295197	0.917	0.515	1.43386e-16	4	mt-Nd1
Rpl36al1	1.18269e-20	0.362923	0.62	0.26	1.55559e-16	4	Rpl36al
Cd164	3.65439e-20	0.269245	0.405	0.124	4.80662e-16	4	Cd164
Atp5g21	6.1134e-20	0.350696	0.62	0.261	8.04095e-16	4	Atp5g2
Rps121	7.12559e-20	0.459185	0.959	0.767	9.37229e-16	4	Rps12
Rps231	7.2861e-20	0.439542	0.95	0.672	9.5834e-16	4	Rps23
Ssr41	9.35862e-20	0.350641	0.587	0.237	1.23094e-15	4	Ssr4
Rpl171	1.03686e-19	0.452991	0.959	0.782	1.36378e-15	4	Rpl17
Eef1b22	1.64823e-19	0.366206	0.777	0.382	2.16792e-15	4	Eef1b2
mt-Nd22	2.66458e-19	0.278023	0.901	0.508	3.50472e-15	4	mt-Nd2
Rpl241	2.76469e-19	0.401488	0.942	0.568	3.6364e-15	4	Rpl24
Eef1g1	4.37141e-19	0.297673	0.562	0.215	5.74971e-15	4	Eef1g
Psme11	4.77412e-19	0.326106	0.645	0.273	6.2794e-15	4	Psme1
Rpl23a1	9.45188e-19	0.364469	0.868	0.461	1.24321e-14	4	Rpl23a
Sec61g1	1.02476e-18	0.365441	0.661	0.308	1.34786e-14	4	Sec61g
Hsp90ab12	1.38701e-18	0.381901	0.785	0.387	1.82433e-14	4	Hsp90ab1
Rps28	1.74575e-18	0.47154	0.909	0.59	2.29619e-14	4	Rps28
Naca1	3.11267e-18	0.373607	0.802	0.429	4.0941e-14	4	Naca
Uqcrh1	4.27549e-18	0.321512	0.76	0.376	5.62356e-14	4	Uqcrh
Rps151	4.84567e-18	0.427767	0.893	0.535	6.37352e-14	4	Rps15
Eif3h1	4.94866e-18	0.305832	0.595	0.253	6.50898e-14	4	Eif3h
Fgfr1op2	7.79361e-18	0.281221	0.43	0.15	1.02509e-13	4	Fgfr1op2
Uvrag	1.00976e-17	0.263868	0.388	0.126	1.32814e-13	4	Uvrag
H2-Q71	1.44898e-17	0.359456	0.488	0.18	1.90584e-13	4	H2-Q7
Rps211	1.56314e-17	0.495148	0.934	0.712	2.056e-13	4	Rps21
Hspe11	1.93446e-17	0.313947	0.446	0.158	2.5444e-13	4	Hspe1
Rpl37a1	4.16891e-17	0.402687	0.975	0.792	5.48336e-13	4	Rpl37a
Rpl341	4.72032e-17	0.463171	0.95	0.738	6.20864e-13	4	Rpl34
Rps27a1	4.75347e-17	0.378381	0.967	0.786	6.25224e-13	4	Rps27a
Gltp	8.17549e-17	0.290879	0.364	0.12	1.07532e-12	4	Gltp
Manf1	1.90719e-16	0.295547	0.397	0.14	2.50853e-12	4	Manf
Rap1a	4.5546e-16	0.34369	0.521	0.224	5.99067e-12	4	Rap1a
Atp5c11	1.96343e-15	0.287318	0.479	0.195	2.58251e-11	4	Atp5c1
Eef1d1	2.87727e-15	0.253274	0.471	0.188	3.78447e-11	4	Eef1d
Spcs2	3.23555e-15	0.276858	0.479	0.198	4.25572e-11	4	Spcs2
Tpt11	4.54347e-15	0.3268	1	0.959	5.97603e-11	4	Tpt1
Rpl271	1.83553e-14	0.307811	0.719	0.389	2.41428e-10	4	Rpl27
Psmb82	2.44949e-14	0.276735	0.678	0.33	3.22182e-10	4	Psmb8
Nsa21	2.9399e-14	0.270329	0.554	0.25	3.86685e-10	4	Nsa2
Eif3k	3.80707e-14	0.273097	0.57	0.267	5.00743e-10	4	Eif3k
Lsp11	5.62393e-14	0.287045	0.645	0.322	7.39715e-10	4	Lsp1
Cox7a2l1	7.19978e-14	0.251287	0.554	0.25	9.46987e-10	4	Cox7a2l
Hmgb1	1.3834e-13	0.299251	0.612	0.326	1.81959e-09	4	Hmgb1
H2afy1	1.46237e-13	0.264737	0.471	0.201	1.92346e-09	4	H2afy
Xbp1	2.02575e-13	0.342584	0.446	0.197	2.66447e-09	4	Xbp1
Reep5	5.67953e-13	0.313472	0.471	0.222	7.47028e-09	4	Reep5
Rac21	8.30923e-13	0.307861	0.694	0.383	1.09291e-08	4	Rac2
Rbm31	1.23958e-12	0.270954	0.777	0.452	1.63042e-08	4	Rbm3
Rplp21	2.19033e-12	0.337816	0.95	0.782	2.88094e-08	4	Rplp2
Lgals12	3.36394e-12	0.322925	0.521	0.245	4.42459e-08	4	Lgals1
Rps29	9.8608e-12	0.32796	0.959	0.847	1.29699e-07	4	Rps29
Fau	1.21913e-11	0.269102	1	0.976	1.60352e-07	4	Fau
Rpl381	1.32598e-11	0.33005	0.893	0.63	1.74406e-07	4	Rpl38
Btf31	1.02744e-10	0.253778	0.694	0.409	1.35139e-06	4	Btf3
Rgs10	3.79147e-10	0.256586	0.355	0.153	4.98692e-06	4	Rgs10
H2-K11	4.06153e-10	0.267107	0.851	0.554	5.34213e-06	4	H2-K1
Ifi203	4.6169e-10	0.303652	0.331	0.138	6.0726e-06	4	Ifi203
Npc21	5.25068e-10	0.258905	0.636	0.366	6.90621e-06	4	Npc2
Grn1	1.34245e-09	0.340929	0.529	0.306	1.76572e-05	4	Grn
Rpl37	3.6996e-09	0.286015	0.909	0.775	4.86608e-05	4	Rpl37
Cox4i1	8.10177e-09	0.261735	0.744	0.489	0.000106563	4	Cox4i1
Rpl411	4.38625e-08	0.255251	0.992	0.866	0.000576923	4	Rpl41

## Sheet: Supplementary Table 5
Mouse Aggregated 0.1 Resolution
	p_val	avg_logFC	pct.1	pct.2	p_val_adj	cluster	gene
S100a8	0	3.6776	0.953	0.112	0	0	S100a8
S100a9	0	3.4544	0.919	0.086	0	0	S100a9
Cxcl2	0	1.7119	0.489	0.025	0	0	Cxcl2
Srgn	0	1.70855	0.955	0.482	0	0	Srgn
Eif1	0	1.33864	0.961	0.575	0	0	Eif1
Il1b	0	1.22506	0.616	0.153	0	0	Il1b
Fth1	0	1.18855	0.987	0.934	0	0	Fth1
Msrb1	0	1.1719	0.829	0.255	0	0	Msrb1
Mcl1	0	1.15361	0.874	0.317	0	0	Mcl1
S100a6	0	1.14376	0.835	0.526	0	0	S100a6
Retnlg	0	1.09607	0.338	0.003	0	0	Retnlg
Ier3	0	1.07286	0.619	0.108	0	0	Ier3
Csf3r	0	1.05732	0.702	0.047	0	0	Csf3r
Dusp1	0	1.04603	0.736	0.161	0	0	Dusp1
Cd9	0	1.03333	0.678	0.158	0	0	Cd9
Cebpb	0	1.03243	0.824	0.31	0	0	Cebpb
Btg1	0	1.01387	0.901	0.457	0	0	Btg1
S100a11	0	1.00378	0.747	0.358	0	0	S100a11
Cxcr2	0	0.963864	0.592	0.008	0	0	Cxcr2
Tyrobp	0	0.94558	0.967	0.67	0	0	Tyrobp
Fxyd5	0	0.929386	0.89	0.544	0	0	Fxyd5
Grina	0	0.908018	0.693	0.132	0	0	Grina
Junb	0	0.900834	0.752	0.324	0	0	Junb
Ftl1	0	0.883163	0.989	0.813	0	0	Ftl1
Mxd1	0	0.797092	0.58	0.078	0	0	Mxd1
Pnrc1	0	0.788267	0.629	0.166	0	0	Pnrc1
Rnf149	0	0.786063	0.702	0.241	0	0	Rnf149
Gabarap	0	0.755624	0.775	0.374	0	0	Gabarap
Cd24a	0	0.744054	0.546	0.042	0	0	Cd24a
Clec4d	0	0.742257	0.564	0.083	0	0	Clec4d
Hdc	0	0.725178	0.404	0.009	0	0	Hdc
Lyst	0	0.724271	0.569	0.08	0	0	Lyst
AC110211.1	0	0.669826	0.451	0.005	0	0	AC110211.1
H3f3b	0	0.664445	0.931	0.77	0	0	H3f3b
Il1r2	0	0.626464	0.412	0.044	0	0	Il1r2
Cd300lf	0	0.585197	0.533	0.113	0	0	Cd300lf
Fcer1g	1.1e-305	0.673819	0.933	0.632	1.49e-301	0	Fcer1g
Cxcr4	1.58e-305	0.54988	0.484	0.092	2.15e-301	0	Cxcr4
Egr1	2.56e-297	0.637014	0.499	0.106	3.48e-293	0	Egr1
Cd44	4.94e-293	0.619015	0.562	0.168	6.71e-289	0	Cd44
Hcar2	6.43e-286	0.657566	0.334	0.016	8.73e-282	0	Hcar2
Marcks	5.66e-283	0.675877	0.667	0.291	7.68e-279	0	Marcks
Cstb	1.31e-279	0.948625	0.621	0.248	1.78e-275	0	Cstb
E230032D23Rik	5.09e-275	0.415628	0.312	0.01	6.91e-271	0	E230032D23Rik
Ubb	1.05e-274	0.615435	0.842	0.651	1.42e-270	0	Ubb
Pkm	1.28e-264	0.64842	0.745	0.426	1.73e-260	0	Pkm
Ccr1	1.49e-247	0.568692	0.568	0.204	2.02e-243	0	Ccr1
Adipor1	2.45e-245	0.450985	0.439	0.1	3.33e-241	0	Adipor1
Neat1	5.9e-245	0.61057	0.65	0.285	8.02e-241	0	Neat1
Igf1r	2.03e-244	0.38446	0.299	0.017	2.76e-240	0	Igf1r
Basp1	1.8e-243	0.855194	0.55	0.205	2.44e-239	0	Basp1
Stfa2l1	3.55e-238	0.715999	0.257	0.002	4.83e-234	0	Stfa2l1
Lcp1	3.82e-237	0.61375	0.679	0.391	5.18e-233	0	Lcp1
Gadd45b	3.31e-236	0.783108	0.386	0.069	4.49e-232	0	Gadd45b
Txnip	8.13e-232	0.604081	0.547	0.21	1.1e-227	0	Txnip
Lrg1	1.06e-231	0.541727	0.266	0.008	1.43e-227	0	Lrg1
Tnfaip2	1.93e-231	0.557244	0.438	0.108	2.62e-227	0	Tnfaip2
Lcn2	5.74e-218	0.584111	0.271	0.016	7.79e-214	0	Lcn2
Id1	7.74e-218	0.449356	0.286	0.022	1.05e-213	0	Id1
Cd63	7.91e-218	0.594439	0.59	0.21	1.07e-213	0	Cd63
Chd7	1.27e-217	0.486995	0.485	0.151	1.73e-213	0	Chd7
Ubc	2.12e-217	0.56059	0.685	0.405	2.88e-213	0	Ubc
Map1lc3b	4.27e-213	0.483537	0.527	0.207	5.8e-209	0	Map1lc3b
Ifitm2	1.43e-211	0.65459	0.672	0.34	1.94e-207	0	Ifitm2
Nudt4	4.25e-208	0.338805	0.314	0.041	5.77e-204	0	Nudt4
Cd33	2.13e-205	0.383832	0.37	0.076	2.89e-201	0	Cd33
Cd14	5.97e-205	0.632463	0.414	0.105	8.11e-201	0	Cd14
Csf1	3.46e-204	0.433658	0.315	0.043	4.7e-200	0	Csf1
Tnfrsf23	3.03e-202	0.308484	0.251	0.013	4.11e-198	0	Tnfrsf23
Btg2	1.06e-199	0.61806	0.622	0.317	1.44e-195	0	Btg2
Dmxl2	1.88e-199	0.341744	0.293	0.034	2.56e-195	0	Dmxl2
Iqsec1	1.27e-195	0.322851	0.299	0.04	1.73e-191	0	Iqsec1
Slc7a11	3.97e-195	0.50163	0.305	0.043	5.39e-191	0	Slc7a11
Cyp4f18	6.94e-193	0.545848	0.482	0.174	9.43e-189	0	Cyp4f18
H3f3a	9.99e-193	0.500654	0.803	0.626	1.36e-188	0	H3f3a
Gng5	5.67e-192	0.488915	0.692	0.445	7.7e-188	0	Gng5
Tpd52	9.79e-192	0.475531	0.569	0.252	1.33e-187	0	Tpd52
Sorl1	1.25e-185	0.408435	0.407	0.117	1.69e-181	0	Sorl1
Jun	3e-180	0.622289	0.64	0.365	4.07e-176	0	Jun
Pygl	3.34e-178	0.321075	0.289	0.044	4.54e-174	0	Pygl
Ccrl2	9.98e-178	0.523718	0.313	0.058	1.36e-173	0	Ccrl2
Gapdh	2.55e-175	0.601766	0.788	0.618	3.46e-171	0	Gapdh
Slpi	3.33e-174	0.574862	0.319	0.062	4.52e-170	0	Slpi
Trib1	6.01e-174	0.390781	0.369	0.095	8.16e-170	0	Trib1
Plk3	1.84e-170	0.364292	0.321	0.066	2.5e-166	0	Plk3
Rgs2	1.88e-168	0.520503	0.566	0.28	2.56e-164	0	Rgs2
Ptafr	6.89e-166	0.373671	0.374	0.104	9.36e-162	0	Ptafr
Alox5ap	1.1e-164	0.521048	0.611	0.338	1.49e-160	0	Alox5ap
Rab7	2.55e-164	0.440139	0.472	0.195	3.46e-160	0	Rab7
Ier5	3.79e-164	0.420667	0.522	0.235	5.15e-160	0	Ier5
Il1rn	2.83e-160	0.504245	0.306	0.064	3.85e-156	0	Il1rn
Son	7.93e-160	0.43569	0.663	0.402	1.08e-155	0	Son
Ninj1	3.89e-159	0.451701	0.45	0.164	5.28e-155	0	Ninj1
Fos	7.78e-157	0.560237	0.584	0.303	1.06e-152	0	Fos
Ccl3	1.67e-154	0.495441	0.318	0.073	2.27e-150	0	Ccl3
Gcnt2	2.66e-153	0.325424	0.327	0.082	3.61e-149	0	Gcnt2
Gcnt1	2.17e-150	0.27913	0.277	0.052	2.95e-146	0	Gcnt1
Retreg1	1.85e-144	0.289298	0.318	0.081	2.51e-140	0	Retreg1
Txn1	1.48e-142	0.667022	0.562	0.335	2.01e-138	0	Txn1
Gsr	6.45e-138	0.341008	0.388	0.133	8.75e-134	0	Gsr
Zfp36	6.76e-138	0.451398	0.516	0.256	9.18e-134	0	Zfp36
1810058I24Rik	1.29e-137	0.359302	0.388	0.143	1.74e-133	0	1810058I24Rik
Samsn1	9.56e-134	0.39615	0.378	0.131	1.3e-129	0	Samsn1
Jund	2.8e-131	0.422311	0.562	0.309	3.8e-127	0	Jund
Card19	1.54e-130	0.374992	0.386	0.141	2.1e-126	0	Card19
Iqgap1	2.15e-130	0.398571	0.587	0.35	2.92e-126	0	Iqgap1
Neurl3	4.85e-128	0.404305	0.48	0.227	6.59e-124	0	Neurl3
Klf2	1.16e-123	0.336798	0.298	0.079	1.58e-119	0	Klf2
Nfkbia	1.28e-123	0.527331	0.523	0.273	1.74e-119	0	Nfkbia
Vasp	6.74e-120	0.370211	0.474	0.242	9.15e-116	0	Vasp
Entpd1	5.43e-114	0.265525	0.284	0.081	7.37e-110	0	Entpd1
Ogfrl1	2.93e-112	0.279043	0.316	0.105	3.97e-108	0	Ogfrl1
Smox	6.12e-111	0.296193	0.276	0.078	8.31e-107	0	Smox
Cdk2ap2	5.69e-110	0.467321	0.449	0.228	7.72e-106	0	Cdk2ap2
Tmem189	1.47e-108	0.27552	0.306	0.1	1.99e-104	0	Tmem189
Snx20	6.75e-107	0.313302	0.387	0.168	9.16e-103	0	Snx20
Tsc22d4	5.04e-104	0.338669	0.41	0.194	6.84e-100	0	Tsc22d4
Ypel3	4.75e-103	0.313805	0.404	0.187	6.45e-99	0	Ypel3
Adam8	2.33e-102	0.2616	0.304	0.099	3.16e-98	0	Adam8
1700017B05Rik	3.53e-97	0.262359	0.27	0.086	4.8e-93	0	1700017B05Rik
Ppp1r15a	2.08e-94	0.268061	0.251	0.075	2.82e-90	0	Ppp1r15a
Pfn1	1.55e-93	0.368103	0.708	0.601	2.1e-89	0	Pfn1
Cd52	2.11e-91	0.405959	0.88	0.805	2.86e-87	0	Cd52
Zcchc6	2.87e-88	0.287405	0.379	0.181	3.9e-84	0	Zcchc6
Prdx5	3.78e-86	0.31374	0.597	0.381	5.13e-82	0	Prdx5
2810474O19Rik	8.01e-86	0.330204	0.4	0.203	1.09e-81	0	2810474O19Rik
AA467197	2.46e-84	0.304207	0.306	0.116	3.34e-80	0	AA467197
Skil	6.26e-82	0.253069	0.348	0.158	8.5e-78	0	Skil
Plek	1.3e-80	0.350943	0.37	0.187	1.76e-76	0	Plek
Bri3	5.89e-78	0.373267	0.455	0.275	7.99e-74	0	Bri3
Ncf2	1.43e-77	0.303889	0.435	0.245	1.94e-73	0	Ncf2
Rps27	4.13e-76	0.268896	0.913	0.845	5.61e-72	0	Rps27
Ccl4	5.74e-75	0.376764	0.276	0.106	7.8e-71	0	Ccl4
Arpc1b	1.32e-74	0.324125	0.677	0.571	1.79e-70	0	Arpc1b
Calm2	4.12e-74	0.288372	0.446	0.265	5.59e-70	0	Calm2
Selplg	2e-73	0.352332	0.489	0.321	2.71e-69	0	Selplg
Atp6v1g1	3.41e-73	0.314185	0.473	0.304	4.63e-69	0	Atp6v1g1
Aldoa	9.05e-73	0.338741	0.537	0.367	1.23e-68	0	Aldoa
Marcksl1	1.2e-71	0.313808	0.266	0.105	1.63e-67	0	Marcksl1
Eno1	3.44e-69	0.311001	0.431	0.253	4.67e-65	0	Eno1
Bnip3l	4.07e-69	0.326631	0.32	0.156	5.53e-65	0	Bnip3l
Diaph1	4.83e-68	0.253598	0.36	0.189	6.56e-64	0	Diaph1
Apbb1ip	2.93e-60	0.262068	0.421	0.259	3.97e-56	0	Apbb1ip
Eif5	3.45e-60	0.288796	0.418	0.263	4.69e-56	0	Eif5
Myh9	2.97e-56	0.274642	0.471	0.322	4.03e-52	0	Myh9
Ddx5	1.24e-55	0.297498	0.602	0.509	1.68e-51	0	Ddx5
Gnai2	1.88e-55	0.302724	0.626	0.556	2.56e-51	0	Gnai2
Ier2	1.71e-54	0.265006	0.365	0.215	2.32e-50	0	Ier2
Spi1	2.38e-53	0.258967	0.522	0.369	3.23e-49	0	Spi1
Sdcbp	6.48e-52	0.264999	0.432	0.284	8.8e-48	0	Sdcbp
Ostf1	3.08e-49	0.264814	0.454	0.319	4.19e-45	0	Ostf1
Msn	1.88e-47	0.28097	0.53	0.424	2.55e-43	0	Msn
Actg1	1.19e-46	0.312088	0.796	0.721	1.61e-42	0	Actg1
Myl12b	9.37e-45	0.255846	0.472	0.357	1.27e-40	0	Myl12b
Zfp36l2	3.13e-44	0.280898	0.493	0.37	4.25e-40	0	Zfp36l2
Pim1	5.6e-37	0.274548	0.372	0.253	7.61e-33	0	Pim1
Apoe	0	2.54338	0.873	0.238	0	1	Apoe
Lyz2	0	2.06964	0.891	0.261	0	1	Lyz2
C1qa	0	1.82328	0.486	0.048	0	1	C1qa
C1qb	0	1.78961	0.538	0.055	0	1	C1qb
C1qc	0	1.47123	0.501	0.038	0	1	C1qc
Ctss	0	1.42073	0.958	0.289	0	1	Ctss
Lgmn	0	1.13925	0.715	0.086	0	1	Lgmn
Tgfbi	0	1.03152	0.689	0.235	0	1	Tgfbi
Ctsc	0	0.898451	0.681	0.07	0	1	Ctsc
Mafb	0	0.874525	0.675	0.063	0	1	Mafb
Ms4a6c	0	0.816887	0.695	0.089	0	1	Ms4a6c
Npc2	0	0.814022	0.828	0.256	0	1	Npc2
Ctsz	0	0.798615	0.783	0.282	0	1	Ctsz
Fn1	0	0.770933	0.393	0.033	0	1	Fn1
Grn	0	0.751935	0.689	0.223	0	1	Grn
Aif1	0	0.743485	0.601	0.078	0	1	Aif1
Csf1r	0	0.731255	0.679	0.115	0	1	Csf1r
Ms4a7	0	0.718065	0.412	0.036	0	1	Ms4a7
Ms4a6d	0	0.668047	0.541	0.039	0	1	Ms4a6d
Cd68	0	0.650972	0.686	0.151	0	1	Cd68
Psap	0	0.637445	0.954	0.524	0	1	Psap
Trem2	0	0.626861	0.379	0.017	0	1	Trem2
Cybb	0	0.624183	0.574	0.086	0	1	Cybb
Selenop	0	0.585177	0.391	0.028	0	1	Selenop
Ctsa	0	0.561668	0.623	0.14	0	1	Ctsa
Fcgr1	0	0.541892	0.467	0.027	0	1	Fcgr1
Cx3cr1	0	0.530581	0.389	0.041	0	1	Cx3cr1
Ctsh	0	0.525566	0.658	0.186	0	1	Ctsh
Itgb5	0	0.506373	0.471	0.049	0	1	Itgb5
Lrp1	0	0.449075	0.481	0.059	0	1	Lrp1
Msr1	0	0.370801	0.332	0.017	0	1	Msr1
C3ar1	0	0.369056	0.318	0.014	0	1	C3ar1
Lamp1	1.76e-306	0.500482	0.623	0.171	2.39e-302	1	Lamp1
Fcgr2b	5.12e-305	0.492342	0.455	0.073	6.95e-301	1	Fcgr2b
Ccr2	1.18e-291	0.629352	0.493	0.1	1.6e-287	1	Ccr2
Chil3	4.44e-281	1.59471	0.382	0.053	6.03e-277	1	Chil3
Mpeg1	2.4e-269	0.517683	0.718	0.256	3.26e-265	1	Mpeg1
Clec4a3	4.34e-262	0.306528	0.267	0.012	5.89e-258	1	Clec4a3
Cxcl16	5.44e-260	0.453512	0.424	0.074	7.38e-256	1	Cxcl16
Prdx1	2.57e-257	0.507886	0.547	0.154	3.49e-253	1	Prdx1
Mmp14	2.6e-256	0.367908	0.335	0.037	3.53e-252	1	Mmp14
Pld4	6.27e-255	0.373142	0.449	0.088	8.52e-251	1	Pld4
Ms4a4c	1.15e-254	0.521898	0.389	0.061	1.56e-250	1	Ms4a4c
Calr	1.98e-253	0.604609	0.65	0.247	2.69e-249	1	Calr
Hsp90b1	7.18e-245	0.530776	0.584	0.19	9.75e-241	1	Hsp90b1
Axl	1.76e-242	0.317651	0.309	0.031	2.39e-238	1	Axl
Lair1	2.53e-240	0.360789	0.401	0.069	3.44e-236	1	Lair1
Lgals3bp	6.05e-236	0.402255	0.354	0.054	8.21e-232	1	Lgals3bp
Akr1a1	8.87e-231	0.41495	0.577	0.19	1.2e-226	1	Akr1a1
Trf	2.61e-230	0.3842	0.327	0.044	3.54e-226	1	Trf
Unc93b1	1.05e-228	0.402079	0.54	0.158	1.42e-224	1	Unc93b1
Ly86	4.86e-228	0.485598	0.432	0.096	6.59e-224	1	Ly86
Ifitm3	7.03e-228	0.96519	0.622	0.252	9.54e-224	1	Ifitm3
Dbi	1.5e-227	0.371604	0.42	0.091	2.04e-223	1	Dbi
Ctsb	1.54e-225	0.761983	0.827	0.435	2.08e-221	1	Ctsb
Bst2	6.74e-224	0.389504	0.451	0.104	9.15e-220	1	Bst2
Ccl9	3.98e-223	0.394999	0.266	0.022	5.4e-219	1	Ccl9
Ifi204	1.14e-212	0.411389	0.362	0.066	1.55e-208	1	Ifi204
Rrbp1	7.56e-209	0.428471	0.696	0.284	1.03e-204	1	Rrbp1
mt-Co2	1.9e-204	0.408811	0.99	0.751	2.58e-200	1	mt-Co2
Ifi207	3.17e-204	0.29852	0.32	0.049	4.31e-200	1	Ifi207
Pdia6	6.2e-203	0.356135	0.385	0.084	8.42e-199	1	Pdia6
Lgals3	6.85e-202	0.784796	0.675	0.32	9.3e-198	1	Lgals3
Apobec1	8.4e-202	0.264611	0.326	0.051	1.14e-197	1	Apobec1
Gatm	5.77e-201	0.368098	0.289	0.038	7.83e-197	1	Gatm
Hspa8	2.42e-200	0.494751	0.777	0.4	3.29e-196	1	Hspa8
H2-DMa	2.73e-199	0.367731	0.471	0.123	3.7e-195	1	H2-DMa
Anxa5	1.05e-197	0.330675	0.376	0.08	1.43e-193	1	Anxa5
Tmem86a	2.47e-196	0.299444	0.319	0.053	3.35e-192	1	Tmem86a
Hexb	1.52e-195	0.865382	0.445	0.131	2.06e-191	1	Hexb
mt-Co3	1.4e-186	0.454923	0.99	0.765	1.9e-182	1	mt-Co3
Pid1	6.6e-180	0.318203	0.34	0.068	8.96e-176	1	Pid1
Emp3	7.08e-180	0.465518	0.514	0.19	9.62e-176	1	Emp3
Pnp	1.24e-179	0.377179	0.403	0.106	1.69e-175	1	Pnp
Ifi27l2a	1.58e-179	0.692811	0.544	0.198	2.14e-175	1	Ifi27l2a
Itm2b	7.98e-179	0.561485	0.798	0.485	1.08e-174	1	Itm2b
Ctsl	1.22e-178	0.532251	0.328	0.065	1.66e-174	1	Ctsl
Ms4a6b	2.09e-175	0.338332	0.464	0.14	2.83e-171	1	Ms4a6b
Hexa	6.17e-175	0.35004	0.419	0.119	8.37e-171	1	Hexa
Stab1	2.35e-174	0.279863	0.288	0.047	3.19e-170	1	Stab1
Zeb2	4.02e-173	0.377067	0.588	0.22	5.46e-169	1	Zeb2
Cst3	1.54e-171	0.60303	0.856	0.484	2.1e-167	1	Cst3
Tmem176b	2.74e-169	0.365441	0.309	0.059	3.72e-165	1	Tmem176b
Cd81	6.28e-166	0.658875	0.279	0.051	8.53e-162	1	Cd81
Acp5	1.9e-164	0.366793	0.265	0.043	2.59e-160	1	Acp5
Ccr5	1.28e-162	0.278794	0.301	0.059	1.74e-158	1	Ccr5
Plekho1	1.47e-161	0.270069	0.368	0.093	2e-157	1	Plekho1
mt-Atp6	7.94e-160	0.39652	0.989	0.753	1.08e-155	1	mt-Atp6
Ucp2	2.02e-159	0.40131	0.659	0.314	2.75e-155	1	Ucp2
Erp29	3.43e-159	0.332732	0.5	0.182	4.65e-155	1	Erp29
mt-Co1	3.23e-158	0.321914	0.989	0.795	4.39e-154	1	mt-Co1
Tgfb1	1.17e-157	0.349347	0.46	0.157	1.59e-153	1	Tgfb1
Capza2	3.23e-154	0.31765	0.516	0.198	4.38e-150	1	Capza2
H2-Ab1	1.81e-152	0.565023	0.531	0.19	2.46e-148	1	H2-Ab1
Sirpa	4.16e-152	0.307264	0.435	0.141	5.64e-148	1	Sirpa
Plac8	4.45e-151	0.693341	0.418	0.137	6.04e-147	1	Plac8
S100a4	2.04e-147	0.650693	0.479	0.186	2.78e-143	1	S100a4
Pdia3	8.18e-147	0.335058	0.439	0.153	1.11e-142	1	Pdia3
Cd74	1.22e-144	0.602644	0.624	0.295	1.66e-140	1	Cd74
Hck	7.27e-144	0.257085	0.356	0.097	9.86e-140	1	Hck
Ly6c2	5e-143	0.675208	0.31	0.075	6.78e-139	1	Ly6c2
Lst1	4.77e-140	0.351411	0.576	0.247	6.48e-136	1	Lst1
Ssr4	2.58e-137	0.287648	0.486	0.189	3.51e-133	1	Ssr4
H2-DMb1	3.04e-136	0.31949	0.365	0.104	4.12e-132	1	H2-DMb1
H2-Aa	1.13e-135	0.548692	0.497	0.186	1.53e-131	1	H2-Aa
Fcgr4	4.69e-135	0.261824	0.263	0.054	6.37e-131	1	Fcgr4
Lgals1	7.34e-135	0.397391	0.487	0.183	9.96e-131	1	Lgals1
Irf7	1.52e-133	0.454427	0.325	0.089	2.07e-129	1	Irf7
Gusb	1.15e-131	0.250715	0.294	0.072	1.56e-127	1	Gusb
Pycard	1.75e-130	0.273209	0.375	0.12	2.38e-126	1	Pycard
Ly6e	1.58e-129	0.457217	0.693	0.396	2.15e-125	1	Ly6e
Eif4a1	1.58e-128	0.322812	0.585	0.284	2.15e-124	1	Eif4a1
Mt1	2.67e-126	0.433751	0.277	0.066	3.62e-122	1	Mt1
Gpx1	3.42e-123	0.434522	0.624	0.323	4.64e-119	1	Gpx1
Creg1	3.15e-122	0.277949	0.334	0.101	4.28e-118	1	Creg1
Tkt	8.79e-122	0.257464	0.37	0.125	1.19e-117	1	Tkt
Manf	2.11e-120	0.263639	0.329	0.099	2.86e-116	1	Manf
Slc25a5	4.97e-116	0.274378	0.453	0.188	6.75e-112	1	Slc25a5
Zbp1	8.5e-115	0.25802	0.277	0.072	1.15e-110	1	Zbp1
Wfdc17	8.79e-114	0.288596	0.431	0.162	1.19e-109	1	Wfdc17
Cd300c2	8.98e-109	0.275034	0.494	0.217	1.22e-104	1	Cd300c2
Rpl7a	1.91e-108	0.271817	0.727	0.384	2.59e-104	1	Rpl7a
Crip1	2.41e-108	0.490476	0.461	0.202	3.27e-104	1	Crip1
Ppib	1.65e-105	0.255559	0.498	0.226	2.25e-101	1	Ppib
Cyba	2.85e-104	0.281767	0.844	0.56	3.87e-100	1	Cyba
H2-Eb1	1.39e-103	0.439105	0.452	0.182	1.89e-99	1	H2-Eb1
Ybx1	2.22e-101	0.286996	0.604	0.328	3.01e-97	1	Ybx1
Tspo	3.52e-98	0.361983	0.553	0.298	4.78e-94	1	Tspo
Tmsb4x	5.94e-98	0.349408	0.987	0.949	8.07e-94	1	Tmsb4x
Slfn5	9.84e-98	0.300721	0.316	0.107	1.34e-93	1	Slfn5
Pmepa1	1.17e-94	0.287341	0.279	0.089	1.59e-90	1	Pmepa1
Aprt	4.97e-94	0.265727	0.409	0.176	6.75e-90	1	Aprt
Fyb	1.13e-92	0.271983	0.617	0.332	1.54e-88	1	Fyb
Hspa5	1.5e-89	0.399317	0.593	0.351	2.03e-85	1	Hspa5
Sec61g	3.33e-88	0.259925	0.504	0.257	4.51e-84	1	Sec61g
mt-Cytb	6.79e-88	0.299362	0.898	0.681	9.22e-84	1	mt-Cytb
mt-Nd4	2.69e-85	0.267776	0.867	0.626	3.65e-81	1	mt-Nd4
mt-Nd2	1.55e-84	0.285818	0.788	0.525	2.1e-80	1	mt-Nd2
mt-Nd1	3.94e-83	0.298879	0.773	0.528	5.35e-79	1	mt-Nd1
Ahnak	4.79e-83	0.284339	0.322	0.126	6.51e-79	1	Ahnak
Rpl35	1.64e-82	0.251151	0.615	0.344	2.23e-78	1	Rpl35
Hsp90ab1	8.68e-81	0.254547	0.644	0.36	1.18e-76	1	Hsp90ab1
Isg15	1.75e-79	0.507687	0.306	0.119	2.37e-75	1	Isg15
B2m	2.95e-76	0.376719	0.825	0.643	4e-72	1	B2m
mt-Nd3	1.7e-75	0.258154	0.581	0.321	2.31e-71	1	mt-Nd3
Tmsb10	3.65e-73	0.364557	0.544	0.306	4.96e-69	1	Tmsb10
AY036118	7.54e-72	0.411167	0.274	0.109	1.02e-67	1	AY036118
Vim	6.89e-63	0.655218	0.501	0.336	9.36e-59	1	Vim
Sat1	5.03e-62	0.292075	0.638	0.401	6.83e-58	1	Sat1
S100a10	5.73e-59	0.302959	0.341	0.162	7.77e-55	1	S100a10
Tgm2	1.88e-57	0.336398	0.319	0.154	2.56e-53	1	Tgm2
Prdx51	4.1e-54	0.274752	0.643	0.416	5.57e-50	1	Prdx5
Ccl6	6.58e-53	0.287286	0.306	0.143	8.94e-49	1	Ccl6
Gm42418	2.2e-21	0.436274	0.991	0.969	2.99e-17	1	Gm42418
Ctsd	5.17e-21	0.671852	0.592	0.516	7.02e-17	1	Ctsd
Cd741	0	1.57402	0.85	0.306	0	2	Cd74
H2-Eb11	0	1.569	0.708	0.18	0	2	H2-Eb1
Ciita	0	0.629416	0.531	0.062	0	2	Ciita
Cbfa2t3	0	0.480913	0.446	0.03	0	2	Cbfa2t3
H2-Oa	6.71e-308	0.435378	0.324	0.017	9.11e-304	2	H2-Oa
H2-Aa1	1.03e-291	1.48505	0.714	0.197	1.4e-287	2	H2-Aa
H2-Ab11	2.54e-291	1.50499	0.715	0.21	3.45e-287	2	H2-Ab1
mt-Co21	9.19e-199	1.06489	0.998	0.785	1.25e-194	2	mt-Co2
mt-Co11	4.25e-192	1.03215	0.998	0.822	5.78e-188	2	mt-Co1
mt-Co31	5.77e-187	0.976836	0.999	0.797	7.83e-183	2	mt-Co3
mt-Atp61	9.1e-170	0.951661	0.999	0.786	1.24e-165	2	mt-Atp6
Syngr2	4.56e-164	0.547856	0.497	0.148	6.19e-160	2	Syngr2
H2-DMb11	1.79e-162	0.496894	0.475	0.125	2.43e-158	2	H2-DMb1
Wdfy4	1.09e-135	0.284357	0.271	0.045	1.47e-131	2	Wdfy4
Napsa	6.63e-131	0.472658	0.476	0.157	9.01e-127	2	Napsa
H2-DMa1	1.32e-130	0.473084	0.498	0.17	1.8e-126	2	H2-DMa
Ckb	1.36e-118	0.290208	0.279	0.056	1.85e-114	2	Ckb
H2afy	1.14e-108	0.381686	0.491	0.191	1.55e-104	2	H2afy
Rpsa	8.74e-105	0.495459	0.911	0.639	1.19e-100	2	Rpsa
Crip11	9.13e-97	0.634406	0.531	0.229	1.24e-92	2	Crip1
mt-Cytb1	5.28e-94	0.81266	0.896	0.714	7.16e-90	2	mt-Cytb
mt-Nd11	6.85e-88	0.730612	0.799	0.56	9.3e-84	2	mt-Nd1
Malat1	1.27e-87	0.475056	0.995	0.98	1.73e-83	2	Malat1
Cst31	1.28e-81	0.914358	0.771	0.553	1.74e-77	2	Cst3
mt-Nd41	1.32e-80	0.791125	0.838	0.667	1.79e-76	2	mt-Nd4
mt-Nd21	3.77e-79	0.76047	0.77	0.567	5.11e-75	2	mt-Nd2
Dock10	5.65e-79	0.276117	0.385	0.14	7.67e-75	2	Dock10
Rps19	7e-71	0.366332	0.893	0.686	9.5e-67	2	Rps19
Atox1	4.14e-65	0.43884	0.587	0.372	5.62e-61	2	Atox1
Gm2a	5.14e-65	0.415293	0.514	0.286	6.98e-61	2	Gm2a
mt-Nd31	5.64e-63	0.438874	0.6	0.357	7.66e-59	2	mt-Nd3
Lsp1	1.9e-56	0.425747	0.506	0.291	2.57e-52	2	Lsp1
Pou2f2	5.31e-53	0.300495	0.348	0.151	7.21e-49	2	Pou2f2
Ptms	1.42e-50	0.277249	0.407	0.203	1.92e-46	2	Ptms
Psmb8	3.77e-50	0.341317	0.534	0.321	5.11e-46	2	Psmb8
Plbd1	2.29e-49	0.268267	0.409	0.206	3.11e-45	2	Plbd1
Plac81	2.04e-48	0.34344	0.395	0.182	2.77e-44	2	Plac8
Gdi2	3.31e-48	0.272364	0.486	0.278	4.49e-44	2	Gdi2
Tmsb101	1.65e-47	0.347827	0.574	0.336	2.23e-43	2	Tmsb10
Rps4x	1.84e-47	0.267067	0.783	0.53	2.49e-43	2	Rps4x
Psme1	7.46e-47	0.330395	0.472	0.277	1.01e-42	2	Psme1
Ptma	8.47e-46	0.267438	0.747	0.532	1.15e-41	2	Ptma
Slfn51	2.32e-45	0.253582	0.318	0.138	3.15e-41	2	Slfn5
H2afz	1.14e-42	0.416367	0.501	0.32	1.55e-38	2	H2afz
Sub1	9.7e-42	0.285368	0.475	0.282	1.32e-37	2	Sub1
Rps11	6.55e-41	0.331499	0.856	0.73	8.89e-37	2	Rps11
Id2	2.55e-40	0.349133	0.534	0.338	3.47e-36	2	Id2
Rrbp11	1.18e-33	0.265509	0.556	0.369	1.6e-29	2	Rrbp1
Rpl14	1.57e-33	0.269426	0.645	0.492	2.13e-29	2	Rpl14
Irf8	4.29e-32	0.40445	0.332	0.188	5.82e-28	2	Irf8
Ifitm31	2.38e-31	0.341509	0.51	0.326	3.24e-27	2	Ifitm3
mt-Nd5	2.26e-29	0.259102	0.424	0.263	3.06e-25	2	mt-Nd5
Psme2	1.59e-23	0.255352	0.371	0.235	2.15e-19	2	Psme2
Gm424181	1.6e-22	0.903801	0.988	0.973	2.18e-18	2	Gm42418
Eef1b2	1.43e-21	0.262973	0.51	0.383	1.93e-17	2	Eef1b2
Ifitm1	2.17e-20	0.817259	0.326	0.217	2.95e-16	2	Ifitm1
Zeb21	7.02e-07	0.326386	0.356	0.313	0.00952358	2	Zeb2
Ccl5	0	1.96862	0.544	0.056	0	3	Ccl5
AW112010	0	1.75098	0.892	0.108	0	3	AW112010
Nkg7	0	1.59266	0.763	0.001	0	3	Nkg7
Cd3g	0	1.48752	0.839	0.003	0	3	Cd3g
Trbc2	0	1.43887	0.838	0.003	0	3	Trbc2
Rps15a	0	1.39016	0.976	0.627	0	3	Rps15a
Rpl12	0	1.16052	0.959	0.444	0	3	Rpl12
Cd3d	0	1.13521	0.808	0.004	0	3	Cd3d
Ms4a4b	0	1.04671	0.656	0.029	0	3	Ms4a4b
Rps24	0	1.02256	0.98	0.732	0	3	Rps24
Trac	0	0.993249	0.743	0.003	0	3	Trac
Rps18	0	0.991388	0.962	0.559	0	3	Rps18
Rpsa1	0	0.987525	0.992	0.632	0	3	Rpsa
Rpl3	0	0.913225	0.937	0.421	0	3	Rpl3
Rps4x1	0	0.910922	0.963	0.508	0	3	Rps4x
Rpl5	0	0.90225	0.914	0.404	0	3	Rpl5
H2-Q7	0	0.86666	0.775	0.088	0	3	H2-Q7
Trbc1	0	0.856238	0.427	0.002	0	3	Trbc1
Ptprcap	0	0.830528	0.74	0.018	0	3	Ptprcap
Cd3e	0	0.827524	0.717	0.001	0	3	Cd3e
Tnfrsf4	0	0.788397	0.411	0.007	0	3	Tnfrsf4
Klrd1	0	0.778834	0.501	0.048	0	3	Klrd1
S100a101	0	0.777187	0.751	0.132	0	3	S100a10
Cxcr6	0	0.776417	0.506	0	0	3	Cxcr6
Ltb	0	0.768738	0.713	0.122	0	3	Ltb
Ctla2a	0	0.766973	0.502	0.005	0	3	Ctla2a
Cd8a	0	0.762423	0.401	0.004	0	3	Cd8a
Cd8b1	0	0.727073	0.399	0.008	0	3	Cd8b1
Thy1	0	0.710015	0.643	0.001	0	3	Thy1
Cd2	0	0.706227	0.604	0.003	0	3	Cd2
Tnfrsf18	0	0.689768	0.536	0.01	0	3	Tnfrsf18
Lck	0	0.688262	0.669	0.002	0	3	Lck
Il2rb	0	0.661406	0.579	0.001	0	3	Il2rb
Gimap4	0	0.648439	0.577	0.004	0	3	Gimap4
Ctsw	0	0.606867	0.507	0.003	0	3	Ctsw
Odc1	0	0.602059	0.387	0.027	0	3	Odc1
Icos	0	0.572152	0.397	0.002	0	3	Icos
Gimap1	0	0.558042	0.56	0.008	0	3	Gimap1
Ets1	0	0.548377	0.524	0.021	0	3	Ets1
Gimap3	0	0.547037	0.528	0.004	0	3	Gimap3
Ikzf2	0	0.546049	0.297	0.006	0	3	Ikzf2
Dusp2	0	0.537791	0.49	0.052	0	3	Dusp2
Pdcd1	0	0.511808	0.453	0.005	0	3	Pdcd1
Bcl2	0	0.488523	0.382	0.029	0	3	Bcl2
Tnfrsf9	0	0.485589	0.338	0.005	0	3	Tnfrsf9
Ifng	0	0.472305	0.26	0	0	3	Ifng
Lat	0	0.468874	0.454	0.004	0	3	Lat
Skap1	0	0.464264	0.478	0.001	0	3	Skap1
Ptpn22	0	0.463204	0.487	0.027	0	3	Ptpn22
Sh2d2a	0	0.446009	0.419	0.001	0	3	Sh2d2a
Cd28	0	0.443869	0.41	0.001	0	3	Cd28
Gimap6	0	0.427033	0.415	0.007	0	3	Gimap6
Gm8369	0	0.420791	0.407	0.011	0	3	Gm8369
2020-09-01	0	0.413766	0.452	0.016	0	3	2020-09-01
Bcl11b	0	0.394599	0.408	0.001	0	3	Bcl11b
Ctla4	0	0.387211	0.293	0.001	0	3	Ctla4
Inpp4b	0	0.381087	0.392	0.007	0	3	Inpp4b
Gimap5	0	0.377881	0.401	0.003	0	3	Gimap5
Cst7	0	0.363857	0.408	0.022	0	3	Cst7
Ablim1	0	0.36288	0.369	0.009	0	3	Ablim1
Cish	0	0.362804	0.353	0.007	0	3	Cish
Zap70	0	0.354063	0.354	0.001	0	3	Zap70
Cd247	0	0.329865	0.317	0.001	0	3	Cd247
Klrc1	0	0.315351	0.274	0	0	3	Klrc1
Sh2d1a	0	0.31114	0.289	0	0	3	Sh2d1a
Il18r1	0	0.305981	0.287	0.004	0	3	Il18r1
Tox	0	0.291374	0.279	0	0	3	Tox
Cd6	0	0.277509	0.255	0	0	3	Cd6
Gimap7	0	0.272728	0.256	0.002	0	3	Gimap7
Cd27	0	0.269133	0.273	0.006	0	3	Cd27
Ikzf3	0	0.265807	0.262	0.004	0	3	Ikzf3
Itk	0	0.256902	0.266	0	0	3	Itk
Serpina3g	3.36e-304	0.411403	0.381	0.029	4.56e-300	3	Serpina3g
Lag3	7.17e-304	0.373507	0.363	0.024	9.73e-300	3	Lag3
Rpl13	4.6e-302	0.885179	0.984	0.746	6.25e-298	3	Rpl13
Rpl27a	6.08e-300	0.814092	0.986	0.774	8.25e-296	3	Rpl27a
Il7r	2.11e-295	0.571889	0.427	0.044	2.86e-291	3	Il7r
H2-K1	4.44e-294	0.895123	0.967	0.533	6.02e-290	3	H2-K1
Rps3a1	2.78e-292	0.842177	0.971	0.695	3.77e-288	3	Rps3a1
Rabgap1l	8.77e-290	0.318083	0.341	0.022	1.19e-285	3	Rabgap1l
Rps7	4.79e-289	0.860481	0.946	0.566	6.5e-285	3	Rps7
Cd4	2.75e-286	0.306692	0.255	0.006	3.74e-282	3	Cd4
Rps23	3.16e-285	0.790309	0.962	0.694	4.29e-281	3	Rps23
Shisa5	3.9e-283	0.668779	0.795	0.248	5.3e-279	3	Shisa5
Rps13	4.17e-278	0.798139	0.955	0.693	5.66e-274	3	Rps13
Rplp1	1.57e-276	0.77768	0.991	0.826	2.13e-272	3	Rplp1
Dut	1.07e-273	0.274209	0.268	0.01	1.45e-269	3	Dut
Rpl19	1.06e-271	0.736619	0.978	0.746	1.44e-267	3	Rpl19
Rps14	4.89e-268	0.731441	0.979	0.784	6.64e-264	3	Rps14
Rpl32	1.3e-264	0.852022	0.971	0.651	1.77e-260	3	Rpl32
Rpl30	7.28e-264	0.761864	0.962	0.703	9.89e-260	3	Rpl30
Rack1	9.67e-262	0.752477	0.914	0.475	1.31e-257	3	Rack1
Eef1a1	1.05e-261	0.775281	0.985	0.853	1.43e-257	3	Eef1a1
Rps10	5.6e-261	0.744913	0.974	0.748	7.6e-257	3	Rps10
Rps15	5.56e-258	0.689187	0.932	0.504	7.55e-254	3	Rps15
Pla2g16	5.74e-253	0.332356	0.389	0.043	7.8e-249	3	Pla2g16
Rpl22l1	3.22e-252	0.667136	0.725	0.223	4.37e-248	3	Rpl22l1
Rps5	6.37e-251	0.753653	0.959	0.59	8.65e-247	3	Rps5
Tbc1d10c	1.89e-250	0.277539	0.317	0.024	2.57e-246	3	Tbc1d10c
Rps20	2.08e-249	0.804985	0.957	0.608	2.82e-245	3	Rps20
Ly6a	2.41e-248	0.643356	0.586	0.116	3.27e-244	3	Ly6a
Rinl	3.9e-248	0.387267	0.468	0.071	5.3e-244	3	Rinl
Rps3	9.34e-248	0.68056	0.969	0.69	1.27e-243	3	Rps3
Rps6	8.72e-247	0.712559	0.919	0.472	1.18e-242	3	Rps6
Rpl9	1.31e-244	0.696727	0.959	0.695	1.78e-240	3	Rpl9
Rpl7	1.5e-244	0.689808	0.924	0.51	2.03e-240	3	Rpl7
Lgals11	1.66e-243	0.729848	0.714	0.2	2.25e-239	3	Lgals1
Rpl11	3.77e-243	0.683943	0.952	0.628	5.12e-239	3	Rpl11
Rpl17	1.91e-242	0.688931	0.978	0.773	2.6e-238	3	Rpl17
Rpl23a	2.12e-241	0.678856	0.882	0.419	2.88e-237	3	Rpl23a
Rpl10a	7.11e-241	0.693367	0.914	0.411	9.66e-237	3	Rpl10a
Rpl23	9.37e-240	0.690221	0.979	0.839	1.27e-235	3	Rpl23
Hcst	1.01e-238	0.516246	0.588	0.133	1.37e-234	3	Hcst
Rpl39	2.79e-238	0.723827	0.967	0.714	3.78e-234	3	Rpl39
Pkp3	4.55e-238	0.256867	0.273	0.016	6.17e-234	3	Pkp3
Eif3e	5.99e-237	0.419253	0.546	0.11	8.13e-233	3	Eif3e
Prkch	8.51e-237	0.295996	0.35	0.036	1.15e-232	3	Prkch
Eef1b21	1.69e-236	0.674911	0.833	0.338	2.3e-232	3	Eef1b2
Rpl22	1.8e-236	0.66422	0.903	0.448	2.44e-232	3	Rpl22
Rplp0	3.67e-236	0.755363	0.963	0.637	4.98e-232	3	Rplp0
Rpl29	3.47e-235	0.658987	0.866	0.373	4.72e-231	3	Rpl29
Tmsb102	3.85e-233	0.660917	0.869	0.298	5.23e-229	3	Tmsb10
Tpt1	1.19e-232	0.703334	0.991	0.943	1.62e-228	3	Tpt1
Rhoh	2.33e-232	0.375849	0.469	0.077	3.16e-228	3	Rhoh
Rpl27	6.05e-230	0.609498	0.818	0.329	8.22e-226	3	Rpl27
Rac2	6.65e-228	0.604437	0.818	0.309	9.02e-224	3	Rac2
Rpl24	3.66e-224	0.640947	0.929	0.566	4.97e-220	3	Rpl24
Rpl8	1.79e-223	0.622087	0.97	0.668	2.43e-219	3	Rpl8
Fkbp3	1.44e-221	0.29235	0.355	0.041	1.95e-217	3	Fkbp3
Rpl4	3.93e-220	0.636991	0.831	0.343	5.34e-216	3	Rpl4
Rpl18a	4.37e-219	0.644895	0.987	0.808	5.94e-215	3	Rpl18a
Npm1	1.63e-216	0.569915	0.725	0.234	2.21e-212	3	Npm1
Rpl36a	2.58e-216	0.644424	0.81	0.324	3.5e-212	3	Rpl36a
Rpl26	1.85e-215	0.62204	0.965	0.683	2.52e-211	3	Rpl26
Sdf4	3.49e-215	0.819826	0.545	0.137	4.74e-211	3	Sdf4
Msi2	1.82e-211	0.251199	0.27	0.02	2.47e-207	3	Msi2
Rpl15	4.15e-211	0.641046	0.917	0.499	5.63e-207	3	Rpl15
Rpl21	1.35e-209	0.608479	0.964	0.718	1.84e-205	3	Rpl21
Rps12	1.08e-207	0.635126	0.978	0.785	1.47e-203	3	Rps12
Rpl141	1.65e-207	0.60547	0.9	0.458	2.24e-203	3	Rpl14
Rps16	7.53e-206	0.611825	0.978	0.841	1.02e-201	3	Rps16
H2-Q6	1.11e-205	0.279598	0.325	0.036	1.51e-201	3	H2-Q6
Rpl34	1e-204	0.620934	0.969	0.745	1.36e-200	3	Rpl34
Naca	4.49e-203	0.591673	0.839	0.386	6.09e-199	3	Naca
Rps111	7.59e-203	0.6384	0.974	0.715	1.03e-198	3	Rps11
Eif3h	1.38e-201	0.486102	0.664	0.208	1.87e-197	3	Eif3h
Ifi27	3.81e-195	0.298255	0.342	0.045	5.18e-191	3	Ifi27
Rpl18	5.47e-195	0.590549	0.954	0.668	7.43e-191	3	Rpl18
Anxa6	1.5e-194	0.311264	0.384	0.06	2.04e-190	3	Anxa6
Rps8	2.77e-188	0.589202	0.977	0.811	3.76e-184	3	Rps8
Mbnl1	3.94e-184	0.495935	0.676	0.22	5.35e-180	3	Mbnl1
Klrk1	2.73e-183	0.421236	0.343	0.051	3.7e-179	3	Klrk1
Rps191	3.5e-181	0.604398	0.983	0.677	4.76e-177	3	Rps19
Ptpn18	6.27e-177	0.484388	0.685	0.239	8.52e-173	3	Ptpn18
Ndfip1	7.28e-175	0.268762	0.308	0.041	9.88e-171	3	Ndfip1
Pdcd4	8.19e-175	0.295151	0.32	0.045	1.11e-170	3	Pdcd4
Spn	9.64e-175	0.261345	0.3	0.037	1.31e-170	3	Spn
Rplp2	5.66e-173	0.495301	0.978	0.776	7.69e-169	3	Rplp2
Eef1g	5.92e-173	0.446716	0.586	0.178	8.03e-169	3	Eef1g
Rps2	2.17e-172	0.590727	0.93	0.616	2.95e-168	3	Rps2
Rpl7a1	6.19e-171	0.525564	0.862	0.421	8.41e-167	3	Rpl7a
Mettl23	5.33e-170	0.257694	0.325	0.048	7.24e-166	3	Mettl23
Il2rg	8.93e-170	0.285385	0.37	0.065	1.21e-165	3	Il2rg
Smc4	5.9e-169	0.28393	0.312	0.044	8.02e-165	3	Smc4
Ppia	1.65e-167	0.55069	0.884	0.483	2.25e-163	3	Ppia
Eef1d	1.4e-166	0.36733	0.544	0.153	1.9e-162	3	Eef1d
Rpl36	1.7e-163	0.540114	0.959	0.599	2.31e-159	3	Rpl36
H2afv	3.57e-162	0.298784	0.349	0.06	4.84e-158	3	H2afv
Sumo2	3.54e-157	0.420953	0.62	0.216	4.8e-153	3	Sumo2
Eif3m	2.01e-156	0.324697	0.46	0.113	2.73e-152	3	Eif3m
Rpl6	7.43e-156	0.497719	0.95	0.63	1.01e-151	3	Rpl6
Arl6ip1	4.85e-154	0.457809	0.598	0.2	6.58e-150	3	Arl6ip1
Slc25a4	8.26e-154	0.263885	0.349	0.063	1.12e-149	3	Slc25a4
Snrpf	1.71e-145	0.306809	0.437	0.108	2.32e-141	3	Snrpf
Rbm3	3.17e-145	0.514679	0.774	0.379	4.3e-141	3	Rbm3
Hnrnpa1	1.97e-144	0.371744	0.483	0.137	2.67e-140	3	Hnrnpa1
Ccnd2	1.81e-143	0.386729	0.472	0.126	2.46e-139	3	Ccnd2
Hsp90ab11	1.7e-142	0.501229	0.816	0.382	2.31e-138	3	Hsp90ab1
Rps26	3e-141	0.51705	0.9	0.584	4.08e-137	3	Rps26
Cd82	3.78e-141	0.37276	0.421	0.105	5.13e-137	3	Cd82
S100a13	1.75e-140	0.306276	0.406	0.096	2.38e-136	3	S100a13
Uqcrh	2.5e-140	0.45367	0.719	0.331	3.4e-136	3	Uqcrh
Rps21	5.79e-140	0.495456	0.955	0.727	7.85e-136	3	Rps21
Ybx3	3.93e-139	0.259349	0.302	0.052	5.33e-135	3	Ybx3
Cd48	1.96e-133	0.307526	0.406	0.1	2.67e-129	3	Cd48
Kmt2a	9.41e-133	0.270204	0.35	0.074	1.28e-128	3	Kmt2a
Cdk6	2.21e-132	0.26689	0.288	0.049	3e-128	3	Cdk6
AU020206	2.39e-132	0.30777	0.397	0.095	3.25e-128	3	AU020206
Eif3f	1.25e-130	0.386949	0.682	0.278	1.69e-126	3	Eif3f
Btf3	3.81e-129	0.409243	0.763	0.366	5.17e-125	3	Btf3
Atp5g2	1.42e-128	0.367728	0.614	0.232	1.92e-124	3	Atp5g2
Rpl13a	4.17e-128	0.348654	0.49	0.152	5.67e-124	3	Rpl13a
Ifi27l2a1	1.91e-127	0.635623	0.639	0.241	2.6e-123	3	Ifi27l2a
Psmb81	2.29e-125	0.405196	0.702	0.3	3.11e-121	3	Psmb8
Snrpe	4.86e-125	0.329919	0.516	0.171	6.6e-121	3	Snrpe
H2-T22	5.11e-125	0.25798	0.351	0.078	6.94e-121	3	H2-T22
Limd2	1.64e-123	0.318498	0.5	0.158	2.23e-119	3	Limd2
Rps27rt	2.67e-121	0.252151	0.355	0.083	3.62e-117	3	Rps27rt
Fkbp1a	9.03e-120	0.260887	0.353	0.083	1.23e-115	3	Fkbp1a
Rpl37a	2.3e-119	0.433961	0.98	0.802	3.12e-115	3	Rpl37a
Sub11	2.54e-114	0.408906	0.629	0.264	3.45e-110	3	Sub1
Akap13	6.35e-114	0.384236	0.585	0.232	8.63e-110	3	Akap13
Eef2	2.21e-112	0.42039	0.764	0.403	3e-108	3	Eef2
Cox7a2l	2.47e-112	0.333752	0.556	0.21	3.35e-108	3	Cox7a2l
Apobec3	2.93e-112	0.278265	0.441	0.131	3.98e-108	3	Apobec3
Rps27a	7.65e-111	0.413285	0.955	0.8	1.04e-106	3	Rps27a
S100a41	1.16e-109	0.477467	0.599	0.217	1.57e-105	3	S100a4
Pfdn5	1.19e-109	0.391801	0.763	0.398	1.61e-105	3	Pfdn5
Aes	5.59e-108	0.284229	0.433	0.134	7.58e-104	3	Aes
Psmb9	6.22e-105	0.287927	0.448	0.144	8.44e-101	3	Psmb9
Serbp1	1.72e-103	0.339712	0.609	0.259	2.34e-99	3	Serbp1
Ran	3.72e-103	0.295743	0.429	0.137	5.06e-99	3	Ran
Eif3i	2.95e-100	0.254231	0.376	0.109	4.01e-96	3	Eif3i
Rps17	3.29e-100	0.376823	0.705	0.351	4.46e-96	3	Rps17
Nol7	9.22e-99	0.255706	0.363	0.103	1.25e-94	3	Nol7
Psmb1	1.7e-98	0.291489	0.498	0.186	2.3e-94	3	Psmb1
Ms4a6b1	4.93e-97	0.327566	0.508	0.187	6.69e-93	3	Ms4a6b
Abracl	7.12e-95	0.281645	0.472	0.171	9.66e-91	3	Abracl
Mndal	3.4e-94	0.260843	0.419	0.133	4.62e-90	3	Mndal
Rpl35a	2.58e-92	0.359198	0.969	0.81	3.5e-88	3	Rpl35a
Cox6c	2.11e-91	0.302512	0.622	0.281	2.87e-87	3	Cox6c
Dad1	9.51e-89	0.271741	0.498	0.195	1.29e-84	3	Dad1
Ogt	1.11e-86	0.271048	0.468	0.174	1.51e-82	3	Ogt
B2m1	4.82e-85	0.322475	0.94	0.657	6.55e-81	3	B2m
Srsf3	4.65e-84	0.284016	0.475	0.188	6.31e-80	3	Srsf3
AC149090.1	8.14e-83	0.258527	0.393	0.132	1.1e-78	3	AC149090.1
Arhgdib	1.98e-82	0.328122	0.656	0.334	2.68e-78	3	Arhgdib
Ppib1	2.77e-81	0.28589	0.57	0.26	3.76e-77	3	Ppib
Ndufa4	4.08e-81	0.275072	0.464	0.184	5.53e-77	3	Ndufa4
Atp5h	4.92e-79	0.296166	0.63	0.317	6.68e-75	3	Atp5h
H2-D1	1.33e-78	0.363799	0.933	0.659	1.8e-74	3	H2-D1
Anp32b	1.56e-77	0.269524	0.474	0.194	2.11e-73	3	Anp32b
Rps25	1.13e-76	0.316419	0.88	0.608	1.53e-72	3	Rps25
Tmsb4x1	6.43e-76	0.384416	0.993	0.954	8.73e-72	3	Tmsb4x
Rpl38	1.18e-75	0.367882	0.914	0.637	1.61e-71	3	Rpl38
2020-09-07	1.87e-74	0.260197	0.441	0.178	2.54e-70	3	2020-09-07
Hint1	2.54e-74	0.276541	0.51	0.223	3.45e-70	3	Hint1
Id21	1.96e-73	0.356779	0.653	0.325	2.66e-69	3	Id2
Hspe1	2.43e-73	0.251435	0.416	0.159	3.3e-69	3	Hspe1
Rpl31	5.41e-72	0.2712	0.641	0.328	7.35e-68	3	Rpl31
Ptma1	4.97e-68	0.356503	0.833	0.523	6.75e-64	3	Ptma
Rpl28	1.24e-64	0.296888	0.919	0.674	1.68e-60	3	Rpl28
Atp5d	1.88e-63	0.256592	0.488	0.229	2.56e-59	3	Atp5d
Cox7c	2.17e-61	0.256578	0.611	0.328	2.95e-57	3	Cox7c
Rps271	6.46e-61	0.311282	0.971	0.861	8.77e-57	3	Rps27
Pabpc1	2.07e-60	0.283871	0.621	0.351	2.81e-56	3	Pabpc1
Maf	3.86e-56	0.377355	0.291	0.107	5.24e-52	3	Maf
Hif1a	4.81e-55	0.276715	0.369	0.157	6.53e-51	3	Hif1a
H2afz1	6.26e-41	0.261799	0.552	0.316	8.5e-37	3	H2afz
Hmgb2	6.62e-25	0.270152	0.381	0.224	8.99e-21	3	Hmgb2
Ccl41	9.07e-16	0.686769	0.278	0.167	1.23e-11	3	Ccl4
Igkc	0	4.21144	0.496	0.007	0	4	Igkc
Ly6d	0	2.03665	0.82	0.001	0	4	Ly6d
Ccr9	0	0.992002	0.518	0.005	0	4	Ccr9
Iglc3	0	0.989189	0.669	0	0	4	Iglc3
Cox6a2	0	0.983885	0.432	0.006	0	4	Cox6a2
Iglc2	0	0.904982	0.381	0.001	0	4	Iglc2
Bcl11a	0	0.892638	0.655	0.024	0	4	Bcl11a
Mzb1	0	0.804429	0.504	0	0	4	Mzb1
Cd79a	0	0.69659	0.374	0	0	4	Cd79a
Atp1b1	0	0.659951	0.453	0.003	0	4	Atp1b1
Fcrla	0	0.524032	0.424	0.005	0	4	Fcrla
Ebf1	0	0.502271	0.288	0	0	4	Ebf1
Gm21762	0	0.426225	0.338	0.001	0	4	Gm21762
Smim5	4.9e-304	0.436955	0.324	0.004	6.66e-300	4	Smim5
Cd300c	3.37e-281	0.262393	0.252	0.002	4.57e-277	4	Cd300c
Siglech	1.81e-274	1.55839	0.583	0.025	2.46e-270	4	Siglech
Cd79b	1.85e-267	0.714423	0.353	0.007	2.52e-263	4	Cd79b
Ighm	1.51e-260	1.75113	0.863	0.071	2.05e-256	4	Ighm
Spib	2.08e-247	0.266718	0.252	0.003	2.82e-243	4	Spib
Lefty1	1.08e-234	0.276908	0.266	0.004	1.47e-230	4	Lefty1
Rnase6	4.24e-190	1.01901	0.669	0.056	5.76e-186	4	Rnase6
Cd7	2e-176	0.745995	0.446	0.023	2.72e-172	4	Cd7
Tcf4	8.42e-172	1.22819	0.727	0.078	1.14e-167	4	Tcf4
Dnajc7	7.81e-155	0.967896	0.734	0.088	1.06e-150	4	Dnajc7
Mef2c	4.53e-105	0.61366	0.662	0.096	6.15e-101	4	Mef2c
Rpgrip1	2.32e-100	0.380621	0.317	0.022	3.15e-96	4	Rpgrip1
Cnp	4.47e-99	0.413925	0.475	0.051	6.07e-95	4	Cnp
Sell	2.84e-97	0.562651	0.561	0.073	3.86e-93	4	Sell
Gm5547	3.64e-94	0.318115	0.295	0.02	4.94e-90	4	Gm5547
Tsc22d1	1.86e-89	0.334983	0.266	0.017	2.52e-85	4	Tsc22d1
Ptprcap1	4.54e-87	0.507875	0.64	0.098	6.16e-83	4	Ptprcap
Clec10a	2.36e-80	0.282656	0.252	0.017	3.2e-76	4	Clec10a
Pafah1b3	1.22e-79	0.330701	0.367	0.037	1.66e-75	4	Pafah1b3
Kmo	8.71e-78	0.298114	0.324	0.029	1.18e-73	4	Kmo
Dirc2	2.39e-74	0.258019	0.266	0.02	3.25e-70	4	Dirc2
Plac82	3.97e-74	1.18137	0.799	0.2	5.38e-70	4	Plac8
Abhd17b	1.88e-73	0.283457	0.309	0.028	2.56e-69	4	Abhd17b
Bst21	4.95e-73	1.44622	0.705	0.187	6.73e-69	4	Bst2
Nucb2	7.39e-71	0.447643	0.403	0.052	1e-66	4	Nucb2
Tubgcp5	2.43e-68	0.3116	0.331	0.035	3.29e-64	4	Tubgcp5
Serp1	3.74e-68	0.627914	0.763	0.199	5.07e-64	4	Serp1
Irf81	9.32e-68	1.33465	0.719	0.198	1.26e-63	4	Irf8
Tnfrsf13b	7.99e-67	0.310109	0.36	0.042	1.08e-62	4	Tnfrsf13b
Ly6a1	4.21e-65	1.12904	0.691	0.165	5.71e-61	4	Ly6a
P2ry14	3.58e-62	0.293949	0.295	0.031	4.86e-58	4	P2ry14
Rps201	4.64e-62	1.00424	0.986	0.645	6.3e-58	4	Rps20
Ly6c21	4.66e-61	1.21619	0.583	0.13	6.33e-57	4	Ly6c2
St8sia4	5.46e-60	0.50272	0.446	0.073	7.41e-56	4	St8sia4
Apobec31	1.62e-59	0.528553	0.662	0.16	2.2e-55	4	Apobec3
Rpl311	2.26e-57	0.982426	0.842	0.357	3.07e-53	4	Rpl31
Runx2	2.12e-56	0.434405	0.403	0.064	2.88e-52	4	Runx2
Ptp4a3	1.4e-55	0.298256	0.317	0.04	1.91e-51	4	Ptp4a3
Pgls	1.07e-54	0.549664	0.619	0.154	1.46e-50	4	Pgls
Rps4x2	1.3e-54	0.843785	0.978	0.557	1.76e-50	4	Rps4x
Rabgap1l1	2.25e-54	0.352484	0.374	0.056	3.06e-50	4	Rabgap1l
Dap	2.35e-54	0.446136	0.446	0.081	3.2e-50	4	Dap
Rps241	2.8e-54	0.978335	0.993	0.759	3.81e-50	4	Rps24
Pkig	2.16e-53	0.32993	0.36	0.053	2.94e-49	4	Pkig
Snx5	9.3e-51	0.439117	0.561	0.129	1.26e-46	4	Snx5
Rps112	1.39e-47	0.753764	0.942	0.744	1.89e-43	4	Rps11
Rell1	3.34e-47	0.328374	0.345	0.054	4.54e-43	4	Rell1
Ly861	1.88e-46	0.389256	0.662	0.177	2.55e-42	4	Ly86
Rpl121	8.46e-44	0.806931	0.942	0.5	1.15e-39	4	Rpl12
Cybb1	3.35e-43	0.494455	0.705	0.208	4.54e-39	4	Cybb
Cd47	3.43e-42	0.601354	0.77	0.296	4.66e-38	4	Cd47
Slc44a2	7.51e-42	0.404202	0.46	0.104	1.02e-37	4	Slc44a2
Fchsd2	1.87e-41	0.27325	0.295	0.045	2.53e-37	4	Fchsd2
Lpgat1	2.68e-41	0.285091	0.317	0.052	3.64e-37	4	Lpgat1
Rps181	4.43e-41	0.683815	0.971	0.602	6.02e-37	4	Rps18
Cd8b11	7.88e-41	0.616636	0.317	0.052	1.07e-36	4	Cd8b1
Rpl191	8.83e-41	0.649369	0.971	0.772	1.2e-36	4	Rpl19
Ccnd1	1.06e-40	0.402546	0.36	0.067	1.44e-36	4	Ccnd1
Rps3a11	2.32e-40	0.640021	0.964	0.725	3.15e-36	4	Rps3a1
Rpl33	4.8e-40	0.624227	0.928	0.477	6.52e-36	4	Rpl3
Syngr21	9.76e-40	0.621437	0.597	0.189	1.33e-35	4	Syngr2
Tspan13	4.96e-39	0.48563	0.496	0.131	6.73e-35	4	Tspan13
Rpl71	1.17e-38	0.581232	0.964	0.554	1.59e-34	4	Rpl7
Rpl301	2.39e-38	0.645069	0.957	0.731	3.25e-34	4	Rpl30
Ctsl1	2.44e-38	0.740704	0.482	0.129	3.31e-34	4	Ctsl
Rps51	2.77e-38	0.638807	0.964	0.63	3.77e-34	4	Rps5
Ly6e1	3.54e-38	0.615558	0.928	0.467	4.81e-34	4	Ly6e
Pltp	3.77e-38	0.336318	0.281	0.044	5.12e-34	4	Pltp
Eif3f1	6.57e-38	0.50941	0.791	0.32	8.92e-34	4	Eif3f
Ech1	7.03e-38	0.30868	0.396	0.084	9.54e-34	4	Ech1
Foxp1	1.35e-37	0.429857	0.446	0.107	1.83e-33	4	Foxp1
Rpl10a1	4.6e-37	0.598459	0.95	0.464	6.25e-33	4	Rpl10a
Rps161	7.54e-37	0.597636	0.964	0.856	1.02e-32	4	Rps16
Rpl36a1	1.7e-36	0.528565	0.878	0.375	2.31e-32	4	Rpl36a
Mvb12a	2.67e-36	0.346057	0.374	0.08	3.63e-32	4	Mvb12a
Rpl51	4.27e-36	0.598749	0.899	0.46	5.8e-32	4	Rpl5
H2-T23	1.23e-35	0.478668	0.619	0.206	1.67e-31	4	H2-T23
Tmed3	3.04e-35	0.343298	0.388	0.087	4.13e-31	4	Tmed3
Herpud1	7.33e-35	0.311957	0.374	0.08	9.96e-31	4	Herpud1
Rpl131	2.32e-34	0.6623	0.978	0.772	3.15e-30	4	Rpl13
Rpl18a1	5.97e-34	0.598299	0.971	0.828	8.11e-30	4	Rpl18a
Jaml	7.8e-34	0.425664	0.439	0.112	1.06e-29	4	Jaml
Rpl231	7.81e-34	0.560393	0.978	0.854	1.06e-29	4	Rpl23
Rpl261	8.87e-34	0.56103	0.971	0.714	1.2e-29	4	Rpl26
Zbtb20	1.13e-33	0.3386	0.324	0.064	1.54e-29	4	Zbtb20
Rps71	1.18e-33	0.611222	0.942	0.607	1.6e-29	4	Rps7
Rpl81	1.34e-33	0.566856	0.971	0.701	1.82e-29	4	Rpl8
Rack11	1.62e-33	0.533118	0.935	0.522	2.2e-29	4	Rack1
Hmgn1	4.04e-33	0.263418	0.295	0.055	5.48e-29	4	Hmgn1
Rps15a1	4.05e-33	0.548929	0.964	0.665	5.5e-29	4	Rps15a
Rpl391	5.27e-33	0.588513	0.964	0.742	7.16e-29	4	Rpl39
Ctsh1	7.02e-33	0.616583	0.712	0.305	9.53e-29	4	Ctsh
Rpl321	9.64e-33	0.60988	0.971	0.686	1.31e-28	4	Rpl32
Abhd17a	1.32e-32	0.279439	0.36	0.08	1.8e-28	4	Abhd17a
Tagln2	5.26e-32	0.478294	0.59	0.199	7.14e-28	4	Tagln2
Fyn	9.27e-32	0.339782	0.353	0.079	1.26e-27	4	Fyn
Rps141	1.27e-31	0.51521	0.95	0.806	1.72e-27	4	Rps14
Rplp01	1.31e-31	0.5156	0.964	0.672	1.78e-27	4	Rplp0
Rpl111	2.18e-31	0.484453	0.964	0.663	2.96e-27	4	Rpl11
Rpl41	4.41e-31	0.451532	0.885	0.395	5.99e-27	4	Rpl4
Cd37	7.07e-31	0.415873	0.561	0.188	9.6e-27	4	Cd37
Rpl281	7.84e-31	0.477225	0.957	0.7	1.06e-26	4	Rpl28
Sub12	7.95e-31	0.486961	0.712	0.301	1.08e-26	4	Sub1
Rpl91	8.37e-31	0.509746	0.957	0.723	1.14e-26	4	Rpl9
Mbnl11	1.06e-30	0.493317	0.676	0.269	1.44e-26	4	Mbnl1
Rpl211	2.67e-30	0.578876	0.957	0.745	3.62e-26	4	Rpl21
Rps61	3.47e-30	0.48779	0.935	0.52	4.71e-26	4	Rps6
Rps131	1.15e-29	0.577256	0.942	0.722	1.56e-25	4	Rps13
Rpl142	4.61e-29	0.49465	0.906	0.505	6.26e-25	4	Rpl14
Rpl27a1	1.86e-28	0.578106	0.957	0.797	2.53e-24	4	Rpl27a
Rpl151	3.1e-28	0.498592	0.914	0.544	4.21e-24	4	Rpl15
Gnas	3.91e-28	0.505119	0.734	0.361	5.31e-24	4	Gnas
Npm11	4.24e-28	0.381227	0.727	0.287	5.75e-24	4	Npm1
Sec61b	4.67e-28	0.4972	0.719	0.338	6.34e-24	4	Sec61b
Rpl181	5.94e-28	0.496683	0.957	0.699	8.06e-24	4	Rpl18
Rps9	8.76e-28	0.457721	0.964	0.89	1.19e-23	4	Rps9
Rps81	1.74e-27	0.463213	0.978	0.829	2.36e-23	4	Rps8
Serinc3	2.21e-27	0.354079	0.712	0.29	3e-23	4	Serinc3
Rps251	3.09e-27	0.458246	0.942	0.636	4.2e-23	4	Rps25
Rpl10	3.82e-27	0.504506	0.935	0.7	5.19e-23	4	Rpl10
Rplp11	4.69e-27	0.504869	0.964	0.845	6.37e-23	4	Rplp1
Ptma2	1e-26	0.49104	0.899	0.555	1.36e-22	4	Ptma
Rpl291	1.13e-26	0.522098	0.82	0.427	1.54e-22	4	Rpl29
Rps101	1.27e-26	0.549379	0.971	0.772	1.72e-22	4	Rps10
Napsa1	1.42e-26	0.405203	0.561	0.195	1.93e-22	4	Napsa
Rps171	1.73e-26	0.425173	0.784	0.388	2.35e-22	4	Rps17
Sec11c	2.73e-26	0.376072	0.468	0.15	3.7e-22	4	Sec11c
Ppp1r14b	3.26e-26	0.285908	0.374	0.1	4.42e-22	4	Ppp1r14b
Rpl35a1	3.29e-26	0.437418	0.971	0.827	4.47e-22	4	Rpl35a
Cd69	6.01e-26	0.291878	0.266	0.055	8.16e-22	4	Cd69
Rpl13a1	1.06e-25	0.36115	0.532	0.187	1.44e-21	4	Rpl13a
Pkib	1.12e-25	0.275937	0.281	0.061	1.52e-21	4	Pkib
Rpl22l11	1.86e-25	0.362074	0.683	0.278	2.53e-21	4	Rpl22l1
Rps31	2.25e-25	0.477242	0.95	0.72	3.05e-21	4	Rps3
Rps261	7.13e-25	0.479535	0.914	0.618	9.69e-21	4	Rps26
Rpl36al	1.14e-24	0.373194	0.655	0.277	1.55e-20	4	Rpl36al
Rpl61	2.29e-24	0.438844	0.95	0.665	3.11e-20	4	Rpl6
Ppfia4	2.72e-24	0.264749	0.324	0.082	3.69e-20	4	Ppfia4
Rpsa2	2.94e-24	0.504914	0.95	0.672	3.99e-20	4	Rpsa
mt-Co32	4.08e-24	0.3444	1	0.822	5.54e-20	4	mt-Co3
Lair11	4.58e-24	0.501361	0.446	0.153	6.22e-20	4	Lair1
Rps192	5.26e-24	0.644066	0.95	0.71	7.14e-20	4	Rps19
mt-Atp62	8.74e-24	0.367839	1	0.813	1.19e-19	4	mt-Atp6
Eef1b22	1.16e-23	0.385491	0.799	0.393	1.58e-19	4	Eef1b2
Hnrnpa11	1.17e-23	0.29455	0.504	0.174	1.58e-19	4	Hnrnpa1
Rpl351	1.31e-23	0.428967	0.806	0.409	1.77e-19	4	Rpl35
Cd742	2.95e-23	0.254877	0.835	0.374	4.01e-19	4	Cd74
Ppia1	4.12e-23	0.486213	0.842	0.527	5.6e-19	4	Ppia
Krtcap2	4.21e-23	0.322931	0.482	0.171	5.71e-19	4	Krtcap2
Rps272	4.48e-23	0.541794	0.971	0.873	6.08e-19	4	Rps27
Rpl221	4.85e-23	0.457101	0.885	0.498	6.59e-19	4	Rpl22
Eef21	6.25e-23	0.423873	0.827	0.44	8.49e-19	4	Eef2
mt-Nd51	6.54e-23	0.346395	0.662	0.278	8.88e-19	4	mt-Nd5
Smim14	1.41e-22	0.305227	0.424	0.139	1.91e-18	4	Smim14
Rpl241	2.34e-22	0.415754	0.95	0.605	3.18e-18	4	Rpl24
Atp5g21	2.74e-22	0.344065	0.633	0.273	3.71e-18	4	Atp5g2
Rpl361	4.5e-22	0.423674	0.935	0.638	6.11e-18	4	Rpl36
Uvrag	9.37e-22	0.266334	0.417	0.134	1.27e-17	4	Uvrag
Rpl341	1.02e-21	0.467346	0.957	0.769	1.39e-17	4	Rpl34
Naca1	1.15e-21	0.391758	0.82	0.435	1.57e-17	4	Naca
Eif3h1	1.61e-21	0.311735	0.612	0.258	2.18e-17	4	Eif3h
mt-Co12	1.91e-21	0.267498	1	0.844	2.6e-17	4	mt-Co1
Cd164	2.07e-21	0.255115	0.374	0.114	2.8e-17	4	Cd164
Pld41	2.15e-21	0.43168	0.468	0.179	2.92e-17	4	Pld4
Eef1a11	2.22e-21	0.395524	0.971	0.868	3.02e-17	4	Eef1a1
Rpl171	5.65e-21	0.445868	0.95	0.796	7.66e-17	4	Rpl17
H2-DMa2	9.2e-21	0.297325	0.561	0.21	1.25e-16	4	H2-DMa
Rps231	1.29e-20	0.414126	0.957	0.723	1.75e-16	4	Rps23
Eef1g1	1.32e-20	0.297168	0.561	0.223	1.79e-16	4	Eef1g
H2-Q71	7.7e-20	0.355686	0.468	0.169	1.05e-15	4	H2-Q7
mt-Nd32	9.6e-20	0.274337	0.799	0.383	1.3e-15	4	mt-Nd3
Rap1a	1.38e-19	0.349987	0.532	0.222	1.87e-15	4	Rap1a
Rps22	1.55e-19	0.396577	0.921	0.65	2.1e-15	4	Rps2
Rps121	2.55e-19	0.413064	0.95	0.806	3.46e-15	4	Rps12
Rpl7a2	3.89e-19	0.367453	0.82	0.469	5.28e-15	4	Rpl7a
Rps28	4.5e-19	0.443236	0.906	0.64	6.11e-15	4	Rps28
Sec61g1	7.68e-19	0.329333	0.655	0.317	1.04e-14	4	Sec61g
Hspe11	9.44e-19	0.307633	0.482	0.185	1.28e-14	4	Hspe1
Hsp90b11	9.57e-19	0.36197	0.64	0.289	1.3e-14	4	Hsp90b1
Uqcrh1	9.74e-19	0.304698	0.741	0.372	1.32e-14	4	Uqcrh
Rpl23a1	1.02e-18	0.348158	0.842	0.47	1.39e-14	4	Rpl23a
Gltp	1.55e-18	0.285152	0.374	0.128	2.11e-14	4	Gltp
Rpl271	2.1e-18	0.327433	0.734	0.383	2.85e-14	4	Rpl27
Lsp11	4.02e-18	0.353227	0.655	0.314	5.46e-14	4	Lsp1
Rps211	5.15e-18	0.450282	0.928	0.753	7e-14	4	Rps21
Atp5c1	5.6e-18	0.290423	0.504	0.209	7.6e-14	4	Atp5c1
Ssr41	7.91e-18	0.312623	0.583	0.263	1.07e-13	4	Ssr4
Fgfr1op2	1.83e-17	0.267405	0.41	0.153	2.49e-13	4	Fgfr1op2
Rps27a1	4.57e-17	0.34629	0.964	0.816	6.21e-13	4	Rps27a
Tpt11	1.47e-16	0.329636	0.993	0.948	2e-12	4	Tpt1
Rpl37a1	1.91e-16	0.361848	0.978	0.821	2.59e-12	4	Rpl37a
Cox7a2l1	2.05e-16	0.265608	0.554	0.248	2.79e-12	4	Cox7a2l
Rps151	2.46e-16	0.385194	0.863	0.552	3.35e-12	4	Rps15
Hsp90ab12	2.78e-16	0.327884	0.784	0.429	3.78e-12	4	Hsp90ab1
Rac21	8.46e-16	0.306457	0.698	0.367	1.15e-11	4	Rac2
Hmgb1	1.16e-15	0.288823	0.619	0.318	1.57e-11	4	Hmgb1
Spcs2	1.29e-15	0.274693	0.482	0.21	1.76e-11	4	Spcs2
Psme11	1.76e-15	0.282896	0.612	0.298	2.39e-11	4	Psme1
Reep5	1.96e-15	0.316393	0.496	0.234	2.66e-11	4	Reep5
Psmb82	2.28e-15	0.266652	0.691	0.344	3.09e-11	4	Psmb8
Mtdh	2.74e-15	0.259185	0.525	0.236	3.71e-11	4	Mtdh
Rbm31	2.83e-15	0.307503	0.755	0.422	3.84e-11	4	Rbm3
Manf1	7.64e-15	0.252015	0.396	0.156	1.04e-10	4	Manf
Eif3k	1.32e-14	0.255406	0.547	0.261	1.79e-10	4	Eif3k
Lgals12	1.42e-14	0.335681	0.547	0.259	1.93e-10	4	Lgals1
Nsa2	1.74e-14	0.252603	0.554	0.261	2.36e-10	4	Nsa2
Xbp1	2.04e-14	0.371591	0.439	0.199	2.77e-10	4	Xbp1
Unc93b11	4.47e-14	0.290019	0.532	0.255	6.06e-10	4	Unc93b1
H2afy1	1.17e-13	0.263526	0.496	0.228	1.59e-09	4	H2afy
Fau	7.46e-13	0.278256	1	0.964	1.01e-08	4	Fau
Btf31	2.19e-12	0.252005	0.705	0.41	2.97e-08	4	Btf3
Rplp21	2.28e-12	0.317843	0.95	0.799	3.09e-08	4	Rplp2
Rpl37	1.03e-11	0.305156	0.928	0.8	1.39e-07	4	Rpl37
Rpl381	1.45e-10	0.290401	0.892	0.667	1.98e-06	4	Rpl38
Rps29	1.65e-10	0.273192	0.957	0.87	2.24e-06	4	Rps29
H2-K11	1.29e-09	0.261661	0.835	0.583	1.74e-05	4	H2-K1
Ifi203	1.4e-09	0.258085	0.345	0.157	1.91e-05	4	Ifi203

## Sheet: Supplementary Table 6
Human Aggregated 0.1 Resolution
	p_val	avg_logFC	pct.1	pct.2	p_val_adj	cluster	gene
CD3D	7.22623e-201	0.650274	0.518	0.008	9.12745e-197	0	CD3D
IL32	5.25212e-158	0.623059	0.524	0.045	6.63396e-154	0	IL32
IL7R	2.849e-154	0.791126	0.477	0.03	3.59858e-150	0	IL7R
RPS27	1.15579e-142	0.743397	0.998	0.869	1.45988e-138	0	RPS27
CCL5	1.70661e-132	0.80154	0.736	0.19	2.15562e-128	0	CCL5
TRAC	5.91689e-121	0.371173	0.334	0.006	7.47362e-117	0	TRAC
CD3G	8.28262e-116	0.357863	0.335	0.009	1.04618e-111	0	CD3G
RPS3	2.49235e-113	0.630688	0.976	0.852	3.14809e-109	0	RPS3
RPS27A	2.62325e-110	0.580217	0.998	0.883	3.31342e-106	0	RPS27A
RPS15A	1.23702e-102	0.555619	0.992	0.884	1.56247e-98	0	RPS15A
RPS12	6.31095e-102	0.588396	0.998	0.913	7.97136e-98	0	RPS12
RPL41	1.49912e-94	0.479459	0.997	0.95	1.89354e-90	0	RPL41
RPL30	7.20977e-93	0.539199	0.989	0.869	9.10667e-89	0	RPL30
CD2	9.04701e-93	0.440505	0.413	0.064	1.14273e-88	0	CD2
B2M	2.48064e-88	0.453309	1	0.973	3.1333e-84	0	B2M
RPL23A	5.97554e-87	0.538213	0.968	0.76	7.5477e-83	0	RPL23A
RPS29	8.74298e-82	0.550145	0.907	0.683	1.10433e-77	0	RPS29
RPS19	1.25232e-78	0.46198	0.988	0.942	1.58181e-74	0	RPS19
RPS25	6.84908e-78	0.492888	0.921	0.732	8.65108e-74	0	RPS25
TRBC2	1.6175e-77	0.348668	0.332	0.045	2.04306e-73	0	TRBC2
CD52	1.11431e-71	0.510869	0.578	0.219	1.40749e-67	0	CD52
RPS18	1.99206e-69	0.409895	0.998	0.971	2.51617e-65	0	RPS18
RPL10	1.4603e-68	0.432441	0.994	0.961	1.84451e-64	0	RPL10
RPL3	8.34874e-65	0.448445	0.977	0.876	1.05453e-60	0	RPL3
RPS14	9.33192e-65	0.416711	0.994	0.953	1.17871e-60	0	RPS14
RPL14	9.15417e-61	0.430977	0.915	0.781	1.15626e-56	0	RPL14
RPL13	1.92356e-58	0.349574	1	0.991	2.42964e-54	0	RPL13
RPS21	1.05039e-57	0.437419	0.864	0.673	1.32675e-53	0	RPS21
GZMA	1.2616e-56	0.417555	0.534	0.19	1.59352e-52	0	GZMA
GZMH	2.0538e-55	0.356566	0.433	0.131	2.59415e-51	0	GZMH
RPL34	6.38187e-53	0.375855	0.992	0.931	8.06093e-49	0	RPL34
RPS7	6.59487e-53	0.388218	0.945	0.798	8.32998e-49	0	RPS7
HLA-A	2.53311e-49	0.403737	0.915	0.735	3.19958e-45	0	HLA-A
RPL35A	3.57037e-47	0.35483	0.942	0.761	4.50973e-43	0	RPL35A
RPL19	2.33943e-46	0.341928	0.974	0.919	2.95494e-42	0	RPL19
RPSA	6.04651e-46	0.451456	0.817	0.654	7.63735e-42	0	RPSA
RORA	2.89408e-45	0.250617	0.279	0.062	3.65552e-41	0	RORA
RPL21	5.62326e-45	0.400793	0.95	0.806	7.10274e-41	0	RPL21
RPS15	7.85077e-42	0.328754	0.96	0.877	9.91631e-38	0	RPS15
RPL32	1.04972e-41	0.342715	0.991	0.921	1.3259e-37	0	RPL32
RPS28	1.98982e-41	0.363093	0.934	0.833	2.51335e-37	0	RPS28
RPL10A	6.71163e-40	0.367452	0.831	0.64	8.47745e-36	0	RPL10A
RPL37	1.7411e-37	0.302278	0.957	0.903	2.19918e-33	0	RPL37
CALM1	6.80542e-36	0.337916	0.681	0.426	8.59593e-32	0	CALM1
MT-CYB	1.93446e-35	0.297374	0.998	0.987	2.44341e-31	0	MT-CYB
RPL35	7.00994e-35	0.314273	0.899	0.787	8.85426e-31	0	RPL35
RPS5	1.17559e-33	0.335874	0.797	0.624	1.48488e-29	0	RPS5
RPL11	1.59328e-32	0.301466	0.959	0.886	2.01247e-28	0	RPL11
RPS23	5.2778e-32	0.269568	0.98	0.935	6.6664e-28	0	RPS23
RPLP2	7.8017e-32	0.286323	0.945	0.879	9.85432e-28	0	RPLP2
HLA-B	4.7583e-30	0.27017	0.98	0.883	6.01021e-26	0	HLA-B
CD69	1.67706e-29	0.260454	0.34	0.137	2.1183e-25	0	CD69
RPL18	6.33551e-29	0.272327	0.928	0.871	8.00238e-25	0	RPL18
RPL7A	9.4171e-29	0.27391	0.934	0.858	1.18947e-24	0	RPL7A
RPL26	1.07235e-28	0.275564	0.953	0.857	1.35448e-24	0	RPL26
RPL39	1.22446e-28	0.252961	0.986	0.953	1.54661e-24	0	RPL39
RPL28	2.28334e-28	0.266394	0.982	0.955	2.88409e-24	0	RPL28
RPS2	2.50474e-28	0.258387	0.991	0.964	3.16374e-24	0	RPS2
HLA-C	2.3649e-27	0.3048	0.692	0.498	2.98711e-23	0	HLA-C
MYL12A	5.50591e-27	0.305041	0.663	0.462	6.95451e-23	0	MYL12A
RPL36	8.36528e-27	0.297615	0.846	0.739	1.05662e-22	0	RPL36
ZFP36L2	5.82062e-25	0.307619	0.544	0.328	7.35202e-21	0	ZFP36L2
HCST	1.31374e-24	0.28461	0.544	0.339	1.65938e-20	0	HCST
RPS3A	1.03031e-23	0.250158	0.977	0.903	1.30138e-19	0	RPS3A
RPS4X	5.58081e-23	0.267038	0.896	0.798	7.04912e-19	0	RPS4X
RPL13A	5.74072e-23	0.258361	0.909	0.829	7.2511e-19	0	RPL13A
EEF1D	3.64391e-22	0.253698	0.625	0.454	4.60262e-18	0	EEF1D
TXNIP	5.04481e-22	0.303264	0.652	0.421	6.3721e-18	0	TXNIP
RPL36AL	1.10264e-21	0.263983	0.578	0.398	1.39275e-17	0	RPL36AL
TOMM7	1.32209e-21	0.266798	0.547	0.366	1.66993e-17	0	TOMM7
GNLY	1.08426e-20	0.305104	0.532	0.282	1.36953e-16	0	GNLY
PTPRC	5.36189e-20	0.254142	0.712	0.566	6.7726e-16	0	PTPRC
RPL38	1.84181e-19	0.260168	0.706	0.552	2.3264e-15	0	RPL38
JUN	6.12375e-14	0.280351	0.547	0.398	7.73491e-10	0	JUN
C1QB	3.49889e-198	0.99987	0.545	0.022	4.41945e-194	1	C1QB
RGS1	1.39627e-197	1.15461	0.674	0.086	1.76363e-193	1	RGS1
APOE	2.30171e-195	1.93909	0.547	0.027	2.90729e-191	1	APOE
CD74	1.94078e-191	1.59839	0.885	0.334	2.4514e-187	1	CD74
C3	1.6115e-189	0.877159	0.491	0.01	2.03549e-185	1	C3
C1QA	2.3356e-182	0.87513	0.54	0.032	2.9501e-178	1	C1QA
C1QC	3.64641e-181	0.678154	0.477	0.011	4.60578e-177	1	C1QC
APOC1	4.75666e-171	1.27218	0.451	0.011	6.00813e-167	1	APOC1
SPP1	4.94479e-170	2.14917	0.595	0.077	6.24577e-166	1	SPP1
HLA-DRA	4.64069e-146	1.32438	0.838	0.305	5.86165e-142	1	HLA-DRA
NPC2	1.54222e-142	0.73902	0.667	0.148	1.94798e-138	1	NPC2
TREM2	3.05547e-142	0.43143	0.371	0.005	3.85937e-138	1	TREM2
HLA-DPA1	3.79376e-124	1.09355	0.687	0.203	4.7919e-120	1	HLA-DPA1
SGK1	2.5197e-123	0.644955	0.468	0.056	3.18264e-119	1	SGK1
PLXDC2	1.73858e-122	0.50461	0.498	0.069	2.196e-118	1	PLXDC2
A2M	2.70016e-120	0.440679	0.322	0.006	3.41057e-116	1	A2M
HLA-DQB1	4.15261e-118	0.726456	0.5	0.076	5.24516e-114	1	HLA-DQB1
SLC1A3	1.50836e-115	0.434853	0.32	0.008	1.90521e-111	1	SLC1A3
FCGBP	3.26355e-114	0.909497	0.326	0.011	4.12219e-110	1	FCGBP
HLA-DRB5	1.02256e-112	0.765182	0.628	0.161	1.29159e-108	1	HLA-DRB5
GSN	1.3761e-112	0.433115	0.426	0.047	1.73815e-108	1	GSN
HLA-DRB1	3.0572e-107	0.619334	0.446	0.063	3.86155e-103	1	HLA-DRB1
MARCKS	4.82672e-105	0.466826	0.446	0.063	6.09664e-101	1	MARCKS
CTSB	3.3717e-102	0.672124	0.64	0.199	4.25879e-98	1	CTSB
HSPA1A	2.51e-100	1.26251	0.613	0.174	3.17038e-96	1	HSPA1A
RNASET2	8.59143e-94	0.525133	0.543	0.138	1.08518e-89	1	RNASET2
CLEC5A	5.30909e-93	0.385766	0.342	0.031	6.70591e-89	1	CLEC5A
HTRA1	7.51115e-90	0.316078	0.259	0.008	9.48734e-86	1	HTRA1
CST3	3.95504e-89	0.584415	0.696	0.242	4.99562e-85	1	CST3
HSPA1B	8.13667e-85	0.672195	0.477	0.103	1.02774e-80	1	HSPA1B
OGFRL1	1.44985e-83	0.390365	0.423	0.079	1.83131e-79	1	OGFRL1
YWHAH	6.35665e-83	0.402539	0.403	0.07	8.02909e-79	1	YWHAH
VSIG4	1.32814e-80	0.283985	0.295	0.026	1.67758e-76	1	VSIG4
HLA-DPB1	2.12025e-79	0.882425	0.592	0.209	2.67808e-75	1	HLA-DPB1
MSR1	1.30604e-78	0.277131	0.261	0.017	1.64966e-74	1	MSR1
MEF2A	2.05655e-76	0.359221	0.392	0.073	2.59763e-72	1	MEF2A
SAT1	1.73022e-74	0.680465	0.914	0.539	2.18544e-70	1	SAT1
MS4A7	3.32739e-73	0.404298	0.426	0.096	4.20283e-69	1	MS4A7
HLA-DQA1	4.37653e-72	0.453098	0.354	0.06	5.52799e-68	1	HLA-DQA1
HSPB1	9.41348e-72	0.469433	0.3	0.038	1.18902e-67	1	HSPB1
GRN	2.6221e-71	0.442735	0.552	0.179	3.31197e-67	1	GRN
XIST	1.23898e-69	0.501627	0.32	0.048	1.56496e-65	1	XIST
LPCAT2	1.72574e-69	0.256371	0.279	0.031	2.17978e-65	1	LPCAT2
FCGR2A	4.15226e-67	0.355612	0.417	0.1	5.24472e-63	1	FCGR2A
OLR1	1.28722e-66	0.290817	0.295	0.039	1.62589e-62	1	OLR1
KCTD12	4.694e-63	0.347562	0.392	0.093	5.92899e-59	1	KCTD12
LAPTM5	1.09626e-62	0.478934	0.719	0.363	1.38469e-58	1	LAPTM5
MEF2C	4.84109e-60	0.311651	0.381	0.09	6.11478e-56	1	MEF2C
HLA-DMA	5.16841e-60	0.314393	0.387	0.094	6.52822e-56	1	HLA-DMA
HSPH1	2.63783e-58	0.595068	0.344	0.077	3.33185e-54	1	HSPH1
CSF1R	8.00765e-58	0.273632	0.326	0.065	1.01145e-53	1	CSF1R
TGFBI	1.43458e-57	0.411084	0.351	0.081	1.81202e-53	1	TGFBI
HERPUD1	1.7146e-53	0.457941	0.487	0.179	2.16571e-49	1	HERPUD1
CCDC88A	1.81469e-53	0.304673	0.442	0.139	2.29213e-49	1	CCDC88A
CXCL16	3.29488e-53	0.253557	0.315	0.066	4.16176e-49	1	CXCL16
MS4A6A	2.81568e-52	0.358535	0.446	0.146	3.55649e-48	1	MS4A6A
GLUL	3.00615e-52	0.514777	0.543	0.224	3.79707e-48	1	GLUL
S100A11	1.17533e-51	0.456225	0.752	0.428	1.48456e-47	1	S100A11
HLA-DMB	2.80828e-51	0.267907	0.327	0.076	3.54714e-47	1	HLA-DMB
FTL	2.18897e-50	0.608107	0.966	0.887	2.76488e-46	1	FTL
PSAP	7.18006e-49	0.423524	0.615	0.277	9.06914e-45	1	PSAP
CD81	8.4274e-49	0.381532	0.459	0.169	1.06446e-44	1	CD81
STAB1	1.42389e-47	0.263343	0.284	0.06	1.79851e-43	1	STAB1
TUBA1B	6.58169e-47	0.515044	0.45	0.174	8.31333e-43	1	TUBA1B
CD163	9.22358e-47	0.386129	0.381	0.121	1.16503e-42	1	CD163
CAPG	1.78914e-46	0.262673	0.336	0.09	2.25986e-42	1	CAPG
LIMS1	2.57079e-45	0.300879	0.426	0.147	3.24717e-41	1	LIMS1
ZFP36L1	3.36108e-45	0.454093	0.549	0.25	4.24538e-41	1	ZFP36L1
RGS10	4.99995e-44	0.266234	0.369	0.115	6.31544e-40	1	RGS10
HMOX1	8.18344e-44	0.527427	0.306	0.078	1.03365e-39	1	HMOX1
IFNGR1	2.51981e-43	0.284658	0.367	0.115	3.18277e-39	1	IFNGR1
WSB1	1.22388e-42	0.367717	0.477	0.196	1.54589e-38	1	WSB1
CTSZ	6.26754e-42	0.263469	0.392	0.132	7.91653e-38	1	CTSZ
AIF1	6.80798e-39	0.305702	0.549	0.24	8.59916e-35	1	AIF1
NEAT1	4.70584e-38	0.469775	0.962	0.868	5.94394e-34	1	NEAT1
ANXA5	7.81668e-38	0.25465	0.444	0.178	9.87325e-34	1	ANXA5
GNAS	8.74022e-38	0.340043	0.574	0.297	1.10398e-33	1	GNAS
COTL1	1.09874e-37	0.321179	0.626	0.311	1.38781e-33	1	COTL1
ATP6V1B2	8.32302e-37	0.254234	0.284	0.08	1.05128e-32	1	ATP6V1B2
ACTB	8.93044e-35	0.511715	0.935	0.87	1.128e-30	1	ACTB
ALOX5AP	2.6909e-34	0.403877	0.36	0.137	3.39888e-30	1	ALOX5AP
DNAJB1	1.3211e-33	0.439799	0.345	0.127	1.66868e-29	1	DNAJB1
CD14	2.82431e-32	0.376979	0.504	0.23	3.56739e-28	1	CD14
HSP90AA1	4.34948e-32	0.884799	0.736	0.598	5.49383e-28	1	HSP90AA1
TYROBP	6.85828e-30	0.280033	0.727	0.429	8.6627e-26	1	TYROBP
RAC1	7.85067e-30	0.252683	0.489	0.247	9.91619e-26	1	RAC1
SLC11A1	2.12659e-29	0.29082	0.466	0.212	2.68609e-25	1	SLC11A1
GAPDH	5.00481e-29	0.490336	0.795	0.598	6.32157e-25	1	GAPDH
TYMP	8.17062e-28	0.266908	0.475	0.237	1.03203e-23	1	TYMP
HSPD1	9.16791e-28	0.30732	0.338	0.135	1.158e-23	1	HSPD1
FCER1G	1.82873e-27	0.281616	0.613	0.345	2.30987e-23	1	FCER1G
CSTB	7.27811e-26	0.327333	0.363	0.163	9.19298e-22	1	CSTB
CTSD	8.29963e-25	0.347295	0.433	0.228	1.04833e-20	1	CTSD
NR4A1	6.43869e-22	0.252464	0.326	0.147	8.13271e-18	1	NR4A1
CD63	5.51775e-21	0.305125	0.581	0.38	6.96947e-17	1	CD63
MT-ND5	2.15638e-20	0.349364	0.901	0.839	2.72372e-16	1	MT-ND5
HSP90AB1	3.74267e-20	0.266621	0.568	0.355	4.72737e-16	1	HSP90AB1
MT-ND4	4.24019e-20	0.272359	0.993	0.999	5.35578e-16	1	MT-ND4
LGALS1	5.16261e-19	0.450181	0.565	0.394	6.5209e-15	1	LGALS1
VIM	4.79848e-17	0.36245	0.736	0.594	6.06096e-13	1	VIM
ENO1	5.20383e-17	0.256925	0.437	0.268	6.57296e-13	1	ENO1
MALAT1	2.76213e-15	0.273198	0.996	1	3.48885e-11	1	MALAT1
MT-ND3	5.12542e-08	0.271173	0.964	0.997	0.000647392	1	MT-ND3
FCN1	0	1.07067	0.873	0.052	0	2	FCN1
NAMPT	1.82291e-292	1.41223	0.934	0.145	2.30251e-288	2	NAMPT
LYZ	4.98529e-280	1.69677	0.905	0.13	6.29692e-276	2	LYZ
S100A8	1.0881e-279	2.3481	0.876	0.112	1.37438e-275	2	S100A8
S100A9	1.39057e-269	2.532	0.931	0.189	1.75643e-265	2	S100A9
VCAN	4.10215e-258	1.48568	0.873	0.126	5.18143e-254	2	VCAN
CTSS	1.0769e-245	1.12375	0.938	0.207	1.36023e-241	2	CTSS
S100A12	1.0668e-239	1.18826	0.664	0.031	1.34747e-235	2	S100A12
EREG	4.6295e-189	1.09674	0.608	0.052	5.84752e-185	2	EREG
TIMP1	2.42038e-186	1.41933	0.747	0.13	3.05719e-182	2	TIMP1
CD55	5.20823e-185	0.810947	0.708	0.106	6.57851e-181	2	CD55
FTH1	4.69982e-184	1.2865	0.994	0.824	5.93634e-180	2	FTH1
CD300E	9.53967e-183	0.611395	0.498	0.017	1.20496e-178	2	CD300E
MNDA	4.32003e-182	0.758909	0.697	0.099	5.45664e-178	2	MNDA
CFD	3.36005e-173	0.516038	0.552	0.04	4.24408e-169	2	CFD
S100A6	2.20337e-169	0.965308	0.979	0.564	2.78308e-165	2	S100A6
THBS1	3.62888e-167	0.990621	0.531	0.041	4.58363e-163	2	THBS1
CEBPB	2.24911e-162	0.849229	0.847	0.245	2.84085e-158	2	CEBPB
C5AR1	4.03412e-162	0.544913	0.548	0.047	5.0955e-158	2	C5AR1
FTL1	9.84381e-162	0.973189	1	0.879	1.24337e-157	2	FTL
CFP	1.8239e-152	0.41709	0.473	0.028	2.30376e-148	2	CFP
NEAT11	5.27102e-151	0.960305	1	0.859	6.65782e-147	2	NEAT1
TKT	7.84111e-144	0.51842	0.608	0.094	9.90411e-140	2	TKT
CSTA	5.83764e-143	0.431771	0.521	0.053	7.37352e-139	2	CSTA
FOS	1.36913e-140	0.947347	0.921	0.416	1.72935e-136	2	FOS
SOCS3	1.94067e-140	0.617946	0.587	0.084	2.45126e-136	2	SOCS3
PLBD1	2.85019e-139	0.463219	0.461	0.035	3.60007e-135	2	PLBD1
SAT11	3.13393e-137	0.912303	0.986	0.526	3.95847e-133	2	SAT1
DUSP1	2.66517e-136	0.826114	0.917	0.437	3.36637e-132	2	DUSP1
PLAUR	3.25649e-135	0.877901	0.651	0.132	4.11328e-131	2	PLAUR
FPR1	7.84836e-135	0.445278	0.51	0.057	9.91327e-131	2	FPR1
MXD1	4.74428e-130	0.48117	0.506	0.059	5.99249e-126	2	MXD1
SOD2	1.33443e-128	0.556429	0.562	0.085	1.68552e-124	2	SOD2
MCL1	1.69871e-125	0.705761	0.807	0.279	2.14564e-121	2	MCL1
CD141	2.9486e-124	0.66928	0.716	0.172	3.72437e-120	2	CD14
SRGN	4.83354e-124	0.964335	0.952	0.652	6.10525e-120	2	SRGN
SLC2A3	1.87714e-123	0.802373	0.755	0.241	2.37102e-119	2	SLC2A3
AIF11	7.59605e-123	0.611373	0.739	0.19	9.59457e-119	2	AIF1
ACSL1	8.96567e-119	0.431142	0.469	0.056	1.13245e-114	2	ACSL1
COTL11	2.12726e-115	0.591433	0.811	0.263	2.68695e-111	2	COTL1
GCA	8.088e-110	0.350991	0.415	0.043	1.0216e-105	2	GCA
CD36	1.64193e-109	0.335849	0.336	0.017	2.07392e-105	2	CD36
SLC11A11	9.49106e-108	0.529986	0.654	0.161	1.19882e-103	2	SLC11A1
NCF2	1.61857e-106	0.386478	0.471	0.068	2.04442e-102	2	NCF2
MPEG1	3.839e-106	0.355653	0.419	0.047	4.84904e-102	2	MPEG1
CLEC12A	6.24658e-106	0.335769	0.375	0.032	7.89005e-102	2	CLEC12A
KLF4	1.91317e-102	0.348886	0.413	0.048	2.41652e-98	2	KLF4
FGL2	1.63425e-101	0.474905	0.527	0.101	2.06423e-97	2	FGL2
VIM1	1.73134e-101	0.692654	0.932	0.538	2.18686e-97	2	VIM
APLP2	2.60273e-100	0.446107	0.606	0.149	3.2875e-96	2	APLP2
ATP2B1-AS1	1.48823e-99	0.338058	0.402	0.047	1.87979e-95	2	ATP2B1-AS1
APOBEC3A	2.5019e-99	0.326623	0.263	0.004	3.16015e-95	2	APOBEC3A
CD44	4.4248e-98	0.583948	0.651	0.196	5.58896e-94	2	CD44
VMP1	9.02978e-98	0.581631	0.676	0.208	1.14055e-93	2	VMP1
TALDO1	2.47161e-97	0.399474	0.506	0.099	3.12189e-93	2	TALDO1
TSPO	1.61524e-96	0.541666	0.701	0.239	2.04021e-92	2	TSPO
ATP2B1	8.25066e-95	0.580308	0.537	0.126	1.04214e-90	2	ATP2B1
PSAP1	4.84068e-94	0.492657	0.747	0.245	6.11426e-90	2	PSAP
SERPINB1	4.17886e-93	0.519951	0.579	0.153	5.27831e-89	2	SERPINB1
CST31	2.27517e-92	0.479687	0.761	0.233	2.87377e-88	2	CST3
TNFAIP2	5.25204e-92	0.30475	0.355	0.036	6.63385e-88	2	TNFAIP2
LST1	2.52944e-88	0.491025	0.498	0.109	3.19494e-84	2	LST1
LILRB2	4.01277e-88	0.314106	0.336	0.034	5.06852e-84	2	LILRB2
TYMP1	3.94425e-86	0.430488	0.647	0.19	4.98199e-82	2	TYMP
TNFRSF1B	3.98533e-86	0.4285	0.577	0.156	5.03387e-82	2	TNFRSF1B
IRAK3	9.45558e-86	0.307579	0.398	0.06	1.19433e-81	2	IRAK3
MAFB	1.45705e-85	0.47323	0.51	0.116	1.8404e-81	2	MAFB
THBD	1.1246e-84	0.477085	0.376	0.054	1.42048e-80	2	THBD
AC020656.1	1.1838e-84	0.259317	0.276	0.017	1.49526e-80	2	AC020656.1
SLC43A2	7.26691e-84	0.346296	0.4	0.063	9.17883e-80	2	SLC43A2
BRI3	9.26911e-84	0.404567	0.579	0.161	1.17078e-79	2	BRI3
SMIM25	2.11286e-83	0.300801	0.293	0.023	2.66875e-79	2	SMIM25
CES1	2.88443e-83	0.286227	0.297	0.024	3.64332e-79	2	CES1
MYD88	1.1692e-81	0.276008	0.359	0.048	1.47682e-77	2	MYD88
BCL2A1	1.23958e-81	0.355741	0.431	0.079	1.56571e-77	2	BCL2A1
OAZ1	3.12883e-81	0.496453	0.88	0.494	3.95202e-77	2	OAZ1
IL1R2	3.60145e-81	0.282492	0.261	0.014	4.54899e-77	2	IL1R2
ATP13A3	1.69846e-80	0.428905	0.463	0.099	2.14532e-76	2	ATP13A3
GK	1.86908e-80	0.372781	0.411	0.071	2.36083e-76	2	GK
ITGAX	2.13439e-80	0.430246	0.456	0.096	2.69594e-76	2	ITGAX
PPIF	2.83145e-79	0.421308	0.359	0.052	3.5764e-75	2	PPIF
S100A4	9.8348e-79	0.558216	0.958	0.665	1.24223e-74	2	S100A4
PECAM1	1.4357e-76	0.277597	0.328	0.042	1.81344e-72	2	PECAM1
TFRC	2.76865e-76	0.433771	0.33	0.044	3.49708e-72	2	TFRC
BLVRB	3.9278e-76	0.280232	0.347	0.049	4.96121e-72	2	BLVRB
IL1B	6.21259e-76	0.606901	0.427	0.084	7.84712e-72	2	IL1B
HBEGF	2.0698e-75	0.32289	0.392	0.068	2.61437e-71	2	HBEGF
CYBB	3.70518e-74	0.347198	0.498	0.124	4.68002e-70	2	CYBB
EVI2B	1.82001e-73	0.371873	0.517	0.141	2.29886e-69	2	EVI2B
CPVL	3.35861e-71	0.286861	0.353	0.057	4.24226e-67	2	CPVL
ANPEP	3.51494e-71	0.303802	0.259	0.022	4.43972e-67	2	ANPEP
S100A10	1.22842e-70	0.496286	0.795	0.371	1.55162e-66	2	S100A10
CEBPD	1.01169e-69	0.453478	0.61	0.209	1.27786e-65	2	CEBPD
NLRP3	9.92838e-69	0.286518	0.28	0.031	1.25405e-64	2	NLRP3
LTA4H	2.56236e-67	0.288762	0.355	0.064	3.23652e-63	2	LTA4H
CSF3R	1.86784e-66	0.273106	0.363	0.067	2.35927e-62	2	CSF3R
CLEC7A	2.58868e-66	0.320324	0.458	0.116	3.26977e-62	2	CLEC7A
RETN	4.18367e-66	0.25974	0.259	0.026	5.28439e-62	2	RETN
GPCPD1	5.63855e-66	0.315833	0.398	0.086	7.12205e-62	2	GPCPD1
LGALS11	7.21336e-66	0.357165	0.79	0.331	9.11119e-62	2	LGALS1
CD93	1.53266e-65	0.302243	0.365	0.069	1.9359e-61	2	CD93
METTL9	2.74224e-65	0.296623	0.403	0.09	3.46373e-61	2	METTL9
ETS2	4.29159e-64	0.27845	0.39	0.083	5.42071e-60	2	ETS2
AP1S2	1.75706e-63	0.307615	0.425	0.102	2.21934e-59	2	AP1S2
H3F3A	5.9595e-63	0.433258	0.938	0.707	7.52745e-59	2	H3F3A
RGS2	2.19609e-62	0.484249	0.479	0.143	2.77388e-58	2	RGS2
DUSP6	1.09234e-61	0.351013	0.369	0.079	1.37973e-57	2	DUSP6
GLIPR1	1.14903e-61	0.357544	0.523	0.172	1.45133e-57	2	GLIPR1
RILPL2	1.80502e-61	0.275151	0.363	0.075	2.27992e-57	2	RILPL2
SERPINA1	3.89122e-61	0.269499	0.347	0.068	4.915e-57	2	SERPINA1
PABPC1	1.17103e-60	0.411184	0.83	0.462	1.47912e-56	2	PABPC1
TYROBP1	3.30242e-60	0.42079	0.819	0.408	4.17128e-56	2	TYROBP
ANXA2	5.85998e-60	0.346384	0.548	0.186	7.40174e-56	2	ANXA2
ANXA1	9.77681e-59	0.452481	0.674	0.311	1.23491e-54	2	ANXA1
RNF130	2.53605e-58	0.261692	0.376	0.086	3.20328e-54	2	RNF130
YBX3	3.714e-58	0.30509	0.407	0.104	4.69116e-54	2	YBX3
ASAH1	2.75468e-57	0.314052	0.506	0.161	3.47943e-53	2	ASAH1
FCGRT	8.36504e-57	0.309632	0.463	0.138	1.05659e-52	2	FCGRT
S100A111	1.17337e-56	0.395708	0.822	0.414	1.48208e-52	2	S100A11
ARL4A	1.18738e-56	0.257797	0.29	0.049	1.49978e-52	2	ARL4A
SPI1	2.01869e-56	0.270497	0.398	0.1	2.54981e-52	2	SPI1
SAMSN1	6.00818e-56	0.352731	0.485	0.158	7.58893e-52	2	SAMSN1
TLR2	1.38001e-55	0.254537	0.324	0.065	1.74309e-51	2	TLR2
ZEB2	6.94986e-55	0.42502	0.653	0.289	8.77837e-51	2	ZEB2
FGR	1.59235e-53	0.264011	0.365	0.089	2.01129e-49	2	FGR
IVNS1ABP	4.10663e-53	0.318235	0.413	0.117	5.18709e-49	2	IVNS1ABP
CXCL8	5.26463e-53	0.524575	0.29	0.051	6.64976e-49	2	CXCL8
LGALS3	6.60191e-53	0.261007	0.392	0.102	8.33887e-49	2	LGALS3
MAT2A	9.98222e-53	0.370633	0.429	0.129	1.26085e-48	2	MAT2A
FOSL2	1.50066e-52	0.314013	0.448	0.138	1.89549e-48	2	FOSL2
ZFP36	2.01485e-52	0.35984	0.67	0.296	2.54496e-48	2	ZFP36
KDM6B	3.48253e-52	0.282017	0.369	0.092	4.39879e-48	2	KDM6B
GLUL1	7.61161e-52	0.355304	0.585	0.218	9.61423e-48	2	GLUL
SDCBP	5.38798e-51	0.310106	0.469	0.156	6.80556e-47	2	SDCBP
MAP3K8	1.97488e-50	0.327413	0.382	0.106	2.49448e-46	2	MAP3K8
ACTB1	7.87597e-50	0.324647	0.99	0.855	9.94814e-46	2	ACTB
HIF1A	1.17459e-49	0.34376	0.434	0.137	1.48363e-45	2	HIF1A
PTPRE	4.42572e-49	0.280374	0.442	0.142	5.59012e-45	2	PTPRE
RNF149	3.79815e-48	0.281906	0.45	0.149	4.79744e-44	2	RNF149
MIDN	8.52835e-48	0.304206	0.475	0.166	1.07722e-43	2	MIDN
CTNNB1	4.07593e-47	0.267691	0.351	0.093	5.14831e-43	2	CTNNB1
CHD1	7.16953e-47	0.286542	0.425	0.138	9.05583e-43	2	CHD1
MS4A6A1	9.0218e-47	0.252439	0.459	0.149	1.13954e-42	2	MS4A6A
SLC25A37	1.79897e-45	0.261571	0.376	0.107	2.27227e-41	2	SLC25A37
GRN1	4.49583e-45	0.268175	0.527	0.195	5.67868e-41	2	GRN
VAPA	7.73552e-45	0.285109	0.442	0.155	9.77073e-41	2	VAPA
MT-ND1	4.51365e-44	0.302428	0.994	0.987	5.70119e-40	2	MT-ND1
IFITM3	2.58093e-43	0.274226	0.257	0.052	3.25997e-39	2	IFITM3
JUNB	5.04108e-43	0.372906	0.707	0.364	6.36738e-39	2	JUNB
SLC25A6	2.54633e-42	0.290882	0.5	0.206	3.21627e-38	2	SLC25A6
FLNA	3.35728e-41	0.27788	0.492	0.195	4.24058e-37	2	FLNA
GSTO1	3.71112e-41	0.280589	0.411	0.145	4.68752e-37	2	GSTO1
SERP1	3.51221e-40	0.267599	0.539	0.234	4.43627e-36	2	SERP1
FCER1G1	9.29487e-40	0.315155	0.68	0.331	1.17403e-35	2	FCER1G
NABP1	2.6544e-38	0.259538	0.34	0.105	3.35277e-34	2	NABP1
ZFAND5	2.81257e-38	0.25844	0.39	0.136	3.55256e-34	2	ZFAND5
GSTP1	4.63178e-38	0.273108	0.554	0.249	5.85041e-34	2	GSTP1
GAPDH1	1.44501e-37	0.289616	0.849	0.586	1.82519e-33	2	GAPDH
VEGFA	2.54621e-35	0.269863	0.297	0.086	3.21612e-31	2	VEGFA
NFKBIA	7.60695e-35	0.3789	0.625	0.329	9.60834e-31	2	NFKBIA
CCNL1	1.23498e-34	0.295186	0.577	0.296	1.55991e-30	2	CCNL1
GADD45B	5.69857e-34	0.298757	0.413	0.164	7.19786e-30	2	GADD45B
FOSB	3.72358e-33	0.317614	0.519	0.246	4.70325e-29	2	FOSB
AREG	3.1974e-31	0.41818	0.49	0.229	4.03863e-27	2	AREG
RPL7	1.24023e-30	0.28133	0.869	0.619	1.56654e-26	2	RPL7
EMP3	1.68553e-30	0.261205	0.593	0.319	2.129e-26	2	EMP3
ATP1B3	2.01705e-30	0.30663	0.373	0.151	2.54774e-26	2	ATP1B3
ACTG1	8.44761e-25	0.287852	0.871	0.719	1.06702e-20	2	ACTG1
NKG7	1.05895e-198	1.1959	0.944	0.261	1.33756e-194	3	NKG7
GNLY1	5.25326e-192	1.29071	0.912	0.21	6.63539e-188	3	GNLY
GZMB	4.06322e-171	0.925301	0.666	0.093	5.13226e-167	3	GZMB
SPON2	4.70926e-165	0.658852	0.537	0.041	5.94826e-161	3	SPON2
FGFBP2	1.17979e-157	0.699312	0.601	0.071	1.4902e-153	3	FGFBP2
PRF1	2.09728e-140	0.718789	0.666	0.125	2.64908e-136	3	PRF1
CD247	2.37777e-129	0.617508	0.599	0.102	3.00337e-125	3	CD247
KLRF1	1.36243e-121	0.44605	0.392	0.025	1.72088e-117	3	KLRF1
CST7	2.81439e-120	0.671713	0.651	0.148	3.55485e-116	3	CST7
KLRD1	5.61775e-120	0.659764	0.629	0.123	7.09578e-116	3	KLRD1
PTGDS	6.71149e-117	0.781548	0.358	0.019	8.47728e-113	3	PTGDS
KLRB1	7.03758e-94	0.551745	0.584	0.134	8.88917e-90	3	KLRB1
CD7	3.74552e-76	0.416333	0.433	0.085	4.73096e-72	3	CD7
CCL4	9.34786e-73	1.48686	0.595	0.208	1.18073e-68	3	CCL4
GZMA1	8.49809e-70	0.504601	0.621	0.204	1.07339e-65	3	GZMA
CLIC3	6.88869e-69	0.360563	0.312	0.042	8.7011e-65	3	CLIC3
CTSW	2.0942e-65	0.33898	0.351	0.062	2.64519e-61	3	CTSW
ARL4C	7.23013e-65	0.555967	0.61	0.237	9.13238e-61	3	ARL4C
B2M1	9.57668e-64	0.440907	1	0.976	1.20963e-59	3	B2M
CMC1	1.70102e-58	0.370236	0.375	0.085	2.14856e-54	3	CMC1
HOPX	5.22492e-58	0.390657	0.414	0.106	6.59959e-54	3	HOPX
PLAC8	4.78852e-51	0.387812	0.453	0.148	6.04839e-47	3	PLAC8
GZMM	3.40764e-41	0.334322	0.366	0.114	4.30419e-37	3	GZMM
HLA-B1	2.22934e-40	0.361416	0.981	0.893	2.81588e-36	3	HLA-B
HLA-A1	4.28805e-39	0.346365	0.914	0.755	5.41624e-35	3	HLA-A
HLA-E	7.6857e-39	0.427178	0.741	0.501	9.70781e-35	3	HLA-E
CCL3	2.39348e-38	0.875517	0.373	0.126	3.0232e-34	3	CCL3
CCL51	3.92065e-37	0.411859	0.614	0.281	4.95218e-33	3	CCL5
ABHD17A	4.527e-37	0.313696	0.409	0.153	5.71805e-33	3	ABHD17A
GZMH1	3.32582e-31	0.293339	0.418	0.167	4.20085e-27	3	GZMH
IER2	2.00888e-30	0.413913	0.608	0.367	2.53741e-26	3	IER2
CALM11	6.54491e-29	0.40175	0.666	0.457	8.26688e-25	3	CALM1
HLA-C1	6.03437e-28	0.419999	0.69	0.519	7.62201e-24	3	HLA-C
MYL12A1	8.9293e-27	0.374049	0.67	0.482	1.12786e-22	3	MYL12A
UBB	6.39228e-26	0.334664	0.547	0.324	8.07408e-22	3	UBB
HCST1	9.96965e-22	0.298619	0.575	0.353	1.25927e-17	3	HCST
JAK1	4.3668e-21	0.271848	0.394	0.204	5.5157e-17	3	JAK1
BTG1	6.23736e-20	0.298422	0.838	0.704	7.87842e-16	3	BTG1
IRF1	4.34384e-18	0.253715	0.377	0.196	5.48671e-14	3	IRF1
EFHD2	2.82608e-14	0.278716	0.405	0.258	3.56963e-10	3	EFHD2
ID2	9.48964e-14	0.255015	0.511	0.34	1.19864e-09	3	ID2
IFITM2	1.70309e-13	0.257682	0.397	0.248	2.15117e-09	3	IFITM2
ARPC2	2.00201e-11	0.258113	0.56	0.46	2.52874e-07	3	ARPC2
IGKC	5.72244e-261	1.40415	0.604	0.002	7.22802e-257	4	IGKC
IGHM	5.96179e-193	0.956051	0.415	0	7.53033e-189	4	IGHM
CD79A	1.01907e-184	0.435516	0.415	0.001	1.28718e-180	4	CD79A
MS4A1	2.50815e-183	0.64968	0.528	0.005	3.16805e-179	4	MS4A1
BANK1	5.46979e-154	0.444001	0.453	0.005	6.90889e-150	4	BANK1
SPIB	4.27871e-94	0.275927	0.264	0.002	5.40444e-90	4	SPIB
RALGPS2	5.63417e-67	0.374636	0.34	0.011	7.11653e-63	4	RALGPS2
BCL11A	2.25392e-55	0.333615	0.321	0.013	2.84693e-51	4	BCL11A
CD79B	4.59366e-51	0.50387	0.396	0.025	5.80225e-47	4	CD79B
LTB	2.88727e-30	0.555312	0.547	0.084	3.64691e-26	4	LTB
RPL18A	8.90724e-20	0.856112	0.962	0.903	1.12507e-15	4	RPL18A
RPS271	2.58819e-19	0.790862	0.981	0.905	3.26915e-15	4	RPS27
CD37	4.48053e-19	0.759432	0.66	0.216	5.65935e-15	4	CD37
RPL211	2.27246e-18	0.741666	0.962	0.845	2.87035e-14	4	RPL21
HLA-DRA1	1.2514e-17	0.692984	0.943	0.424	1.58065e-13	4	HLA-DRA
RPS8	8.33639e-17	0.689554	0.981	0.902	1.05297e-12	4	RPS8
RPS121	9.63443e-17	0.660657	0.962	0.937	1.21692e-12	4	RPS12
RPS231	1.49886e-16	0.615785	0.943	0.948	1.89321e-12	4	RPS23
RPL131	2.67396e-15	0.571573	0.981	0.994	3.37748e-11	4	RPL13
RPS181	4.96702e-15	0.636931	0.981	0.979	6.27385e-11	4	RPS18
CD521	8.54163e-15	0.559618	0.774	0.313	1.07889e-10	4	CD52
RPL23A1	1.13636e-14	0.634094	0.943	0.818	1.43533e-10	4	RPL23A
HLA-DPB11	5.89853e-14	0.521749	0.755	0.293	7.45044e-10	4	HLA-DPB1
RPL111	7.97122e-14	0.607845	0.981	0.905	1.00684e-09	4	RPL11
RPL191	1.14484e-13	0.591817	0.981	0.934	1.44604e-09	4	RPL19
RPS20	4.30606e-13	0.606261	0.906	0.612	5.43899e-09	4	RPS20
RPL411	5.7244e-13	0.464063	0.962	0.964	7.23049e-09	4	RPL41
RPS51	5.74599e-13	0.673861	0.943	0.668	7.25776e-09	4	RPS5
RPS11	1.35262e-12	0.590713	0.925	0.812	1.7085e-08	4	RPS11
RPL371	2.33684e-12	0.515777	0.962	0.918	2.95166e-08	4	RPL37
RPSA1	2.8173e-12	0.56308	0.943	0.696	3.55854e-08	4	RPSA
RPS191	3.7968e-12	0.535994	0.962	0.955	4.79573e-08	4	RPS19
RPL341	4.82971e-12	0.460193	0.962	0.948	6.1004e-08	4	RPL34
RPS16	5.44896e-12	0.563828	0.943	0.865	6.88258e-08	4	RPS16
CD741	5.6733e-12	0.467634	0.887	0.46	7.16595e-08	4	CD74
RPS211	6.5243e-12	0.570112	0.925	0.724	8.24084e-08	4	RPS21
EEF1B2	8.57033e-12	0.573233	0.906	0.574	1.08252e-07	4	EEF1B2
RPS4X1	1.0808e-11	0.470197	0.962	0.824	1.36516e-07	4	RPS4X
RPL321	2.91732e-11	0.512606	0.981	0.94	3.68487e-07	4	RPL32
RPL9	3.22118e-11	0.506017	0.925	0.912	4.06867e-07	4	RPL9
RPL33	3.45864e-11	0.468715	0.962	0.904	4.36861e-07	4	RPL3
RPL35A1	3.47652e-11	0.498332	0.925	0.811	4.3912e-07	4	RPL35A
RPS3A1	3.7885e-11	0.526122	0.962	0.924	4.78525e-07	4	RPS3A
RPL7A1	3.87766e-11	0.436084	0.981	0.878	4.89787e-07	4	RPL7A
EEF1A1	4.70732e-11	0.430586	1	0.989	5.94582e-07	4	EEF1A1
RPL13A1	4.95151e-11	0.587302	0.962	0.85	6.25425e-07	4	RPL13A
HLA-DQA11	5.05273e-11	0.363711	0.434	0.126	6.38211e-07	4	HLA-DQA1
RPL12	1.10198e-10	0.490761	0.943	0.857	1.39191e-06	4	RPL12
TCF4	1.15622e-10	0.483659	0.283	0.062	1.46042e-06	4	TCF4
RPS281	1.72272e-10	0.523324	0.962	0.861	2.17596e-06	4	RPS28
RPL351	2.10394e-10	0.522053	0.943	0.817	2.65749e-06	4	RPL35
RPL8	2.74398e-10	0.503721	0.925	0.827	3.46592e-06	4	RPL8
RPL301	3.54941e-10	0.522111	0.962	0.902	4.48326e-06	4	RPL30
RPLP1	4.25278e-10	0.439402	0.981	0.988	5.37169e-06	4	RPLP1
RPL5	5.01037e-10	0.576051	0.906	0.724	6.3286e-06	4	RPL5
RPL181	5.55439e-10	0.473906	0.943	0.886	7.01575e-06	4	RPL18
RPL391	6.7728e-10	0.4592	0.962	0.963	8.55472e-06	4	RPL39
RPS6	8.12928e-10	0.488489	0.943	0.877	1.02681e-05	4	RPS6
HLA-DQB11	1.03007e-09	0.319685	0.509	0.173	1.30108e-05	4	HLA-DQB1
RPS27A1	1.08771e-09	0.463938	0.981	0.915	1.37389e-05	4	RPS27A
RPS151	3.08719e-09	0.399698	0.962	0.9	3.89943e-05	4	RPS15
RPS22	3.11863e-09	0.417073	0.981	0.971	3.93914e-05	4	RPS2
RPS291	3.93898e-09	0.529439	0.925	0.744	4.97532e-05	4	RPS29
RPS13	6.11676e-09	0.436216	0.962	0.843	7.72608e-05	4	RPS13
RPLP21	1.61848e-08	0.475807	0.943	0.897	0.00020443	4	RPLP2
RPS71	1.62568e-08	0.414467	0.962	0.838	0.00020534	4	RPS7
RPS251	3.7625e-08	0.406153	0.925	0.784	0.000475242	4	RPS25
NOP53	4.41306e-08	0.43036	0.566	0.284	0.000557414	4	NOP53
RPS10	4.85828e-08	0.512183	0.717	0.439	0.000613649	4	RPS10
RPS9	5.17187e-08	0.385877	0.962	0.84	0.000653258	4	RPS9
RPL27	6.93966e-08	0.378412	0.906	0.65	0.000876549	4	RPL27
RPL29	8.76456e-08	0.468818	0.962	0.877	0.00110705	4	RPL29
RPL23	1.24262e-07	0.41993	0.887	0.614	0.00156955	4	RPL23
RPL10A1	1.80161e-07	0.439428	0.906	0.691	0.00227561	4	RPL10A
RPL37A	2.02093e-07	0.42815	0.925	0.862	0.00255264	4	RPL37A
PRDM2	2.12869e-07	0.258288	0.283	0.085	0.00268875	4	PRDM2
RPS15A1	2.30277e-07	0.374745	0.962	0.914	0.00290863	4	RPS15A
HLA-DPA11	2.32326e-07	0.250458	0.679	0.314	0.00293451	4	HLA-DPA1
RPL101	3.55396e-07	0.370036	1	0.97	0.004489	4	RPL10
RPLP0	4.0062e-07	0.433474	0.811	0.623	0.00506024	4	RPLP0
RPL15	6.06321e-07	0.366728	0.962	0.874	0.00765844	4	RPL15
RPS31	1.28676e-06	0.358953	0.962	0.886	0.0162531	4	RPS3
FAU	2.14334e-06	0.356991	0.962	0.89	0.0270725	4	FAU
RPL361	3.97246e-06	0.435898	0.887	0.768	0.0501761	4	RPL36
RPL6	6.28571e-06	0.325214	0.906	0.829	0.0793948	4	RPL6
RPL27A	1.84374e-05	0.33872	0.849	0.788	0.232883	4	RPL27A
EEF1D1	2.16221e-05	0.304707	0.755	0.498	0.273109	4	EEF1D
RPL281	6.54702e-05	0.260698	1	0.962	0.826954	4	RPL28
RPS141	6.60761e-05	0.295785	0.962	0.965	0.834608	4	RPS14
RPL22	9.03141e-05	0.401377	0.83	0.691	1	4	RPL22
KLF2	0.000153768	0.309687	0.491	0.273	1	4	KLF2
RPL261	0.000196349	0.270577	0.943	0.883	1	4	RPL26
RPL4	0.000212086	0.303287	0.792	0.585	1	4	RPL4
RPL381	0.000313917	0.25617	0.868	0.591	1	4	RPL38
TXNIP1	0.00173717	0.287402	0.679	0.484	1	4	TXNIP
RPL31	0.00372821	0.259709	0.566	0.423	1	4	RPL31

## Sheet: Supplementary Table 7
Mouse Aggregated 0.65 Resolution
	p_val	avg_logFC	pct.1	pct.2	p_val_adj	cluster	gene
S100a9	0	1.6617	0.987	0.377	0	0	S100a9
Cxcl2	0	1.56644	0.769	0.152	0	0	Cxcl2
S100a8	0	1.55124	0.989	0.411	0	0	S100a8
Srgn	0	1.27317	0.993	0.647	0	0	Srgn
Clec4d	7.59634e-256	0.739891	0.763	0.228	1.03128e-251	0	Clec4d
Cd14	1.18077e-254	0.97243	0.668	0.18	1.60302e-250	0	Cd14
Cd9	1.30641e-254	0.910302	0.852	0.321	1.77359e-250	0	Cd9
Ier3	2.25105e-237	0.938224	0.787	0.268	3.05602e-233	0	Ier3
AC110211.1	1.31355e-234	0.640926	0.614	0.143	1.78328e-230	0	AC110211.1
Eif1	5.16547e-228	0.799665	0.982	0.711	7.01265e-224	0	Eif1
Grina	2.90724e-218	0.711094	0.829	0.315	3.94687e-214	0	Grina
Mcl1	3.0441e-218	0.789275	0.941	0.509	4.13267e-214	0	Mcl1
Cd44	1.53828e-206	0.684155	0.757	0.282	2.08837e-202	0	Cd44
Cebpb	2.07601e-199	0.825328	0.901	0.485	2.81839e-195	0	Cebpb
Hdc	4.73467e-196	0.702911	0.543	0.132	6.42779e-192	0	Hdc
Gm5483	8.14855e-191	1.21678	0.398	0.07	1.10625e-186	0	Gm5483
S100a11	3.47342e-182	0.82295	0.86	0.482	4.71552e-178	0	S100a11
Dusp1	5.86488e-172	0.674996	0.816	0.357	7.96216e-168	0	Dusp1
Retnlg	2.23327e-163	0.737068	0.462	0.106	3.03188e-159	0	Retnlg
Pnrc1	4.49648e-159	0.577119	0.746	0.316	6.10442e-155	0	Pnrc1
Stfa2l1	6.07003e-159	0.853472	0.38	0.076	8.24067e-155	0	Stfa2l1
Acod1	1.28622e-155	0.537907	0.382	0.077	1.74617e-151	0	Acod1
Slc7a11	6.34144e-155	0.609593	0.459	0.116	8.60913e-151	0	Slc7a11
Mxd1	1.55944e-153	0.60149	0.671	0.246	2.1171e-149	0	Mxd1
Fth1	1.40114e-147	0.794718	0.986	0.953	1.90219e-143	0	Fth1
Cxcr2	1.85364e-147	0.541908	0.639	0.212	2.51651e-143	0	Cxcr2
Fxyd5	5.01236e-146	0.586818	0.93	0.663	6.80478e-142	0	Fxyd5
Basp1	2.26821e-141	0.697212	0.699	0.308	3.07933e-137	0	Basp1
Cd24a	1.00138e-140	0.489705	0.621	0.213	1.35947e-136	0	Cd24a
Il1b	4.62567e-139	0.859572	0.715	0.306	6.27981e-135	0	Il1b
Btg1	3.78506e-138	0.623527	0.914	0.615	5.13859e-134	0	Btg1
S100a6	7.75988e-137	0.831614	0.887	0.631	1.05348e-132	0	S100a6
Tyrobp	2.17606e-134	0.563171	0.98	0.775	2.95421e-130	0	Tyrobp
Msrb1	5.41526e-134	0.575766	0.863	0.458	7.35176e-130	0	Msrb1
Csf1	8.13366e-133	0.478062	0.445	0.123	1.10423e-128	0	Csf1
Rnf149	4.97707e-127	0.559371	0.779	0.396	6.75687e-123	0	Rnf149
Hcar2	1.37099e-125	0.36617	0.438	0.116	1.86125e-121	0	Hcar2
Lyst	6.40905e-124	0.474635	0.634	0.247	8.70093e-120	0	Lyst
Ccr1	3.5265e-122	0.522303	0.686	0.318	4.78758e-118	0	Ccr1
Cd300lf	1.80717e-119	0.460953	0.622	0.252	2.45342e-115	0	Cd300lf
Plk3	7.7728e-114	0.421779	0.446	0.14	1.05523e-109	0	Plk3
Samsn1	2.3069e-112	0.449179	0.536	0.198	3.13185e-108	0	Samsn1
Trib1	4.1589e-112	0.416034	0.502	0.175	5.64612e-108	0	Trib1
Egr1	1.24488e-110	0.472352	0.592	0.235	1.69004e-106	0	Egr1
Asprv1	1.77441e-110	0.505546	0.313	0.072	2.40894e-106	0	Asprv1
Csf3r	2.92894e-110	0.446791	0.685	0.286	3.97633e-106	0	Csf3r
Iqsec1	1.44806e-109	0.32968	0.407	0.118	1.96588e-105	0	Iqsec1
Trem1	9.56627e-109	0.308717	0.314	0.072	1.29872e-104	0	Trem1
Smox	2.9198e-107	0.386068	0.418	0.129	3.96393e-103	0	Smox
Adam8	2.2821e-106	0.379473	0.459	0.151	3.09818e-102	0	Adam8
G0s2	2.12235e-105	0.627508	0.253	0.049	2.8813e-101	0	G0s2
Gabarap	3.85267e-105	0.461798	0.817	0.513	5.23039e-101	0	Gabarap
Junb	4.85404e-105	0.549124	0.8	0.472	6.58984e-101	0	Junb
Id1	2.62489e-104	0.428403	0.374	0.105	3.56355e-100	0	Id1
Chd7	9.44329e-103	0.480807	0.589	0.257	1.28202e-98	0	Chd7
Il1r2	3.84532e-102	0.492743	0.475	0.168	5.2204e-98	0	Il1r2
Dmxl2	1.00023e-98	0.32254	0.385	0.114	1.35791e-94	0	Dmxl2
Il1rn	2.57834e-98	0.475858	0.417	0.135	3.50035e-94	0	Il1rn
Clec4e	7.2118e-98	0.356002	0.367	0.106	9.79075e-94	0	Clec4e
Slpi	4.56452e-96	0.569062	0.422	0.14	6.19679e-92	0	Slpi
Lcn2	2.56471e-94	0.4846	0.346	0.098	3.48185e-90	0	Lcn2
Wfdc21	6.18378e-93	0.311399	0.283	0.066	8.39511e-89	0	Wfdc21
Pkm	8.18808e-92	0.496814	0.809	0.532	1.11161e-87	0	Pkm
Ptafr	4.70416e-91	0.355167	0.487	0.185	6.38636e-87	0	Ptafr
Plek	1.09375e-90	0.506063	0.522	0.231	1.48488e-86	0	Plek
Tnfrsf23	5.24567e-90	0.267973	0.324	0.089	7.12152e-86	0	Tnfrsf23
Cstb	5.06398e-88	0.469716	0.7	0.371	6.87486e-84	0	Cstb
Ifitm2	5.797e-88	0.566473	0.753	0.448	7.87001e-84	0	Ifitm2
Gapdh	5.01055e-87	0.520957	0.853	0.671	6.80233e-83	0	Gapdh
C5ar1	3.79688e-85	0.344868	0.455	0.173	5.15464e-81	0	C5ar1
Igf1r	1.21077e-84	0.313568	0.356	0.111	1.64374e-80	0	Igf1r
Ftl1	2.20379e-84	0.445064	0.993	0.876	2.99187e-80	0	Ftl1
Rab7	5.92661e-84	0.450567	0.567	0.282	8.04597e-80	0	Rab7
Entpd1	1.11345e-83	0.318579	0.397	0.138	1.51162e-79	0	Entpd1
Nudt4	2.25514e-82	0.284451	0.385	0.13	3.06158e-78	0	Nudt4
Klhdc4	3.22205e-81	0.260425	0.323	0.096	4.37425e-77	0	Klhdc4
E230032D23Rik	1.62799e-80	0.294179	0.356	0.113	2.21016e-76	0	E230032D23Rik
Lcp1	1.19888e-78	0.427114	0.753	0.484	1.6276e-74	0	Lcp1
Fcer1g	1.71408e-78	0.42086	0.957	0.737	2.32703e-74	0	Fcer1g
Cxcr4	4.98026e-77	0.350238	0.522	0.229	6.7612e-73	0	Cxcr4
Mcemp1	1.40658e-74	0.292706	0.369	0.129	1.90958e-70	0	Mcemp1
Tpd52	2.48505e-74	0.379033	0.647	0.355	3.3737e-70	0	Tpd52
Lmnb1	5.89825e-72	0.308278	0.346	0.12	8.00747e-68	0	Lmnb1
Marcksl1	9.51024e-71	0.488004	0.38	0.146	1.29111e-66	0	Marcksl1
Cyp4f18	4.3444e-66	0.398221	0.541	0.277	5.89796e-62	0	Cyp4f18
Actg1	8.78014e-66	0.552556	0.866	0.738	1.19199e-61	0	Actg1
Nfkbia	6.60036e-64	0.5197	0.615	0.35	8.96064e-60	0	Nfkbia
Slc16a3	7.00695e-64	0.276332	0.369	0.144	9.51264e-60	0	Slc16a3
Card19	1.83345e-62	0.274246	0.476	0.216	2.48909e-58	0	Card19
Ccl3	8.02922e-61	0.352208	0.384	0.152	1.09005e-56	0	Ccl3
H3f3b	9.08056e-61	0.332114	0.926	0.829	1.23278e-56	0	H3f3b
Prdx5	8.32243e-58	0.39358	0.694	0.445	1.12985e-53	0	Prdx5
Ninj1	1.70155e-57	0.336569	0.515	0.258	2.31002e-53	0	Ninj1
Txnip	4.86684e-56	0.339036	0.584	0.326	6.60722e-52	0	Txnip
Gadd45b	1.19803e-54	0.305455	0.41	0.18	1.62645e-50	0	Gadd45b
H3f3a	1.58916e-54	0.343291	0.815	0.688	2.15745e-50	0	H3f3a
Tlr2	2.01566e-53	0.277929	0.359	0.151	2.73646e-49	0	Tlr2
Lasp1	2.71251e-53	0.251805	0.372	0.16	3.68251e-49	0	Lasp1
Diaph1	6.45339e-53	0.285915	0.468	0.235	8.76112e-49	0	Diaph1
Adipor1	4.01496e-50	0.272369	0.448	0.221	5.4507e-46	0	Adipor1
Neat1	4.8825e-50	0.321697	0.664	0.415	6.62848e-46	0	Neat1
Ubc	6.70089e-50	0.327875	0.722	0.501	9.09712e-46	0	Ubc
Cd33	1.23091e-49	0.258007	0.392	0.179	1.67108e-45	0	Cd33
Marcks	2.83489e-49	0.348731	0.663	0.427	3.84864e-45	0	Marcks
Tnfaip2	4.18804e-48	0.375413	0.446	0.226	5.68569e-44	0	Tnfaip2
Btg2	3.2504e-47	0.346937	0.659	0.422	4.41275e-43	0	Btg2
Spag9	5.11035e-47	0.279159	0.456	0.241	6.93781e-43	0	Spag9
Emilin2	3.90496e-46	0.250726	0.443	0.221	5.30137e-42	0	Emilin2
Eno1	6.65281e-44	0.322048	0.522	0.304	9.03185e-40	0	Eno1
Vasp	6.66294e-44	0.280123	0.534	0.317	9.0456e-40	0	Vasp
Snx20	9.83195e-43	0.250757	0.447	0.238	1.33479e-38	0	Snx20
Ccrl2	1.75612e-42	0.269751	0.334	0.147	2.38411e-38	0	Ccrl2
Csf2rb	5.50614e-42	0.289955	0.426	0.227	7.47514e-38	0	Csf2rb
Lilr4b	1.46646e-41	0.255801	0.356	0.169	1.99086e-37	0	Lilr4b
Zcchc6	1.06662e-40	0.270196	0.443	0.243	1.44804e-36	0	Zcchc6
Gng5	1.75378e-40	0.274955	0.716	0.53	2.38094e-36	0	Gng5
Itgam	2.70553e-37	0.255939	0.459	0.262	3.67303e-33	0	Itgam
Son	2.95867e-37	0.261731	0.697	0.492	4.01669e-33	0	Son
Jun	2.56785e-35	0.307903	0.661	0.462	3.48612e-31	0	Jun
Ccl4	3.83957e-35	0.478955	0.325	0.16	5.2126e-31	0	Ccl4
Myh9	4.00767e-34	0.26322	0.554	0.364	5.44081e-30	0	Myh9
Iqgap1	4.1459e-33	0.26008	0.615	0.431	5.62848e-29	0	Iqgap1
Ubb	4.19718e-33	0.264006	0.82	0.723	5.69809e-29	0	Ubb
Aldoa	3.00478e-32	0.300703	0.598	0.419	4.07929e-28	0	Aldoa
Cd53	9.97592e-31	0.257463	0.522	0.349	1.35433e-26	0	Cd53
Txn1	2.73903e-29	0.302183	0.574	0.416	3.71851e-25	0	Txn1
Pim1	8.15114e-19	0.252469	0.421	0.289	1.1066e-14	0	Pim1
Csf3r1	2.25908e-116	0.567219	0.673	0.291	3.06693e-112	1	Csf3r
Cxcr21	6.43469e-83	0.406737	0.554	0.227	8.73574e-79	1	Cxcr2
Rgs2	4.19428e-80	0.495195	0.656	0.372	5.69416e-76	1	Rgs2
Marcks1	1.45926e-56	0.430331	0.672	0.428	1.98109e-52	1	Marcks
Fxyd51	7.41571e-48	0.345589	0.838	0.678	1.00676e-43	1	Fxyd5
Eif11	4.26117e-47	0.30121	0.912	0.723	5.78497e-43	1	Eif1
Junb1	5.95151e-47	0.328454	0.71	0.487	8.07977e-43	1	Junb
Btg11	1.99631e-43	0.30594	0.85	0.626	2.71019e-39	1	Btg1
Cxcr41	9.79947e-42	0.292589	0.452	0.24	1.33038e-37	1	Cxcr4
Tyrobp1	8.32787e-40	0.327981	0.938	0.783	1.13059e-35	1	Tyrobp
Txnip1	2.16387e-39	0.358409	0.531	0.335	2.93767e-35	1	Txnip
Ubb1	3.14928e-39	0.308492	0.838	0.722	4.27547e-35	1	Ubb
Alox5ap	1.64951e-38	0.360933	0.615	0.438	2.23938e-34	1	Alox5ap
Neurl3	1.00673e-37	0.321367	0.514	0.315	1.36674e-33	1	Neurl3
Gng51	2.13816e-33	0.306297	0.67	0.538	2.90277e-29	1	Gng5
Ypel3	1.49509e-32	0.260536	0.438	0.262	2.02973e-28	1	Ypel3
Arpc1b	2.19741e-30	0.283309	0.719	0.604	2.98321e-26	1	Arpc1b
H3f3b1	2.54884e-30	0.263636	0.905	0.833	3.46031e-26	1	H3f3b
Rnf1491	1.30312e-29	0.274445	0.6	0.424	1.76911e-25	1	Rnf149
Cdk2ap2	1.75143e-29	0.394629	0.464	0.307	2.37775e-25	1	Cdk2ap2
Ubc1	7.43611e-27	0.279514	0.636	0.514	1.00953e-22	1	Ubc
Gngt2	1.136e-26	0.285403	0.394	0.247	1.54223e-22	1	Gngt2
Lcp11	2.03143e-25	0.268694	0.634	0.503	2.75786e-21	1	Lcp1
Son1	4.92392e-25	0.265462	0.622	0.503	6.68471e-21	1	Son
Fcer1g1	4.01367e-22	0.252969	0.909	0.745	5.44895e-18	1	Fcer1g
Pfn1	8.37602e-22	0.255236	0.73	0.637	1.13713e-17	1	Pfn1
Selplg	2.47651e-21	0.255054	0.512	0.379	3.36211e-17	1	Selplg
2020-06-01	1.55409e-20	0.298071	0.588	0.473	2.10983e-16	1	Jun
Fos	5.00114e-19	0.276039	0.543	0.412	6.78955e-15	1	Fos
Btg21	7.25191e-19	0.275359	0.555	0.438	9.8452e-15	1	Btg2
Cd52	7.85072e-18	0.263995	0.899	0.83	1.06581e-13	1	Cd52
Id2	3.05299e-14	0.268199	0.463	0.353	4.14474e-10	1	Id2
S100a91	0	1.54244	1	0.39	0	2	S100a9
Cxcr22	0	0.879922	0.834	0.2	0	2	Cxcr2
S100a81	2.73484e-294	1.38459	1	0.423	3.71282e-290	2	S100a8
Lrg1	1.27775e-263	0.861296	0.512	0.076	1.73467e-259	2	Lrg1
Csf3r2	7.42961e-226	0.771491	0.842	0.277	1.00864e-221	2	Csf3r
Il1b1	2.27593e-225	1.09794	0.842	0.301	3.08981e-221	2	Il1b
S100a111	2.67929e-214	0.93407	0.913	0.485	3.63741e-210	2	S100a11
Retnlg1	9.7931e-210	1.29435	0.53	0.107	1.32951e-205	2	Retnlg
Hdc1	3.92793e-207	0.696894	0.6	0.135	5.33255e-203	2	Hdc
Srgn1	2.4663e-175	0.847596	0.99	0.656	3.34825e-171	2	Srgn
Lcn21	4.29344e-171	0.773907	0.452	0.091	5.82877e-167	2	Lcn2
Msrb11	2.60432e-150	0.709569	0.893	0.464	3.53563e-146	2	Msrb1
Mmp9	5.39649e-146	0.430517	0.37	0.068	7.32627e-142	2	Mmp9
Hp	3.45643e-140	0.570757	0.474	0.119	4.69245e-136	2	Hp
Tyrobp2	1.56927e-139	0.639437	0.993	0.779	2.13044e-135	2	Tyrobp
Wfdc211	1.29204e-138	0.514242	0.348	0.063	1.75408e-134	2	Wfdc21
Alox5ap1	5.10547e-138	0.644513	0.807	0.418	6.93119e-134	2	Alox5ap
Fxyd52	1.92082e-133	0.623314	0.939	0.669	2.6077e-129	2	Fxyd5
S100a61	5.37391e-133	0.913051	0.913	0.634	7.29563e-129	2	S100a6
Junb2	1.04317e-132	0.692488	0.837	0.476	1.41621e-128	2	Junb
Slpi1	5.06268e-131	0.666242	0.492	0.139	6.8731e-127	2	Slpi
Btg12	1.69532e-129	0.586721	0.95	0.618	2.30157e-125	2	Btg1
Cebpd	9.29336e-127	0.439643	0.434	0.112	1.26167e-122	2	Cebpd
Stfa2l11	1.34517e-126	0.65544	0.382	0.083	1.8262e-122	2	Stfa2l1
Mcl11	1.8004e-125	0.587463	0.893	0.525	2.44422e-121	2	Mcl1
Lcp12	7.49378e-125	0.610693	0.809	0.484	1.01736e-120	2	Lcp1
Grina1	5.52923e-124	0.575317	0.752	0.337	7.50648e-120	2	Grina
Dusp11	2.58367e-120	0.625861	0.787	0.371	3.5076e-116	2	Dusp1
Ifitm21	4.78305e-114	0.674328	0.805	0.449	6.49347e-110	2	Ifitm2
Btg22	1.70415e-111	0.659581	0.767	0.415	2.31355e-107	2	Btg2
Eif12	6.30763e-109	0.52349	0.974	0.719	8.56323e-105	2	Eif1
Sorl1	5.15831e-108	0.465345	0.56	0.208	7.00292e-104	2	Sorl1
Trim30b	6.66837e-107	0.330828	0.352	0.084	9.05298e-103	2	Trim30b
Il1r21	7.00949e-106	0.54038	0.511	0.171	9.51608e-102	2	Il1r2
Cd521	1.60751e-103	0.54651	0.981	0.821	2.18236e-99	2	Cd52
Tnfaip21	9.28511e-100	0.517955	0.564	0.218	1.26055e-95	2	Tnfaip2
Selplg1	5.50905e-99	0.544009	0.694	0.36	7.47909e-95	2	Selplg
Pygl	4.33869e-98	0.350196	0.414	0.122	5.8902e-94	2	Pygl
Mxd11	6.79054e-93	0.433799	0.63	0.261	9.21883e-89	2	Mxd1
Klf2	1.9745e-86	0.459178	0.432	0.146	2.68058e-82	2	Klf2
Txnip2	6.63688e-86	0.495257	0.657	0.324	9.01023e-82	2	Txnip
Nfam1	1.4703e-84	0.386099	0.464	0.171	1.99608e-80	2	Nfam1
H2-Q10	2.26293e-83	0.275043	0.27	0.061	3.07215e-79	2	H2-Q10
Ccr11	3.15441e-81	0.426886	0.67	0.329	4.28242e-77	2	Ccr1
Gcnt2	6.25053e-81	0.347214	0.445	0.16	8.48572e-77	2	Gcnt2
AC110211.11	5.44158e-79	0.350893	0.472	0.171	7.38748e-75	2	AC110211.1
Gsr	2.25165e-78	0.42419	0.511	0.214	3.05684e-74	2	Gsr
Zfp36	7.39026e-78	0.49346	0.647	0.338	1.0033e-73	2	Zfp36
Fos1	1.28941e-77	0.580651	0.701	0.395	1.7505e-73	2	Fos
Cebpb1	2.04416e-74	0.447722	0.845	0.501	2.77515e-70	2	Cebpb
Id11	3.98018e-72	0.385413	0.355	0.114	5.40349e-68	2	Id1
Igf1r1	7.38647e-72	0.290517	0.361	0.116	1.00279e-67	2	Igf1r
Cd331	1.202e-71	0.347701	0.452	0.177	1.63183e-67	2	Cd33
Fcer1g2	5.43651e-71	0.451649	0.949	0.743	7.38061e-67	2	Fcer1g
Lyst1	7.93549e-71	0.405856	0.572	0.264	1.07732e-66	2	Lyst
F630028O10Rik	2.01726e-70	0.300452	0.303	0.087	2.73864e-66	2	F630028O10Rik
Ifitm1	9.41248e-69	0.443012	0.488	0.202	1.27784e-64	2	Ifitm1
Gm54831	3.71455e-65	0.480295	0.303	0.089	5.04288e-61	2	Gm5483
Rgs21	1.3408e-64	0.43842	0.657	0.377	1.82027e-60	2	Rgs2
Clec4d1	1.99651e-64	0.306477	0.584	0.262	2.71046e-60	2	Clec4d
Rnf1492	5.93995e-64	0.399703	0.712	0.413	8.06408e-60	2	Rnf149
Marcks2	1.9689e-63	0.419321	0.719	0.427	2.67298e-59	2	Marcks
Stk17b	1.32965e-60	0.367786	0.508	0.245	1.80513e-56	2	Stk17b
Ogfrl1	2.50547e-59	0.308036	0.416	0.172	3.40143e-55	2	Ogfrl1
Gda	2.04417e-57	0.328173	0.359	0.137	2.77517e-53	2	Gda
Ubb2	7.40176e-56	0.372704	0.864	0.72	1.00486e-51	2	Ubb
Tpd521	6.24109e-55	0.38464	0.626	0.365	8.4729e-51	2	Tpd52
Pglyrp1	6.79523e-54	0.293626	0.294	0.101	9.2252e-50	2	Pglyrp1
Adipor11	1.65695e-53	0.300321	0.475	0.224	2.24948e-49	2	Adipor1
Socs3	1.37676e-52	0.333417	0.391	0.166	1.86909e-48	2	Socs3
Fbxl5	8.688e-52	0.27175	0.31	0.113	1.17948e-47	2	Fbxl5
Mcemp11	1.14289e-51	0.25473	0.353	0.137	1.55158e-47	2	Mcemp1
Cdk2ap21	3.05129e-50	0.446903	0.537	0.301	4.14244e-46	2	Cdk2ap2
Jund	3.06925e-50	0.394118	0.634	0.396	4.16682e-46	2	Jund
Map1lc3b	7.03886e-50	0.335667	0.568	0.323	9.55596e-46	2	Map1lc3b
Ssh2	2.28561e-48	0.315707	0.468	0.235	3.10294e-44	2	Ssh2
Neurl31	2.01987e-47	0.349739	0.561	0.313	2.74218e-43	2	Neurl3
Neat11	2.72624e-47	0.3594	0.676	0.42	3.70114e-43	2	Neat1
H3f3b2	2.74444e-47	0.341286	0.936	0.83	3.72585e-43	2	H3f3b
Ier2	3.82719e-47	0.364906	0.482	0.258	5.19579e-43	2	Ier2
Cd300lf1	1.14237e-46	0.285144	0.526	0.272	1.55088e-42	2	Cd300lf
Arpc1b1	4.21887e-46	0.342046	0.76	0.601	5.72754e-42	2	Arpc1b
Ncf2	5.56067e-45	0.337948	0.539	0.304	7.54917e-41	2	Ncf2
Gabarap1	6.1568e-45	0.318918	0.747	0.529	8.35847e-41	2	Gabarap
Dmxl21	7.78725e-45	0.257853	0.321	0.128	1.0572e-40	2	Dmxl2
Egr11	3.58004e-44	0.358069	0.492	0.255	4.86026e-40	2	Egr1
Zyx	3.89961e-44	0.298299	0.406	0.196	5.29411e-40	2	Zyx
Spi1	3.81899e-43	0.327742	0.639	0.413	5.18466e-39	2	Spi1
Cxcr42	6.23204e-40	0.307507	0.463	0.243	8.46061e-36	2	Cxcr4
Fgl2	8.45642e-40	0.267785	0.356	0.164	1.14804e-35	2	Fgl2
Pfn11	1.3906e-39	0.337297	0.76	0.635	1.88788e-35	2	Pfn1
Anxa2	2.46079e-39	0.295703	0.557	0.326	3.34077e-35	2	Anxa2
Gnai2	5.12007e-39	0.320501	0.719	0.572	6.951e-35	2	Gnai2
Iqgap11	1.18054e-37	0.306284	0.637	0.433	1.6027e-33	2	Iqgap1
Taldo1	1.20118e-37	0.344407	0.58	0.386	1.63073e-33	2	Taldo1
Ypel31	2.17848e-37	0.261507	0.471	0.261	2.95751e-33	2	Ypel3
Cd441	2.87414e-37	0.274738	0.553	0.317	3.90193e-33	2	Cd44
Ier5	6.81653e-37	0.276807	0.553	0.339	9.25411e-33	2	Ier5
Coro1a	9.80496e-36	0.334689	0.716	0.596	1.33112e-31	2	Coro1a
Vasp1	2.57881e-35	0.302445	0.524	0.324	3.50099e-31	2	Vasp
H3f3a1	2.92772e-35	0.272142	0.82	0.69	3.97468e-31	2	H3f3a
Ppp1r18	2.16103e-34	0.25365	0.421	0.229	2.93381e-30	2	Ppp1r18
Gmfg	4.78083e-34	0.319025	0.476	0.291	6.49046e-30	2	Gmfg
Actg11	6.31136e-33	0.299656	0.86	0.742	8.5683e-29	2	Actg1
Trib11	1.1613e-31	0.252477	0.378	0.197	1.57658e-27	2	Trib1
Pkm1	7.5335e-31	0.307118	0.708	0.55	1.02275e-26	2	Pkm
Rhog	2.61541e-29	0.259897	0.461	0.283	3.55069e-25	2	Rhog
Gpsm3	4.3133e-28	0.251626	0.432	0.264	5.85573e-24	2	Gpsm3
Pim11	4.57215e-28	0.293743	0.465	0.287	6.20716e-24	2	Pim1
Son2	4.97344e-28	0.255011	0.672	0.5	6.75194e-24	2	Son
Prdx51	9.0058e-28	0.263311	0.652	0.456	1.22263e-23	2	Prdx5
Rac2	1.67316e-24	0.255661	0.524	0.356	2.27148e-20	2	Rac2
Ccl6	4.43257e-22	0.30386	0.312	0.172	6.01766e-18	2	Ccl6
Wfdc17	7.3253e-05	0.416069	0.28	0.229	0.994482	2	Wfdc17
Apoe	0	2.49226	0.987	0.345	0	3	Apoe
C1qb	0	1.74567	0.89	0.107	0	3	C1qb
C1qa	0	1.68216	0.864	0.089	0	3	C1qa
C1qc	0	1.50168	0.858	0.086	0	3	C1qc
Lgmn	0	1.01681	0.836	0.192	0	3	Lgmn
Ms4a7	0	1.01635	0.689	0.077	0	3	Ms4a7
Selenop	0	0.778836	0.564	0.077	0	3	Selenop
Trem2	0	0.557492	0.553	0.066	0	3	Trem2
Ctsc	3.10125e-284	0.954055	0.749	0.178	4.21026e-280	3	Ctsc
Ctss	4.8553e-281	1.12401	0.962	0.415	6.59155e-277	3	Ctss
H2-Aa	1.10279e-280	1.23413	0.823	0.209	1.49714e-276	3	H2-Aa
H2-Eb1	9.83839e-280	1.18806	0.807	0.194	1.33566e-275	3	H2-Eb1
H2-Ab1	3.0127e-276	1.21889	0.842	0.22	4.09004e-272	3	H2-Ab1
Cxcl16	8.55e-273	0.62626	0.643	0.116	1.16075e-268	3	Cxcl16
Vcam1	1.31231e-256	0.485373	0.289	0.015	1.78159e-252	3	Vcam1
Itgb5	6.23506e-244	0.528715	0.607	0.114	8.46472e-240	3	Itgb5
Cd74	4.93199e-240	1.23136	0.895	0.327	6.69567e-236	3	Cd74
Aif1	1.12167e-238	0.704424	0.694	0.167	1.52278e-234	3	Aif1
Pf4	2.13396e-235	0.384368	0.276	0.015	2.89706e-231	3	Pf4
Acp5	3.12201e-231	0.570458	0.453	0.064	4.23844e-227	3	Acp5
Olfml3	9.60363e-228	0.378277	0.383	0.04	1.30379e-223	3	Olfml3
Cd81	4.5364e-225	0.5468	0.48	0.072	6.15862e-221	3	Cd81
Fcrls	2.4427e-224	0.595282	0.348	0.033	3.3162e-220	3	Fcrls
Axl	1.05729e-223	0.399885	0.463	0.067	1.43538e-219	3	Axl
Tmem176b	2.73484e-216	0.61019	0.499	0.085	3.71282e-212	3	Tmem176b
C3ar1	3.49546e-214	0.382022	0.431	0.059	4.74544e-210	3	C3ar1
Csf1r	4.40348e-201	0.613484	0.728	0.216	5.97816e-197	3	Csf1r
Cx3cr1	3.7938e-200	0.505812	0.506	0.094	5.15047e-196	3	Cx3cr1
Hexb	9.89468e-200	0.68551	0.645	0.168	1.3433e-195	3	Hexb
Lpl	3.5756e-197	0.421668	0.295	0.026	4.85423e-193	3	Lpl
Mmp14	6.73548e-195	0.439266	0.463	0.079	9.14408e-191	3	Mmp14
Lyz2	2.21945e-193	0.829729	0.915	0.377	3.01312e-189	3	Lyz2
Gatm	1.44086e-192	0.525995	0.43	0.07	1.95612e-188	3	Gatm
Tmem176a	2.10494e-191	0.534522	0.425	0.068	2.85767e-187	3	Tmem176a
Cadm1	2.10052e-182	0.273879	0.251	0.019	2.85167e-178	3	Cadm1
Blvrb	3.50315e-181	0.354856	0.355	0.048	4.75588e-177	3	Blvrb
Ctsz	1.72643e-175	0.746588	0.841	0.37	2.3438e-171	3	Ctsz
Cybb	1.6398e-167	0.515824	0.633	0.172	2.2262e-163	3	Cybb
Ctsa	1.54093e-166	0.537944	0.686	0.224	2.09197e-162	3	Ctsa
Mafb	2.84946e-160	0.537232	0.655	0.181	3.86843e-156	3	Mafb
Calr	1.22081e-159	0.697296	0.756	0.312	1.65737e-155	3	Calr
Adgre1	3.41903e-159	0.277901	0.294	0.035	4.64167e-155	3	Adgre1
Cd68	3.21983e-154	0.535677	0.712	0.249	4.37125e-150	3	Cd68
Hsp90b1	6.27343e-153	0.626823	0.69	0.253	8.51681e-149	3	Hsp90b1
Lair1	3.16487e-149	0.407183	0.504	0.12	4.29663e-145	3	Lair1
Ctsh	9.27279e-148	0.542496	0.722	0.268	1.25887e-143	3	Ctsh
H2-DMa	2.16907e-145	0.470085	0.599	0.174	2.94473e-141	3	H2-DMa
Pmepa1	6.63029e-145	0.496258	0.453	0.106	9.00128e-141	3	Pmepa1
Tmem119	6.00975e-143	0.27581	0.284	0.036	8.15884e-139	3	Tmem119
H2-DMb1	6.18449e-142	0.492646	0.52	0.136	8.39607e-138	3	H2-DMb1
Trf	1.24358e-140	0.446954	0.411	0.088	1.68829e-136	3	Trf
Psap	4.06731e-139	0.682541	0.968	0.603	5.52178e-135	3	Psap
Grn	7.19024e-139	0.615683	0.738	0.306	9.76147e-135	3	Grn
Hexa	1.52467e-134	0.413138	0.548	0.161	2.06989e-130	3	Hexa
Ly86	4.44231e-133	0.383971	0.535	0.148	6.03088e-129	3	Ly86
Ctsb	5.14224e-132	0.784203	0.89	0.502	6.9811e-128	3	Ctsb
Hpgds	2.51392e-130	0.289483	0.308	0.049	3.41289e-126	3	Hpgds
Npc2	4.08079e-130	0.499997	0.82	0.365	5.54008e-126	3	Npc2
Stab1	3.60103e-127	0.36749	0.383	0.082	4.88876e-123	3	Stab1
Ntpcr	1.19107e-125	0.260695	0.297	0.048	1.61699e-121	3	Ntpcr
Ms4a6c	2.2373e-125	0.451725	0.637	0.21	3.03736e-121	3	Ms4a6c
Tmem86a	2.52604e-125	0.339469	0.406	0.094	3.42935e-121	3	Tmem86a
Mt1	3.52195e-123	0.546421	0.401	0.092	4.7814e-119	3	Mt1
Lipa	3.61375e-118	0.29998	0.32	0.061	4.90602e-114	3	Lipa
Mpeg1	5.32654e-114	0.53341	0.744	0.34	7.23131e-110	3	Mpeg1
Ms4a6d	6.10222e-114	0.328219	0.5	0.139	8.28438e-110	3	Ms4a6d
Pdia6	9.27821e-113	0.397895	0.461	0.132	1.25961e-108	3	Pdia6
Gpr65	1.39362e-110	0.255817	0.301	0.057	1.89198e-106	3	Gpr65
Ptgs1	6.45602e-107	0.28687	0.257	0.042	8.76469e-103	3	Ptgs1
Prdx1	1.3411e-106	0.500477	0.58	0.225	1.82067e-102	3	Prdx1
Cd72	5.33692e-106	0.313313	0.303	0.059	7.24541e-102	3	Cd72
Pdia3	1.80428e-104	0.424715	0.542	0.196	2.4495e-100	3	Pdia3
Lgals3bp	1.18317e-102	0.335861	0.401	0.105	1.60627e-98	3	Lgals3bp
Unc93b1	1.29585e-102	0.399817	0.592	0.224	1.75925e-98	3	Unc93b1
Snx5	2.41229e-99	0.289147	0.401	0.108	3.27492e-95	3	Snx5
Dab2	3.46152e-95	0.289796	0.33	0.077	4.69936e-91	3	Dab2
Bst2	1.38583e-90	0.293509	0.496	0.164	1.8814e-86	3	Bst2
Abca1	4.6091e-90	0.274008	0.279	0.059	6.25732e-86	3	Abca1
Fcgr2b	6.47512e-90	0.389875	0.449	0.146	8.79062e-86	3	Fcgr2b
mt-Co3	1.13344e-89	0.552318	0.991	0.807	1.53876e-85	3	mt-Co3
Lamp1	2.36889e-88	0.398255	0.605	0.258	3.21601e-84	3	Lamp1
Itm2b	6.93281e-86	0.490716	0.833	0.54	9.41199e-82	3	Itm2b
Gusb	1.76939e-85	0.29269	0.368	0.105	2.40212e-81	3	Gusb
Sdf2l1	3.00038e-85	0.264817	0.281	0.063	4.07332e-81	3	Sdf2l1
mt-Co2	1.50827e-82	0.461417	0.991	0.796	2.04763e-78	3	mt-Co2
mt-Atp6	3.6217e-80	0.500242	0.993	0.797	4.91682e-76	3	mt-Atp6
Ucp2	4.53163e-74	0.438573	0.686	0.376	6.15214e-70	3	Ucp2
mt-Nd1	7.02262e-74	0.454962	0.864	0.564	9.5339e-70	3	mt-Nd1
Creg1	1.55808e-71	0.294398	0.399	0.138	2.11525e-67	3	Creg1
Lrp1	4.67357e-71	0.2698	0.421	0.145	6.34484e-67	3	Lrp1
mt-Nd2	1.72698e-70	0.417263	0.868	0.566	2.34455e-66	3	mt-Nd2
mt-Co1	5.05586e-70	0.399907	0.988	0.832	6.86384e-66	3	mt-Co1
Hsp90ab1	2.89693e-69	0.384976	0.741	0.403	3.93287e-65	3	Hsp90ab1
Akr1a1	3.22482e-66	0.333626	0.56	0.265	4.37801e-62	3	Akr1a1
Rgs1	7.18845e-64	0.468136	0.504	0.218	9.75904e-60	3	Rgs1
mt-Cytb	1.40589e-63	0.442522	0.914	0.721	1.90863e-59	3	mt-Cytb
Hspa5	5.7587e-63	0.498906	0.665	0.388	7.81802e-59	3	Hspa5
Rrbp1	2.57191e-61	0.343617	0.677	0.364	3.49163e-57	3	Rrbp1
Itgax	2.10769e-60	0.251605	0.377	0.137	2.8614e-56	3	Itgax
Erp29	3.42475e-60	0.298903	0.52	0.24	4.64945e-56	3	Erp29
Sirpa	4.70436e-58	0.266487	0.458	0.194	6.38664e-54	3	Sirpa
Pld4	4.8921e-57	0.264623	0.408	0.16	6.64151e-53	3	Pld4
mt-Nd4	6.73811e-56	0.379964	0.901	0.668	9.14766e-52	3	mt-Nd4
Ssr4	8.20495e-53	0.256681	0.51	0.242	1.1139e-48	3	Ssr4
Hspa8	4.00486e-52	0.352743	0.763	0.473	5.43699e-48	3	Hspa8
Tgfbi	6.82911e-52	0.428392	0.613	0.329	9.2712e-48	3	Tgfbi
Ybx1	1.12789e-51	0.331529	0.639	0.376	1.53122e-47	3	Ybx1
Tgfbr1	3.91512e-51	0.267993	0.446	0.198	5.31517e-47	3	Tgfbr1
Pla2g7	4.38663e-51	0.282607	0.466	0.212	5.95529e-47	3	Pla2g7
Man2b1	2.76473e-50	0.3376	0.516	0.262	3.7534e-46	3	Man2b1
Fabp5	1.64113e-49	0.58383	0.297	0.107	2.228e-45	3	Fabp5
Ptma	3.64383e-48	0.308969	0.813	0.535	4.94687e-44	3	Ptma
Atp5g1	1.84527e-47	0.257925	0.399	0.178	2.50514e-43	3	Atp5g1
Zeb2	1.17838e-46	0.302189	0.563	0.292	1.59977e-42	3	Zeb2
mt-Nd3	1.43205e-46	0.302321	0.642	0.363	1.94415e-42	3	mt-Nd3
Tubb5	8.32573e-43	0.250987	0.387	0.173	1.1303e-38	3	Tubb5
Rps2	3.84675e-40	0.339023	0.851	0.634	5.22235e-36	3	Rps2
Rps17	4.30252e-40	0.271902	0.615	0.372	5.8411e-36	3	Rps17
AY036118	1.38099e-35	0.353101	0.307	0.137	1.87483e-31	3	AY036118
Rpl10a	1.10395e-34	0.273482	0.713	0.448	1.49873e-30	3	Rpl10a
Cd63	1.354e-34	0.380613	0.582	0.355	1.8382e-30	3	Cd63
Rplp1	6.81568e-30	0.262373	0.934	0.837	9.25297e-26	3	Rplp1
B2m	9.99334e-30	0.31486	0.836	0.676	1.3567e-25	3	B2m
Ctsd	2.81476e-29	0.497168	0.692	0.52	3.82132e-25	3	Ctsd
Lgals3	1.73936e-18	0.315827	0.561	0.4	2.36135e-14	3	Lgals3
Gm42418	5.18903e-18	0.352911	0.994	0.973	7.04463e-14	3	Gm42418
Hcar21	0	1.18606	0.721	0.101	0	4	Hcar2
Cstb1	4.72514e-265	1.39906	0.898	0.365	6.41484e-261	4	Cstb
Basp11	1.47992e-262	1.1969	0.884	0.306	2.00914e-258	4	Basp1
Gadd45b1	4.32987e-261	1.37617	0.695	0.161	5.87824e-257	4	Gadd45b
Hilpda	2.25193e-247	1.04735	0.505	0.073	3.05722e-243	4	Hilpda
Ftl11	1.81753e-209	1.12435	0.998	0.88	2.46748e-205	4	Ftl1
Ccl31	4.18573e-209	1.03113	0.615	0.138	5.68255e-205	4	Ccl3
Ankrd33b	1.40419e-190	0.473315	0.377	0.049	1.90633e-186	4	Ankrd33b
Syne1	9.55228e-190	0.472828	0.384	0.051	1.29682e-185	4	Syne1
Ccrl21	5.32316e-189	0.905153	0.571	0.131	7.22672e-185	4	Ccrl2
Cd24a1	2.76159e-183	0.744807	0.723	0.219	3.74913e-179	4	Cd24a
Fnip2	4.97284e-177	0.434273	0.395	0.059	6.75113e-173	4	Fnip2
Dedd2	3.5572e-176	0.469794	0.439	0.076	4.82925e-172	4	Dedd2
Fth11	2.6061e-174	1.25727	0.995	0.953	3.53804e-170	4	Fth1
E230032D23Rik1	3.08917e-167	0.514025	0.508	0.108	4.19386e-163	4	E230032D23Rik
Cd631	1.82471e-152	0.878284	0.815	0.335	2.47723e-148	4	Cd63
Ifrd1	2.45831e-149	0.673036	0.381	0.069	3.3374e-145	4	Ifrd1
Il1rn1	3.63374e-146	0.800767	0.523	0.136	4.93316e-142	4	Il1rn
Pnrc11	1.48911e-144	0.752294	0.779	0.33	2.02161e-140	4	Pnrc1
Ninj11	7.8334e-143	0.690444	0.69	0.25	1.06346e-138	4	Ninj1
Eif13	3.15777e-142	0.813427	0.96	0.724	4.28698e-138	4	Eif1
Tmem189	1.31108e-137	0.524828	0.547	0.156	1.77992e-133	4	Tmem189
Maff	9.75123e-136	0.288407	0.263	0.032	1.32383e-131	4	Maff
Msrb12	4.04503e-135	0.750948	0.892	0.471	5.49153e-131	4	Msrb1
Ccl41	1.19701e-134	0.846675	0.544	0.145	1.62507e-130	4	Ccl4
Rhov	2.72985e-129	0.399613	0.342	0.061	3.70604e-125	4	Rhov
Gla	4.61631e-128	0.340785	0.345	0.062	6.2671e-124	4	Gla
Bri3	3.91396e-126	0.715284	0.711	0.32	5.3136e-122	4	Bri3
1700017B05Rik	2.52205e-124	0.475238	0.49	0.135	3.42393e-120	4	1700017B05Rik
Ier31	7.75165e-123	0.72291	0.74	0.294	1.05236e-118	4	Ier3
Cxcl21	1.49073e-122	1.16824	0.602	0.193	2.02381e-118	4	Cxcl2
Cd91	1.07362e-118	0.738326	0.779	0.349	1.45755e-114	4	Cd9
Atp6v1a	3.92371e-117	0.417421	0.408	0.097	5.32683e-113	4	Atp6v1a
Gabarap2	2.46444e-115	0.612173	0.861	0.521	3.34572e-111	4	Gabarap
Bnip3l	5.56623e-115	0.720095	0.555	0.197	7.55672e-111	4	Bnip3l
Slc31a2	2.64246e-113	0.344427	0.306	0.056	3.5874e-109	4	Slc31a2
Lrrfip2	5.56907e-106	0.45609	0.384	0.095	7.56057e-102	4	Lrrfip2
Card191	9.96557e-105	0.630776	0.574	0.217	1.35293e-100	4	Card19
Gm20406	1.31114e-104	0.262324	0.269	0.045	1.78e-100	4	Gm20406
Ero1l	2.52318e-104	0.484897	0.358	0.083	3.42547e-100	4	Ero1l
Atf3	1.08966e-102	0.539118	0.395	0.102	1.47933e-98	4	Atf3
Klhdc41	3.65114e-91	0.337119	0.376	0.1	4.95679e-87	4	Klhdc4
Tiparp	4.84056e-91	0.389721	0.305	0.068	6.57154e-87	4	Tiparp
Bnip3	9.42352e-91	0.372949	0.352	0.088	1.27934e-86	4	Bnip3
Tpi1	2.25766e-89	0.599437	0.621	0.28	3.06499e-85	4	Tpi1
Irak2	9.02855e-89	0.296211	0.323	0.076	1.22572e-84	4	Irak2
Sh2d3c	4.10073e-88	0.351411	0.334	0.083	5.56715e-84	4	Sh2d3c
Samsn11	1.32145e-86	0.557407	0.539	0.211	1.794e-82	4	Samsn1
Mcl12	5.52474e-85	0.573678	0.869	0.533	7.50038e-81	4	Mcl1
Iqsec11	8.14454e-84	0.356037	0.416	0.129	1.1057e-79	4	Iqsec1
Cebpb2	1.03372e-83	0.611521	0.845	0.507	1.40338e-79	4	Cebpb
Ctsb1	2.85505e-80	0.482676	0.84	0.511	3.87602e-76	4	Ctsb
Sqstm1	1.82033e-79	0.318077	0.361	0.104	2.47129e-75	4	Sqstm1
Atp6v1c1	2.01013e-79	0.2936	0.295	0.071	2.72895e-75	4	Atp6v1c1
Nceh1	2.21897e-79	0.285468	0.277	0.063	3.01248e-75	4	Nceh1
Hmox1	6.0732e-79	0.311651	0.431	0.139	8.24497e-75	4	Hmox1
Mxd12	1.8975e-78	0.527905	0.611	0.269	2.57605e-74	4	Mxd1
Plgrkt	7.88218e-77	0.3559	0.368	0.112	1.07008e-72	4	Plgrkt
Thbs1	8.24913e-77	0.50517	0.315	0.081	1.1199e-72	4	Thbs1
Plin2	6.74359e-76	0.567535	0.59	0.274	9.1551e-72	4	Plin2
Tnfrsf231	4.55895e-75	0.298223	0.344	0.096	6.18923e-71	4	Tnfrsf23
Clec4d2	5.01645e-75	0.514082	0.602	0.266	6.81033e-71	4	Clec4d
2020-06-02	4.24108e-74	0.604493	0.763	0.46	5.7577e-70	4	Jun
Bhlhe40	4.4836e-74	0.378034	0.458	0.167	6.08694e-70	4	Bhlhe40
Jdp2	1.00222e-73	0.331494	0.358	0.107	1.36062e-69	4	Jdp2
Sdcbp	6.3691e-72	0.469584	0.632	0.321	8.64669e-68	4	Sdcbp
Lasp11	6.78044e-72	0.348821	0.444	0.162	9.20512e-68	4	Lasp1
Dusp12	1.39957e-71	0.522781	0.732	0.384	1.90006e-67	4	Dusp1
Ppp1r15a	1.78981e-71	0.377811	0.392	0.129	2.42985e-67	4	Ppp1r15a
Gns	2.41782e-70	0.387843	0.448	0.17	3.28243e-66	4	Gns
Mbnl2	3.96253e-69	0.387133	0.44	0.165	5.37954e-65	4	Mbnl2
1810058I24Rik	1.27584e-68	0.416147	0.516	0.225	1.73208e-64	4	1810058I24Rik
Ubc2	9.06371e-68	0.484595	0.773	0.505	1.23049e-63	4	Ubc
Eif5	7.08592e-67	0.468096	0.597	0.305	9.61985e-63	4	Eif5
Ctsd1	1.45967e-65	0.330915	0.824	0.508	1.98165e-61	4	Ctsd
Lyst2	1.59277e-65	0.432431	0.585	0.268	2.16235e-61	4	Lyst
Osgin1	4.10905e-65	0.272071	0.321	0.095	5.57844e-61	4	Osgin1
Bcl2l1	1.79161e-64	0.269749	0.337	0.105	2.43229e-60	4	Bcl2l1
Mif	2.06094e-63	0.574636	0.579	0.302	2.79793e-59	4	Mif
Smox1	6.53633e-63	0.353557	0.4	0.142	8.87372e-59	4	Smox
Pgam1	1.10657e-62	0.470606	0.563	0.283	1.50227e-58	4	Pgam1
H3f3b3	1.91038e-62	0.512893	0.945	0.831	2.59353e-58	4	H3f3b
Npc1	1.87996e-61	0.285826	0.331	0.105	2.55224e-57	4	Npc1
Ptafr1	8.65852e-60	0.352402	0.473	0.199	1.17548e-55	4	Ptafr
Rab71	9.44272e-58	0.369466	0.582	0.291	1.28194e-53	4	Rab7
Ldha	3.70202e-57	0.65606	0.605	0.377	5.02586e-53	4	Ldha
Cyp4f181	1.1307e-54	0.590084	0.547	0.287	1.53503e-50	4	Cyp4f18
Rnh1	3.69362e-54	0.397042	0.494	0.233	5.01445e-50	4	Rnh1
Ankrd12	4.07187e-54	0.46327	0.473	0.22	5.52798e-50	4	Ankrd12
Slc7a111	4.4526e-54	0.410921	0.373	0.138	6.04485e-50	4	Slc7a11
Btg13	4.53178e-54	0.448935	0.863	0.632	6.15235e-50	4	Btg1
Cpne2	2.15797e-53	0.267551	0.294	0.093	2.92966e-49	4	Cpne2
Txn11	7.31751e-53	0.878345	0.627	0.417	9.93425e-49	4	Txn1
Mirt1	1.13414e-52	0.280958	0.305	0.101	1.53971e-48	4	Mirt1
Acod11	1.39932e-52	0.386869	0.3	0.097	1.89972e-48	4	Acod1
AC110211.12	2.14944e-52	0.331388	0.44	0.179	2.91808e-48	4	AC110211.1
Aldoa1	4.61177e-52	0.448555	0.677	0.419	6.26094e-48	4	Aldoa
Eea1	9.68287e-52	0.301523	0.3	0.1	1.31455e-47	4	Eea1
Neat12	1.44299e-51	0.463104	0.702	0.421	1.959e-47	4	Neat1
Gpr137b	5.23661e-51	0.263009	0.276	0.087	7.10922e-47	4	Gpr137b
Pnpla7	5.6649e-51	0.266393	0.308	0.105	7.69066e-47	4	Pnpla7
Srgn2	6.94272e-50	0.36005	0.923	0.668	9.42543e-46	4	Srgn
Pkm2	9.90514e-50	0.423612	0.777	0.546	1.34472e-45	4	Pkm
Cited2	2.04947e-49	0.391093	0.355	0.139	2.78236e-45	4	Cited2
Kpna4	2.17392e-49	0.267598	0.348	0.131	2.95132e-45	4	Kpna4
Dgkz	1.47891e-48	0.298297	0.408	0.176	2.00777e-44	4	Dgkz
Eno11	2.90444e-48	0.413177	0.561	0.309	3.94307e-44	4	Eno1
Itpr2	1.08853e-46	0.414182	0.269	0.092	1.47779e-42	4	Itpr2
Atp6v0b	1.19429e-46	0.364316	0.616	0.371	1.62137e-42	4	Atp6v0b
Grina2	1.38207e-46	0.318965	0.653	0.353	1.8763e-42	4	Grina
Ptp4a1	7.99008e-46	0.278562	0.34	0.134	1.08473e-41	4	Ptp4a1
Rnf1493	1.03125e-45	0.383776	0.685	0.421	1.40002e-41	4	Rnf149
Slc2a1	1.67815e-45	0.252723	0.318	0.118	2.27825e-41	4	Slc2a1
Cd300lf2	3.40746e-45	0.331988	0.539	0.275	4.62597e-41	4	Cd300lf
Ubb3	1.61143e-44	0.411762	0.829	0.726	2.18768e-40	4	Ubb
Psap1	3.74132e-44	0.671765	0.789	0.625	5.07922e-40	4	Psap
Litaf	6.42494e-44	0.318681	0.456	0.222	8.7225e-40	4	Litaf
Gapdh1	2.71586e-43	0.555747	0.8	0.683	3.68705e-39	4	Gapdh
H3f3a2	2.94421e-40	0.407216	0.813	0.693	3.99705e-36	4	H3f3a
Tra2a	3.77394e-40	0.413156	0.453	0.237	5.1235e-36	4	Tra2a
Soat1	1.71326e-39	0.275114	0.376	0.17	2.32593e-35	4	Soat1
Zfp292	1.05701e-37	0.29619	0.418	0.207	1.435e-33	4	Zfp292
Map1lc3b1	1.33753e-37	0.33032	0.558	0.328	1.81584e-33	4	Map1lc3b
Tyrobp3	3.69771e-37	0.322288	0.945	0.787	5.02001e-33	4	Tyrobp
Ier51	1.65787e-36	0.308796	0.577	0.34	2.25073e-32	4	Ier5
Cd442	6.67893e-36	0.289384	0.563	0.32	9.06732e-32	4	Cd44
Tax1bp1	1.0071e-35	0.286146	0.489	0.271	1.36724e-31	4	Tax1bp1
Atp6v0e	1.31122e-35	0.342071	0.55	0.346	1.78011e-31	4	Atp6v0e
Csf11	1.37232e-35	0.302194	0.339	0.146	1.86307e-31	4	Csf1
Ostf1	1.62792e-35	0.37707	0.56	0.361	2.21006e-31	4	Ostf1
Por	2.90347e-35	0.259528	0.315	0.135	3.94175e-31	4	Por
Ccnl1	2.63975e-34	0.322217	0.484	0.273	3.58373e-30	4	Ccnl1
Tnfrsf1b	4.73754e-33	0.265796	0.361	0.172	6.43169e-29	4	Tnfrsf1b
Atp6v1e1	4.75775e-32	0.259925	0.376	0.189	6.45913e-28	4	Atp6v1e1
Atp6v1g1	1.54127e-31	0.292444	0.566	0.36	2.09243e-27	4	Atp6v1g1
Rsrc2	1.96037e-31	0.30923	0.389	0.204	2.66139e-27	4	Rsrc2
Hk2	6.59294e-31	0.52222	0.323	0.159	8.95058e-27	4	Hk2
Rbpj	1.46753e-30	0.261704	0.392	0.203	1.99232e-26	4	Rbpj
Lgals31	4.02558e-30	0.43798	0.598	0.398	5.46512e-26	4	Lgals3
Fxyd53	1.72276e-27	0.260504	0.823	0.685	2.33882e-23	4	Fxyd5
Rps27	3.64342e-27	0.266505	0.929	0.87	4.94631e-23	4	Rps27
Gna13	1.33739e-26	0.257167	0.329	0.167	1.81564e-22	4	Gna13
Snx201	1.3431e-26	0.262063	0.431	0.248	1.82339e-22	4	Snx20
Gng52	1.38962e-26	0.278837	0.689	0.541	1.88655e-22	4	Gng5
Nisch	1.85562e-26	0.300087	0.415	0.241	2.51919e-22	4	Nisch
Klf6	2.47877e-26	0.28777	0.473	0.283	3.36517e-22	4	Klf6
AA467197	3.25037e-26	0.327191	0.358	0.185	4.41271e-22	4	AA467197
Fcer1g3	8.2845e-26	0.275172	0.894	0.752	1.1247e-21	4	Fcer1g
Efhd2	1.51553e-25	0.269856	0.521	0.34	2.05748e-21	4	Efhd2
Egr12	1.06051e-24	0.285867	0.453	0.263	1.43974e-20	4	Egr1
Prdx6	9.43833e-22	0.269751	0.402	0.238	1.28135e-17	4	Prdx6
Pgk1	1.97914e-19	0.273778	0.4	0.251	2.68687e-15	4	Pgk1
Zfp36l2	5.94642e-18	0.299054	0.553	0.411	8.07286e-14	4	Zfp36l2
Plbd1	1.10959e-13	0.269314	0.342	0.224	1.50637e-09	4	Plbd1
Hsp90aa1	6.72945e-08	0.270083	0.382	0.302	0.00091359	4	Hsp90aa1
AW112010	0	1.31071	0.904	0.146	0	5	AW112010
Trbc2	0	1.27035	0.848	0.044	0	5	Trbc2
Cd3g	0	1.09843	0.832	0.045	0	5	Cd3g
Nkg7	0	1.05083	0.717	0.043	0	5	Nkg7
Tnfrsf4	0	0.966165	0.549	0.015	0	5	Tnfrsf4
Cd3d	0	0.938669	0.799	0.045	0	5	Cd3d
Trac	0	0.91737	0.717	0.042	0	5	Trac
Tnfrsf18	0	0.761875	0.585	0.032	0	5	Tnfrsf18
Ptprcap	0	0.757577	0.734	0.055	0	5	Ptprcap
Odc1	0	0.75539	0.471	0.038	0	5	Odc1
H2-Q7	0	0.751997	0.757	0.124	0	5	H2-Q7
Cd2	0	0.720892	0.636	0.03	0	5	Cd2
Cd3e	0	0.688377	0.694	0.038	0	5	Cd3e
Icos	0	0.680187	0.464	0.016	0	5	Icos
Ctla2a	0	0.649194	0.46	0.034	0	5	Ctla2a
Gimap4	0	0.624376	0.591	0.031	0	5	Gimap4
Thy1	0	0.615597	0.618	0.035	0	5	Thy1
Lck	0	0.602383	0.65	0.037	0	5	Lck
Gimap3	0	0.568995	0.574	0.026	0	5	Gimap3
Gimap1	0	0.542122	0.572	0.035	0	5	Gimap1
Ets1	0	0.537233	0.529	0.046	0	5	Ets1
Il2rb	0	0.530729	0.52	0.035	0	5	Il2rb
Cd28	0	0.509299	0.486	0.015	0	5	Cd28
Lat	0	0.451088	0.466	0.025	0	5	Lat
Gimap6	0	0.426885	0.433	0.026	0	5	Gimap6
Skap1	0	0.422372	0.475	0.025	0	5	Skap1
Cd4	0	0.384538	0.35	0.01	0	5	Cd4
Gimap5	0	0.370028	0.413	0.022	0	5	Gimap5
Bcl11b	0	0.36972	0.413	0.021	0	5	Bcl11b
Cd247	0	0.365809	0.357	0.013	0	5	Cd247
Zap70	0	0.36362	0.379	0.016	0	5	Zap70
Cd5	0	0.317884	0.315	0.008	0	5	Cd5
Ctla4	7.86794e-308	0.439482	0.33	0.012	1.06815e-303	5	Ctla4
2020-09-01	3.44492e-304	0.404835	0.46	0.037	4.67682e-300	5	2020-09-01
Pdcd1	5.83565e-300	0.449635	0.426	0.03	7.92248e-296	5	Pdcd1
Ctsw	2.67794e-299	0.462659	0.444	0.034	3.63558e-295	5	Ctsw
Ms4a4b	9.56966e-297	0.674557	0.578	0.067	1.29918e-292	5	Ms4a4b
S100a10	3.71852e-296	0.825224	0.812	0.158	5.04826e-292	5	S100a10
Il7r	1.60791e-291	0.680493	0.518	0.055	2.1829e-287	5	Il7r
Ikzf2	4.20717e-287	0.585124	0.342	0.017	5.71166e-283	5	Ikzf2
Inpp4b	3.68238e-280	0.357296	0.391	0.027	4.9992e-276	5	Inpp4b
Trbc1	2.85283e-276	0.704833	0.389	0.027	3.873e-272	5	Trbc1
Rps15a	6.59018e-273	1.22898	0.995	0.643	8.94683e-269	5	Rps15a
Ptpn22	1.10586e-268	0.432899	0.482	0.05	1.50131e-264	5	Ptpn22
Rpl12	2.18216e-265	1.1016	0.982	0.468	2.9625e-261	5	Rpl12
Sh2d1a	1.90687e-264	0.325859	0.303	0.013	2.58876e-260	5	Sh2d1a
Sh2d2a	9.33387e-251	0.339917	0.366	0.026	1.26717e-246	5	Sh2d2a
Tnfrsf9	5.87212e-250	0.479753	0.337	0.021	7.97199e-246	5	Tnfrsf9
Ltb	2.56667e-245	0.720457	0.723	0.151	3.48452e-241	5	Ltb
Cd6	1.86288e-244	0.290668	0.274	0.011	2.52904e-240	5	Cd6
Gm8369	9.73997e-244	0.389603	0.386	0.033	1.3223e-239	5	Gm8369
Rabgap1l	9.7005e-239	0.33536	0.388	0.034	1.31694e-234	5	Rabgap1l
Rps24	2.10733e-235	1.00702	0.998	0.743	2.86091e-231	5	Rps24
Dusp2	6.56732e-233	0.532931	0.516	0.072	8.91579e-229	5	Dusp2
Sdf4	1.16662e-229	1.01232	0.654	0.148	1.58381e-225	5	Sdf4
Il18r1	1.98225e-229	0.305992	0.297	0.017	2.6911e-225	5	Il18r1
Rpl5	1.09187e-224	0.886042	0.946	0.427	1.48233e-220	5	Rpl5
Ablim1	1.44439e-224	0.321622	0.351	0.029	1.96091e-220	5	Ablim1
Rpl3	4.09911e-223	0.868278	0.966	0.444	5.56495e-219	5	Rpl3
Cxcr6	7.28442e-219	0.469943	0.384	0.036	9.88932e-215	5	Cxcr6
Rps18	8.50909e-219	0.922121	0.98	0.577	1.15519e-214	5	Rps18
Gimap9	4.84588e-215	0.268741	0.29	0.018	6.57877e-211	5	Gimap9
Cxcr3	7.01609e-208	0.25739	0.264	0.015	9.52504e-204	5	Cxcr3
Rps4x	2.2272e-205	0.871982	0.984	0.529	3.02365e-201	5	Rps4x
Rpl13	4.09265e-205	0.854697	0.998	0.756	5.55619e-201	5	Rpl13
Rpsa	3.34878e-204	0.871082	0.996	0.65	4.5463e-200	5	Rpsa
Rps23	3.61912e-204	0.790086	0.986	0.705	4.91332e-200	5	Rps23
Rpl27a	4.64941e-204	0.78995	0.993	0.784	6.31204e-200	5	Rpl27a
Cst7	1.73116e-200	0.314672	0.391	0.043	2.35022e-196	5	Cst7
Rps3a1	1.35916e-198	0.831897	0.982	0.707	1.84519e-194	5	Rps3a1
Tox	1.13706e-195	0.253373	0.261	0.016	1.54367e-191	5	Tox
Rps14	9.04757e-195	0.733433	0.998	0.792	1.2283e-190	5	Rps14
Cish	7.05058e-194	0.301261	0.317	0.027	9.57187e-190	5	Cish
Rpl19	1.31371e-193	0.738459	0.995	0.756	1.78349e-189	5	Rpl19
Ly6a	2.36319e-193	0.697071	0.638	0.135	3.20827e-189	5	Ly6a
Tmsb10	4.26808e-193	0.745337	0.929	0.321	5.79434e-189	5	Tmsb10
Rps7	5.1671e-193	0.810966	0.975	0.582	7.01486e-189	5	Rps7
Shisa5	1.39494e-192	0.640819	0.826	0.272	1.89377e-188	5	Shisa5
Rplp11	5.10928e-192	0.779685	0.995	0.834	6.93636e-188	5	Rplp1
Rps13	7.37185e-191	0.760664	0.98	0.704	1.0008e-186	5	Rps13
Tpt1	1.05009e-188	0.743021	0.998	0.945	1.42561e-184	5	Tpt1
Eef1a1	1.08515e-186	0.760087	0.993	0.859	1.47321e-182	5	Eef1a1
Pkp3	4.78059e-185	0.276682	0.303	0.026	6.49013e-181	5	Pkp3
Msi2	7.32759e-185	0.282207	0.313	0.029	9.94793e-181	5	Msi2
Rpl30	7.2792e-184	0.758899	0.978	0.715	9.88224e-180	5	Rpl30
Rps10	8.11882e-180	0.738492	0.986	0.758	1.10221e-175	5	Rps10
H2-K1	3.22174e-179	0.829617	0.969	0.555	4.37383e-175	5	H2-K1
Rpl23	4.94651e-177	0.695837	0.995	0.845	6.71539e-173	5	Rpl23
Rpl22	1.76547e-176	0.680895	0.946	0.467	2.3968e-172	5	Rpl22
Rpl32	1.40091e-175	0.800056	0.991	0.666	1.90188e-171	5	Rpl32
Rpl9	2.7331e-175	0.695458	0.978	0.706	3.71045e-171	5	Rpl9
Rack1	1.59474e-172	0.71202	0.94	0.494	2.16502e-168	5	Rack1
Rpl17	1.96491e-172	0.687462	0.993	0.782	2.66756e-168	5	Rpl17
Rps20	3.89026e-172	0.809166	0.973	0.624	5.28141e-168	5	Rps20
Rpl11	3.02973e-170	0.674826	0.976	0.642	4.11316e-166	5	Rpl11
Rps3	1.17294e-169	0.666281	0.989	0.702	1.59239e-165	5	Rps3
Rpl7	1.50256e-169	0.672641	0.957	0.527	2.03987e-165	5	Rpl7
Rps5	1.72157e-169	0.735147	0.978	0.607	2.3372e-165	5	Rps5
Rpl39	7.31841e-165	0.70747	0.989	0.725	9.93547e-161	5	Rpl39
Rpl34	1.59671e-163	0.667905	0.989	0.754	2.16769e-159	5	Rpl34
Rpl29	1.83821e-163	0.655639	0.897	0.395	2.49556e-159	5	Rpl29
Rpl23a	9.11947e-163	0.64582	0.92	0.439	1.23806e-158	5	Rpl23a
Rps6	4.76544e-162	0.682573	0.942	0.492	6.46957e-158	5	Rps6
Pdcd4	8.02085e-162	0.347298	0.377	0.054	1.08891e-157	5	Pdcd4
Eef1b2	1.19168e-161	0.650698	0.866	0.36	1.61783e-157	5	Eef1b2
Rps15	5.29494e-160	0.640631	0.949	0.524	7.1884e-156	5	Rps15
Lgals1	2.50866e-157	0.709002	0.728	0.225	3.40576e-153	5	Lgals1
Rpl22l1	4.44703e-157	0.611796	0.737	0.247	6.03729e-153	5	Rpl22l1
Rac21	1.16884e-155	0.594692	0.848	0.332	1.58682e-151	5	Rac2
Tbc1d10c	1.90019e-154	0.262831	0.319	0.038	2.5797e-150	5	Tbc1d10c
Rplp0	6.6529e-154	0.717375	0.982	0.652	9.03198e-150	5	Rplp0
Rinl	3.3008e-153	0.363735	0.471	0.091	4.48116e-149	5	Rinl
Rps16	1.2885e-151	0.639301	0.995	0.846	1.74927e-147	5	Rps16
Rpl10a1	3.93551e-151	0.643215	0.933	0.434	5.34285e-147	5	Rpl10a
Rpl36a	3.85344e-150	0.644028	0.844	0.345	5.23143e-146	5	Rpl36a
Rpl21	8.15274e-150	0.628011	0.973	0.729	1.10682e-145	5	Rpl21
Rpl27	8.1957e-150	0.578883	0.841	0.351	1.11265e-145	5	Rpl27
Tbc1d4	1.65157e-148	0.311437	0.272	0.027	2.24217e-144	5	Tbc1d4
Eif3e	9.3281e-148	0.389853	0.554	0.131	1.26638e-143	5	Eif3e
Rpl24	7.07475e-147	0.611623	0.946	0.583	9.60468e-143	5	Rpl24
Rpl18a	5.03514e-146	0.631567	0.995	0.816	6.8357e-142	5	Rpl18a
Rpl14	6.21358e-146	0.612294	0.928	0.477	8.43555e-142	5	Rpl14
Rpl8	1.11716e-145	0.601484	0.978	0.682	1.51666e-141	5	Rpl8
Pla2g16	1.38416e-145	0.315231	0.38	0.061	1.87913e-141	5	Pla2g16
Rpl4	1.58624e-144	0.588635	0.866	0.364	2.15347e-140	5	Rpl4
Ndfip1	3.94208e-140	0.28707	0.342	0.051	5.35177e-136	5	Ndfip1
Naca	2.38021e-139	0.568245	0.879	0.405	3.23138e-135	5	Naca
Rpl26	3.05477e-139	0.584956	0.98	0.696	4.14716e-135	5	Rpl26
Bcl2	2.78422e-138	0.389292	0.339	0.05	3.77986e-134	5	Bcl2
Rps12	3.91385e-137	0.611816	0.991	0.793	5.31344e-133	5	Rps12
Anxa6	2.90859e-136	0.320436	0.404	0.074	3.9487e-132	5	Anxa6
Rpl15	1.27135e-135	0.610793	0.937	0.518	1.72599e-131	5	Rpl15
Npm1	1.28152e-135	0.523396	0.737	0.258	1.73979e-131	5	Npm1
Rpl18	5.6146e-135	0.588699	0.976	0.681	7.62238e-131	5	Rpl18
Rps11	1.30216e-133	0.6085	0.996	0.726	1.76781e-129	5	Rps11
Rps19	7.19085e-132	0.637789	0.995	0.691	9.7623e-128	5	Rps19
Eif3h	8.93966e-132	0.453118	0.685	0.229	1.21365e-127	5	Eif3h
Fkbp3	1.1749e-131	0.276925	0.351	0.057	1.59505e-127	5	Fkbp3
Ptpn18	2.1257e-129	0.503903	0.717	0.259	2.88584e-125	5	Ptpn18
Rplp2	6.48454e-128	0.523552	0.989	0.786	8.80341e-124	5	Rplp2
Ccl5	1.83111e-126	1.20508	0.431	0.09	2.48592e-122	5	Ccl5
Spn	1.02949e-124	0.267449	0.319	0.049	1.39763e-120	5	Spn
Cd82	2.36999e-124	0.424635	0.476	0.116	3.2175e-120	5	Cd82
Serpina3g	5.15759e-124	0.305194	0.326	0.051	7.00194e-120	5	Serpina3g
Rps8	7.49034e-121	0.567499	0.98	0.819	1.01689e-116	5	Rps8
Rhoh	1.13215e-119	0.320984	0.442	0.099	1.53701e-115	5	Rhoh
Il2rg	5.55791e-119	0.286292	0.389	0.078	7.54542e-115	5	Il2rg
Ppia	2.16777e-118	0.547968	0.911	0.501	2.94296e-114	5	Ppia
Hcst	8.08189e-118	0.420458	0.553	0.158	1.0972e-113	5	Hcst
Eef1g	1.33977e-116	0.433677	0.607	0.197	1.81888e-112	5	Eef1g
Lag3	3.00355e-116	0.267577	0.303	0.047	4.07762e-112	5	Lag3
Rpl36	1.27391e-114	0.550111	0.969	0.616	1.72946e-110	5	Rpl36
H2afv	2.87122e-114	0.281895	0.37	0.073	3.89796e-110	5	H2afv
Ccnd2	4.28722e-114	0.422597	0.514	0.14	5.82034e-110	5	Ccnd2
Rps22	5.86508e-114	0.568714	0.949	0.63	7.96243e-110	5	Rps2
Eef1d	8.8379e-113	0.355513	0.565	0.171	1.19983e-108	5	Eef1d
Rpl6	2.9836e-110	0.504331	0.971	0.644	4.05054e-106	5	Rpl6
Sumo2	3.1882e-110	0.421709	0.647	0.234	4.3283e-106	5	Sumo2
Rpl7a	2.03161e-107	0.489243	0.889	0.44	2.75812e-103	5	Rpl7a
Smc4	3.06243e-105	0.270768	0.315	0.057	4.15756e-101	5	Smc4
Rps21	7.51992e-105	0.527998	0.967	0.738	1.0209e-100	5	Rps21
Klrd1	2.31875e-103	0.456756	0.375	0.082	3.14793e-99	5	Klrd1
Ifi27	8.12528e-102	0.262429	0.322	0.062	1.10309e-97	5	Ifi27
Fkbp1a	5.84029e-100	0.287744	0.393	0.093	7.92878e-96	5	Fkbp1a
S100a13	1.24125e-99	0.317	0.426	0.11	1.68512e-95	5	S100a13
Snrpf	1.27981e-99	0.29989	0.455	0.122	1.73748e-95	5	Snrpf
Btf3	2.95872e-99	0.418663	0.813	0.381	4.01675e-95	5	Btf3
Limd2	1.85985e-97	0.341772	0.542	0.171	2.52493e-93	5	Limd2
Hsp90ab11	3.07326e-97	0.48993	0.841	0.401	4.17226e-93	5	Hsp90ab1
Hnrnpa1	5.75023e-97	0.349698	0.502	0.152	7.80651e-93	5	Hnrnpa1
Mbnl1	2.40874e-96	0.416793	0.652	0.245	3.27011e-92	5	Mbnl1
Cyb5a	1.13784e-93	0.251503	0.321	0.066	1.54473e-89	5	Cyb5a
Slc25a4	3.39035e-93	0.252411	0.348	0.077	4.60274e-89	5	Slc25a4
Rps27a	2.47537e-92	0.461219	0.975	0.806	3.36056e-88	5	Rps27a
Rbm3	3.19927e-90	0.438245	0.804	0.396	4.34333e-86	5	Rbm3
Rpl37a	1.51255e-89	0.461655	0.986	0.811	2.05344e-85	5	Rpl37a
Arl6ip1	4.26763e-89	0.429223	0.591	0.221	5.79374e-85	5	Arl6ip1
Uqcrh	2.8521e-88	0.426891	0.73	0.349	3.87201e-84	5	Uqcrh
Kmt2a	7.98343e-88	0.257495	0.361	0.087	1.08383e-83	5	Kmt2a
Aes	2.90787e-86	0.305351	0.471	0.146	3.94772e-82	5	Aes
Rps26	5.14182e-86	0.468776	0.922	0.598	6.98053e-82	5	Rps26
Ifi27l2a	4.56071e-82	0.629884	0.647	0.26	6.19162e-78	5	Ifi27l2a
Rpl13a	9.0793e-82	0.341542	0.496	0.168	1.23261e-77	5	Rpl13a
Eif3f	4.37728e-81	0.36383	0.69	0.298	5.94259e-77	5	Eif3f
Atp5g2	1.24826e-80	0.344053	0.621	0.251	1.69464e-76	5	Atp5g2
Maf	9.09444e-80	0.498541	0.38	0.108	1.23466e-75	5	Maf
Eif3m	8.26666e-79	0.28168	0.431	0.133	1.12228e-74	5	Eif3m
Nol7	1.84207e-78	0.278069	0.395	0.113	2.5008e-74	5	Nol7
Hif1a	2.28279e-78	0.391955	0.467	0.159	3.09912e-74	5	Hif1a
Serbp1	1.19768e-77	0.353572	0.641	0.274	1.62597e-73	5	Serbp1
Akap13	2.53243e-77	0.371788	0.6	0.249	3.43803e-73	5	Akap13
Ran	2.80627e-76	0.28976	0.458	0.149	3.80979e-72	5	Ran
Pfdn5	2.53622e-75	0.38197	0.788	0.414	3.44317e-71	5	Pfdn5
Psmb8	2.68091e-75	0.361687	0.707	0.32	3.6396e-71	5	Psmb8
Snrpe	4.20593e-73	0.291183	0.514	0.188	5.70997e-69	5	Snrpe
Eef2	3.02959e-72	0.405067	0.777	0.419	4.11297e-68	5	Eef2
Pebp1	1.51135e-71	0.263107	0.402	0.125	2.05181e-67	5	Pebp1
Cox7a2l	1.7078e-71	0.314584	0.563	0.227	2.3185e-67	5	Cox7a2l
2020-09-07	1.459e-68	0.295168	0.495	0.186	1.98074e-64	5	2020-09-07
Eif3i	5.11675e-67	0.252094	0.386	0.121	6.9465e-63	5	Eif3i
Park7	3.29912e-66	0.263698	0.411	0.137	4.47889e-62	5	Park7
Psmb1	1.5303e-65	0.277049	0.513	0.2	2.07753e-61	5	Psmb1
Rpl35a	1.57775e-64	0.377087	0.967	0.818	2.14195e-60	5	Rpl35a
Dad1	1.51269e-63	0.280256	0.518	0.208	2.05363e-59	5	Dad1
Arhgdib	2.59579e-62	0.348889	0.687	0.348	3.52404e-58	5	Arhgdib
Rps271	8.09119e-62	0.386352	0.986	0.865	1.09846e-57	5	Rps27
Rps171	8.48812e-62	0.356711	0.708	0.369	1.15235e-57	5	Rps17
Eea11	1.7386e-61	0.317909	0.33	0.099	2.36033e-57	5	Eea1
Rpl38	4.4703e-60	0.422685	0.92	0.65	6.06888e-56	5	Rpl38
Abracl	6.84782e-60	0.270396	0.476	0.185	9.29659e-56	5	Abracl
Anp32b	1.57764e-59	0.276588	0.505	0.205	2.1418e-55	5	Anp32b
Sub1	5.24328e-58	0.31243	0.612	0.283	7.11828e-54	5	Sub1
Rps25	1.36791e-55	0.325002	0.895	0.621	1.85707e-51	5	Rps25
Psmb9	1.68203e-55	0.25175	0.429	0.16	2.28353e-51	5	Psmb9
Ndufa4	1.00524e-53	0.260232	0.476	0.197	1.36472e-49	5	Ndufa4
Srsf3	2.80933e-53	0.275919	0.478	0.202	3.81394e-49	5	Srsf3
Ogt	3.91149e-53	0.261799	0.466	0.189	5.31024e-49	5	Ogt
Cox6c	5.84944e-52	0.267472	0.616	0.299	7.9412e-48	5	Cox6c
Atp5h	1.13761e-51	0.2834	0.643	0.331	1.54442e-47	5	Atp5h
Cox7c	1.60316e-51	0.29119	0.645	0.339	2.17645e-47	5	Cox7c
Itgb1	1.41264e-50	0.276774	0.357	0.13	1.9178e-46	5	Itgb1
H2-D1	1.50064e-49	0.339439	0.94	0.672	2.03727e-45	5	H2-D1
Ptma1	2.01072e-49	0.371385	0.855	0.537	2.72976e-45	5	Ptma
Hint1	4.38422e-49	0.253662	0.525	0.236	5.95202e-45	5	Hint1
Ppib	1.07422e-48	0.260504	0.569	0.276	1.45836e-44	5	Ppib
Tmsb4x	5.61427e-48	0.340756	1	0.956	7.62193e-44	5	Tmsb4x
Slc25a3	2.30671e-47	0.266428	0.574	0.284	3.13159e-43	5	Slc25a3
B2m1	1.40704e-46	0.286058	0.937	0.671	1.9102e-42	5	B2m
Rpl28	3.33839e-45	0.307897	0.94	0.684	4.5322e-41	5	Rpl28
S100a4	4.64436e-45	0.384913	0.538	0.241	6.30518e-41	5	S100a4
Gnas	8.48181e-43	0.265792	0.627	0.346	1.15149e-38	5	Gnas
Rpl31	2.12795e-41	0.250431	0.632	0.344	2.8889e-37	5	Rpl31
Capg	1.48187e-40	0.263163	0.513	0.25	2.01178e-36	5	Capg
Pabpc1	3.99386e-39	0.278942	0.625	0.364	5.42206e-35	5	Pabpc1
H2afz	6.32058e-39	0.31013	0.601	0.323	8.58082e-35	5	H2afz
Ifngr1	1.71499e-36	0.310622	0.455	0.231	2.32828e-32	5	Ifngr1
Rpl37	1.33725e-33	0.273065	0.947	0.79	1.81545e-29	5	Rpl37
Myl6	1.95323e-30	0.251463	0.792	0.538	2.65171e-26	5	Myl6
Rpl35	1.67446e-28	0.256485	0.652	0.396	2.27325e-24	5	Rpl35
Fn1	0	1.22822	0.723	0.082	0	6	Fn1
S100a41	0	1.20822	0.916	0.213	0	6	S100a4
F13a1	0	0.914476	0.588	0.039	0	6	F13a1
Chil3	5.34656e-293	1.92941	0.658	0.101	7.25849e-289	6	Chil3
Vcan	3.05134e-273	0.461023	0.326	0.015	4.14249e-269	6	Vcan
Ccl9	3.28533e-272	0.732423	0.506	0.054	4.46016e-268	6	Ccl9
Lyz21	5.22205e-256	1.91913	0.951	0.389	7.08946e-252	6	Lyz2
Ms4a6c1	2.07454e-234	0.743762	0.836	0.206	2.81639e-230	6	Ms4a6c
Emp3	8.60252e-224	0.779864	0.82	0.234	1.16788e-219	6	Emp3
Ccr2	1.79993e-209	0.75024	0.723	0.165	2.44358e-205	6	Ccr2
Ahnak	5.10399e-203	0.644678	0.66	0.14	6.92918e-199	6	Ahnak
Crip1	2.57128e-199	1.01278	0.793	0.23	3.49077e-195	6	Crip1
Clec4a3	5.96569e-194	0.429014	0.422	0.053	8.09903e-190	6	Clec4a3
Mafb1	7.57928e-189	0.842001	0.73	0.188	1.02896e-184	6	Mafb
Lgals32	2.17334e-186	1.12158	0.914	0.376	2.95053e-182	6	Lgals3
Ifitm3	7.47265e-183	1.0171	0.859	0.311	1.01449e-178	6	Ifitm3
Ifitm6	3.6711e-177	0.62997	0.449	0.07	4.98389e-173	6	Ifitm6
Mcub	4.99797e-168	0.260143	0.291	0.026	6.78524e-164	6	Mcub
Dbi	9.35262e-168	0.52105	0.611	0.145	1.26971e-163	6	Dbi
Gpx1	1.44221e-166	0.818527	0.881	0.366	1.95795e-162	6	Gpx1
Vim	1.73158e-166	1.20651	0.826	0.345	2.3508e-162	6	Vim
S100a101	6.5748e-165	0.727264	0.672	0.173	8.92595e-161	6	S100a10
Tgfbi1	3.06766e-160	1.03207	0.844	0.318	4.16466e-156	6	Tgfbi
Msr1	3.19208e-155	0.435408	0.439	0.075	4.33357e-151	6	Msr1
Ms4a6d1	3.20744e-152	0.589786	0.59	0.141	4.35442e-148	6	Ms4a6d
Ccl61	3.39143e-147	0.819214	0.598	0.154	4.6042e-143	6	Ccl6
Clec4a1	5.28819e-145	0.302947	0.328	0.042	7.17924e-141	6	Clec4a1
Flna	1.1845e-143	0.419051	0.527	0.118	1.60807e-139	6	Flna
Plac8	7.62844e-142	0.661898	0.66	0.177	1.03564e-137	6	Plac8
Tgfb1	7.22795e-137	0.54271	0.66	0.205	9.81266e-133	6	Tgfb1
Lrp11	4.66273e-136	0.464934	0.568	0.141	6.33012e-132	6	Lrp1
Smpdl3a	5.10032e-136	0.446214	0.449	0.092	6.92419e-132	6	Smpdl3a
Mgst1	1.61235e-133	0.348854	0.33	0.047	2.18892e-129	6	Mgst1
Anxa5	2.52065e-132	0.449228	0.529	0.13	3.42203e-128	6	Anxa5
Tmsb101	6.70398e-129	0.755646	0.824	0.334	9.10133e-125	6	Tmsb10
Sirpb1c	3.41622e-126	0.39711	0.494	0.116	4.63786e-122	6	Sirpb1c
Napsa	2.15176e-122	0.456699	0.6	0.171	2.92122e-118	6	Napsa
Ctsc1	2.81586e-122	0.48143	0.664	0.2	3.82281e-118	6	Ctsc
Pid1	1.88613e-113	0.404975	0.477	0.114	2.56061e-109	6	Pid1
Cybb1	5.24539e-110	0.520326	0.6	0.187	7.12115e-106	6	Cybb
Anxa21	1.88494e-109	0.623897	0.752	0.318	2.559e-105	6	Anxa2
Wfdc171	1.65923e-108	0.505862	0.635	0.202	2.25256e-104	6	Wfdc17
Atp1a1	7.61079e-108	0.338697	0.5	0.132	1.03324e-103	6	Atp1a1
Aprt	4.29212e-106	0.45632	0.617	0.209	5.82698e-102	6	Aprt
Ctss1	1.14519e-105	0.407385	0.965	0.43	1.55471e-101	6	Ctss
Rpl36al	1.61904e-102	0.401553	0.686	0.252	2.19801e-98	6	Rpl36al
Sec61g	6.26306e-100	0.444765	0.723	0.292	8.50273e-96	6	Sec61g
Hp1	1.64851e-99	0.591784	0.471	0.131	2.23802e-95	6	Hp
Clec4a2	4.26871e-98	0.298955	0.344	0.069	5.7952e-94	6	Clec4a2
Metrnl	1.94307e-97	0.332759	0.395	0.092	2.63791e-93	6	Metrnl
Cd681	4.04906e-96	0.438267	0.701	0.263	5.49701e-92	6	Cd68
Rap1b	7.02257e-92	0.453301	0.65	0.26	9.53385e-88	6	Rap1b
Emb	1.00553e-89	0.344964	0.48	0.141	1.36511e-85	6	Emb
Sec61b	3.89942e-89	0.42513	0.719	0.316	5.29385e-85	6	Sec61b
Npc21	2.24738e-88	0.412353	0.84	0.376	3.05104e-84	6	Npc2
Tln1	5.44895e-88	0.410884	0.729	0.324	7.3975e-84	6	Tln1
Lamp11	8.87864e-87	0.363641	0.68	0.262	1.20536e-82	6	Lamp1
Slc25a5	1.25709e-86	0.359816	0.619	0.231	1.70662e-82	6	Slc25a5
F10	1.43472e-86	0.361278	0.359	0.083	1.94778e-82	6	F10
Fcgr2b1	5.59745e-86	0.420634	0.49	0.151	7.5991e-82	6	Fcgr2b
Irf5	1.31948e-83	0.275087	0.4	0.105	1.79132e-79	6	Irf5
Pitpna	1.37924e-83	0.39959	0.676	0.285	1.87245e-79	6	Pitpna
Ecm1	1.23205e-81	0.486529	0.312	0.07	1.67264e-77	6	Ecm1
Mrpl33	1.31419e-79	0.379352	0.559	0.205	1.78414e-75	6	Mrpl33
Prdx11	2.16616e-79	0.442435	0.611	0.232	2.94078e-75	6	Prdx1
Rpl10	4.72788e-78	0.41633	0.953	0.685	6.41858e-74	6	Rpl10
Emilin21	7.61096e-78	0.353966	0.598	0.221	1.03326e-73	6	Emilin2
Lgmn1	1.08645e-77	0.570534	0.596	0.228	1.47496e-73	6	Lgmn
Esd	1.71947e-77	0.35477	0.49	0.163	2.33435e-73	6	Esd
Lst1	3.67701e-77	0.408071	0.713	0.306	4.9919e-73	6	Lst1
Thbs11	4.62298e-75	0.797547	0.334	0.084	6.27615e-71	6	Thbs1
Akr1a11	1.28297e-74	0.342509	0.646	0.266	1.74176e-70	6	Akr1a1
Sem1	2.29239e-74	0.378202	0.82	0.429	3.11215e-70	6	Sem1
Fcgr1	3.67496e-74	0.295116	0.424	0.124	4.98913e-70	6	Fcgr1
Pld41	5.05106e-74	0.275714	0.494	0.16	6.85732e-70	6	Pld4
Atp5h1	5.45991e-74	0.337094	0.721	0.327	7.41237e-70	6	Atp5h
Tkt	6.99945e-73	0.332783	0.482	0.168	9.50245e-69	6	Tkt
Hspa81	2.64567e-72	0.437196	0.854	0.473	3.59177e-68	6	Hspa8
Eif4a1	1.30147e-71	0.375182	0.711	0.337	1.76688e-67	6	Eif4a1
Psma7	5.49869e-71	0.322171	0.604	0.245	7.46503e-67	6	Psma7
Gda1	1.28432e-70	0.31662	0.438	0.138	1.7436e-66	6	Gda
Rplp01	9.78615e-70	0.429469	0.934	0.658	1.32857e-65	6	Rplp0
Ndufa41	2.35478e-69	0.298193	0.525	0.195	3.19685e-65	6	Ndufa4
Tspo	2.92709e-69	0.35748	0.721	0.338	3.97382e-65	6	Tspo
Tagln2	7.23641e-67	0.408998	0.494	0.183	9.82415e-63	6	Tagln2
Rpl291	2.30847e-66	0.378505	0.807	0.405	3.13398e-62	6	Rpl29
Lgals11	5.81369e-66	0.550348	0.578	0.24	7.89267e-62	6	Lgals1
Csf1r1	3.47825e-65	0.258374	0.615	0.239	4.72208e-61	6	Csf1r
Gm2a	6.35298e-65	0.333796	0.668	0.29	8.62481e-61	6	Gm2a
Ppp1ca	2.55553e-64	0.289675	0.623	0.266	3.46938e-60	6	Ppp1ca
Tmsb4x1	4.48487e-63	0.409057	0.996	0.956	6.08865e-59	6	Tmsb4x
Hint11	5.61926e-61	0.282489	0.568	0.235	7.6287e-57	6	Hint1
Adgre5	4.00735e-60	0.28438	0.428	0.148	5.44037e-56	6	Adgre5
Rpl351	1.17792e-59	0.342569	0.76	0.389	1.59915e-55	6	Rpl35
Calm1	1.24622e-59	0.396552	0.828	0.513	1.69186e-55	6	Calm1
Ucp21	3.3012e-59	0.337406	0.758	0.379	4.48171e-55	6	Ucp2
Pirb	8.52184e-59	0.288239	0.451	0.165	1.15692e-54	6	Pirb
Atp5a1	9.50496e-59	0.26131	0.496	0.192	1.29039e-54	6	Atp5a1
Capg1	2.29389e-58	0.343569	0.568	0.247	3.11418e-54	6	Capg
Capzb	4.65703e-58	0.300209	0.689	0.336	6.32239e-54	6	Capzb
Ctsa1	1.15185e-57	0.260492	0.588	0.245	1.56375e-53	6	Ctsa
Psap2	4.95287e-57	0.318953	0.965	0.613	6.72401e-53	6	Psap
Rpl7a1	7.16783e-57	0.309092	0.854	0.446	9.73104e-53	6	Rpl7a
Manf	4.21509e-56	0.271813	0.404	0.142	5.72241e-52	6	Manf
Dynll1	5.0557e-56	0.31034	0.617	0.288	6.86362e-52	6	Dynll1
Itgb2	8.6546e-56	0.291716	0.57	0.249	1.17495e-51	6	Itgb2
Atox1	2.01504e-55	0.272443	0.768	0.373	2.73561e-51	6	Atox1
Cox5b	2.70597e-55	0.281862	0.639	0.305	3.67363e-51	6	Cox5b
Rnh11	3.73633e-54	0.37794	0.529	0.235	5.07244e-50	6	Rnh1
Ybx11	5.37049e-54	0.297158	0.723	0.377	7.29097e-50	6	Ybx1
Smdt1	8.26155e-54	0.251652	0.492	0.198	1.12159e-49	6	Smdt1
Rps27a1	1.57884e-53	0.360493	0.945	0.809	2.14344e-49	6	Rps27a
Rap1a	1.74437e-53	0.264344	0.504	0.206	2.36815e-49	6	Rap1a
Gsr1	6.27429e-53	0.271851	0.531	0.223	8.51798e-49	6	Gsr
Cox7c1	7.5953e-53	0.272475	0.686	0.338	1.03114e-48	6	Cox7c
Capza2	2.71229e-52	0.271003	0.576	0.26	3.68221e-48	6	Capza2
App	3.40114e-52	0.252209	0.414	0.152	4.61739e-48	6	App
Ctsh1	1.53794e-51	0.276115	0.639	0.287	2.08791e-47	6	Ctsh
Cox6c1	2.27261e-51	0.268975	0.627	0.3	3.0853e-47	6	Cox6c
Cyba	2.59438e-51	0.297485	0.904	0.615	3.52213e-47	6	Cyba
Cmtm7	4.13692e-51	0.266658	0.455	0.182	5.61629e-47	6	Cmtm7
Tpt11	7.42339e-51	0.320555	0.994	0.945	1.0078e-46	6	Tpt1
Atp5f1	1.12945e-50	0.258201	0.541	0.241	1.53334e-46	6	Atp5f1
Rps28	1.24554e-50	0.31917	0.914	0.623	1.69095e-46	6	Rps28
Prdx52	2.71614e-50	0.329315	0.811	0.45	3.68744e-46	6	Prdx5
Rps4x1	2.73068e-50	0.286562	0.906	0.538	3.70718e-46	6	Rps4x
Rps29	3.32051e-50	0.302603	0.988	0.862	4.50793e-46	6	Rps29
Gnb2	6.24018e-50	0.274507	0.693	0.363	8.47167e-46	6	Gnb2
Eif3f1	8.66724e-50	0.320543	0.615	0.306	1.17666e-45	6	Eif3f
Atp5d	8.69718e-50	0.25272	0.543	0.239	1.18073e-45	6	Atp5d
Alox5ap2	1.02129e-49	0.27706	0.812	0.431	1.3865e-45	6	Alox5ap
Rpl281	2.13026e-47	0.313081	0.92	0.688	2.89205e-43	6	Rpl28
Eif3k	6.17996e-47	0.271358	0.529	0.246	8.38992e-43	6	Eif3k
Ptpn1	1.64249e-46	0.29717	0.613	0.309	2.22985e-42	6	Ptpn1
Ifi27l2a1	3.24641e-46	0.30736	0.58	0.268	4.40733e-42	6	Ifi27l2a
Rpl71	1.89122e-45	0.280359	0.877	0.537	2.56752e-41	6	Rpl7
Rps191	3.57659e-45	0.281046	0.957	0.696	4.85558e-41	6	Rps19
Pdia61	2.15096e-44	0.261204	0.381	0.148	2.92015e-40	6	Pdia6
Arhgdib1	2.56676e-44	0.284089	0.658	0.352	3.48463e-40	6	Arhgdib
Pycard	2.58811e-44	0.262026	0.416	0.17	3.51362e-40	6	Pycard
Mrpl52	2.0952e-43	0.255907	0.607	0.305	2.84444e-39	6	Mrpl52
Cox4i1	2.46964e-43	0.262929	0.801	0.474	3.35278e-39	6	Cox4i1
Tgm2	4.21701e-43	0.474878	0.418	0.181	5.72501e-39	6	Tgm2
Lyn	5.42796e-43	0.259332	0.578	0.284	7.369e-39	6	Lyn
Ifngr11	3.34547e-42	0.272217	0.496	0.229	4.54181e-38	6	Ifngr1
H2afz1	4.11373e-42	0.260512	0.625	0.323	5.5848e-38	6	H2afz
Fyb	6.92802e-42	0.278426	0.697	0.385	9.40548e-38	6	Fyb
Spi11	2.52532e-41	0.276127	0.727	0.413	3.42837e-37	6	Spi1
Rpl35a1	4.00551e-41	0.274437	0.971	0.818	5.43788e-37	6	Rpl35a
Rpl181	4.69301e-40	0.280873	0.926	0.687	6.37123e-36	6	Rpl18
Rpl341	4.06297e-39	0.253678	0.953	0.759	5.51588e-35	6	Rpl34
Rbm31	1.26627e-37	0.253082	0.703	0.407	1.71909e-33	6	Rbm3
C5ar11	5.05674e-37	0.273247	0.426	0.191	6.86502e-33	6	C5ar1
Actb	2.59088e-36	0.263174	0.998	0.983	3.51738e-32	6	Actb
Fcgr3	3.80291e-36	0.251039	0.66	0.361	5.16282e-32	6	Fcgr3
Pou2f2	8.16049e-36	0.276884	0.381	0.162	1.10787e-31	6	Pou2f2
Calr1	1.03117e-35	0.295206	0.609	0.336	1.39991e-31	6	Calr
Ctsl	1.68834e-35	0.329099	0.318	0.121	2.29209e-31	6	Ctsl
Plin21	1.98238e-35	0.334665	0.545	0.283	2.69127e-31	6	Plin2
Gngt21	7.81119e-34	0.386279	0.482	0.247	1.06045e-29	6	Gngt2
Pgk11	6.4741e-30	0.33717	0.469	0.248	8.78923e-26	6	Pgk1
Hmox11	9.88545e-28	0.705718	0.328	0.152	1.34205e-23	6	Hmox1
Mt11	3.25336e-22	0.414513	0.252	0.113	4.41676e-18	6	Mt1
Sat1	9.8232e-21	0.329772	0.666	0.448	1.3336e-16	6	Sat1
Ctsb2	1.4885e-16	0.294207	0.752	0.524	2.02078e-12	6	Ctsb
H2-Eb11	0	2.08003	0.988	0.198	0	7	H2-Eb1
H2-Aa1	0	2.03256	0.992	0.214	0	7	H2-Aa
H2-Ab11	0	2.01494	0.996	0.227	0	7	H2-Ab1
Cd741	0	2.00663	1	0.336	0	7	Cd74
H2-DMb11	0	0.864732	0.843	0.123	0	7	H2-DMb1
H2-DMa1	0	0.854612	0.883	0.165	0	7	H2-DMa
Ciita	0	0.735724	0.774	0.079	0	7	Ciita
H2-Oa	0	0.710016	0.595	0.019	0	7	H2-Oa
Cbfa2t3	0	0.634763	0.669	0.044	0	7	Cbfa2t3
H2-DMb2	0	0.522305	0.438	0.012	0	7	H2-DMb2
Olfm1	2.27018e-286	0.38512	0.395	0.025	3.082e-282	7	Olfm1
Syngr2	3.31316e-272	0.738857	0.774	0.152	4.49795e-268	7	Syngr2
Ckb	1.98845e-268	0.518581	0.51	0.055	2.69952e-264	7	Ckb
Wdfy4	3.45765e-260	0.476129	0.47	0.047	4.69411e-256	7	Wdfy4
Napsa1	4.37312e-256	0.773014	0.76	0.159	5.93694e-252	7	Napsa
Kmo	7.64688e-253	0.284906	0.306	0.014	1.03814e-248	7	Kmo
Ifi205	5.07223e-235	0.546558	0.389	0.033	6.88606e-231	7	Ifi205
Rnase6	4.97591e-224	0.367332	0.419	0.041	6.75529e-220	7	Rnase6
H2afy	2.82272e-196	0.607551	0.742	0.194	3.83212e-192	7	H2afy
Pak1	1.14571e-194	0.30997	0.333	0.029	1.55541e-190	7	Pak1
Ccnd1	1.5613e-191	0.455748	0.401	0.047	2.11962e-187	7	Ccnd1
Crip11	1.57058e-183	0.850135	0.8	0.231	2.13221e-179	7	Crip1
Atox11	4.86652e-180	0.746725	0.899	0.364	6.60679e-176	7	Atox1
Gm2a1	5.68697e-175	0.737072	0.812	0.279	7.72064e-171	7	Gm2a
Plbd11	8.48381e-169	0.573368	0.718	0.198	1.15176e-164	7	Plbd1
Fcgrt	2.17162e-159	0.257985	0.284	0.026	2.94819e-155	7	Fcgrt
Plac81	6.87635e-158	0.809523	0.685	0.176	9.33534e-154	7	Plac8
Rps111	5.0148e-156	0.72899	0.996	0.729	6.80809e-152	7	Rps11
Slamf7	1.23289e-154	0.342831	0.411	0.062	1.67377e-150	7	Slamf7
Tmsb102	1.42506e-149	0.731281	0.897	0.329	1.93466e-145	7	Tmsb10
Cst3	2.63634e-144	1.18968	0.942	0.557	3.5791e-140	7	Cst3
Klrk1	5.18686e-140	0.337608	0.401	0.064	7.04167e-136	7	Klrk1
Lsp1	2.38435e-135	0.587478	0.782	0.285	3.237e-131	7	Lsp1
Rps4x2	2.7253e-134	0.640645	0.982	0.533	3.69987e-130	7	Rps4x
Rpl141	1.07961e-133	0.619118	0.919	0.482	1.46567e-129	7	Rpl14
Rps192	1.20387e-133	0.618292	0.996	0.693	1.63438e-129	7	Rps19
Naaa	2.41474e-133	0.480633	0.361	0.058	3.27825e-129	7	Naaa
Ifitm31	8.55962e-131	0.849904	0.819	0.315	1.16205e-126	7	Ifitm3
Rpsa1	7.69608e-130	0.651038	0.998	0.653	1.04482e-125	7	Rpsa
Rpl10a2	2.43309e-127	0.583357	0.929	0.439	3.30316e-123	7	Rpl10a
Psmb81	2.52164e-127	0.565221	0.812	0.315	3.42338e-123	7	Psmb8
Plekho1	3.7913e-126	0.375105	0.552	0.137	5.14707e-122	7	Plekho1
Eef1b21	3.89477e-123	0.638505	0.835	0.367	5.28754e-119	7	Eef1b2
H2afz2	3.21673e-122	0.658396	0.772	0.312	4.36703e-118	7	H2afz
Sub11	2.7781e-121	0.516798	0.748	0.276	3.77155e-117	7	Sub1
Rpl42	9.87073e-121	0.50944	0.877	0.368	1.34005e-116	7	Rpl4
Itgb7	2.74417e-120	0.310782	0.413	0.081	3.72548e-116	7	Itgb7
Psme1	1.30123e-117	0.544473	0.722	0.272	1.76655e-113	7	Psme1
Klrd11	6.71744e-116	0.375463	0.417	0.081	9.1196e-112	7	Klrd1
Nsa2	1.27912e-115	0.426357	0.692	0.234	1.73653e-111	7	Nsa2
Rpl352	2.87805e-115	0.559674	0.829	0.385	3.90725e-111	7	Rpl35
Rpl131	4.10256e-115	0.572728	0.988	0.759	5.56963e-111	7	Rpl13
Cd721	2.29479e-114	0.368837	0.353	0.062	3.11541e-110	7	Cd72
Gpx11	8.16533e-114	0.519025	0.871	0.368	1.10852e-109	7	Gpx1
Rps51	3.41392e-112	0.56846	0.96	0.612	4.63474e-108	7	Rps5
Rps201	9.56347e-112	0.565722	0.968	0.628	1.29834e-107	7	Rps20
Rpl33	9.39858e-109	0.517739	0.921	0.452	1.27595e-104	7	Rpl3
Cfp	8.21858e-107	0.3375	0.365	0.071	1.11575e-102	7	Cfp
Rpl7a2	2.63342e-106	0.47346	0.925	0.442	3.57514e-102	7	Rpl7a
Rps61	5.0524e-104	0.498663	0.915	0.498	6.85914e-100	7	Rps6
Rpl36a1	1.0303e-103	0.527843	0.802	0.353	1.39874e-99	7	Rpl36a
Rpl282	1.27039e-103	0.515235	0.97	0.684	1.72468e-99	7	Rpl28
Rplp02	2.77646e-103	0.535659	0.976	0.655	3.76932e-99	7	Rplp0
Pkib	2.41107e-102	0.270133	0.294	0.048	3.27327e-98	7	Pkib
Nap1l1	3.52297e-102	0.322741	0.496	0.132	4.78279e-98	7	Nap1l1
Rps181	1.59862e-101	0.507883	0.962	0.582	2.17028e-97	7	Rps18
Rpl321	2.40631e-101	0.556486	0.964	0.671	3.26681e-97	7	Rpl32
Rpl151	1.06118e-100	0.521897	0.923	0.523	1.44066e-96	7	Rpl15
Gpr171	2.10404e-100	0.252838	0.274	0.042	2.85645e-96	7	Gpr171
Ifitm11	5.91042e-100	1.36677	0.575	0.206	8.02398e-96	7	Ifitm1
Rack11	6.20375e-99	0.472422	0.933	0.499	8.42221e-95	7	Rack1
Rpl18a1	3.95064e-98	0.470787	0.99	0.818	5.36339e-94	7	Rpl18a
Rpl61	3.42807e-95	0.492314	0.972	0.647	4.65395e-91	7	Rpl6
Eif3f2	4.68957e-94	0.400953	0.74	0.297	6.36656e-90	7	Eif3f
Gdi2	9.75814e-94	0.427499	0.696	0.277	1.32476e-89	7	Gdi2
Cox7a2l1	1.61879e-92	0.38711	0.627	0.225	2.19767e-88	7	Cox7a2l
Rps241	9.44335e-92	0.469147	0.98	0.747	1.28203e-87	7	Rps24
Rps71	2.56281e-90	0.473303	0.94	0.589	3.47928e-86	7	Rps7
Ptma2	4.23103e-88	0.456843	0.935	0.533	5.74404e-84	7	Ptma
Rpl121	4.9766e-87	0.390873	0.917	0.477	6.75623e-83	7	Rpl12
Rpl261	8.86622e-87	0.440227	0.978	0.699	1.20368e-82	7	Rpl26
Npm11	1.01147e-86	0.389149	0.685	0.266	1.37317e-82	7	Npm1
Atpif1	3.29072e-86	0.384958	0.534	0.18	4.46748e-82	7	Atpif1
Rpl191	6.57445e-86	0.442584	0.988	0.759	8.92547e-82	7	Rpl19
Rpl182	2.31912e-84	0.43445	0.97	0.684	3.14843e-80	7	Rpl18
Dbnl	8.29992e-84	0.277427	0.411	0.109	1.1268e-79	7	Dbnl
Pgls	3.68035e-83	0.293265	0.472	0.14	4.99645e-79	7	Pgls
Ptms	8.17901e-83	0.408595	0.571	0.205	1.11038e-78	7	Ptms
Rps81	1.91277e-82	0.444516	0.992	0.82	2.59677e-78	7	Rps8
Rpl221	3.01478e-80	0.427016	0.877	0.477	4.09287e-76	7	Rpl22
Rps121	6.61953e-80	0.428925	0.976	0.796	8.98668e-76	7	Rps12
Psmb91	2.12709e-79	0.355784	0.488	0.158	2.88773e-75	7	Psmb9
Rpl391	5.22317e-79	0.435357	0.944	0.731	7.09097e-75	7	Rpl39
Rps261	7.85474e-78	0.468094	0.917	0.601	1.06636e-73	7	Rps26
Eef1g1	5.34593e-77	0.317298	0.569	0.204	7.25764e-73	7	Eef1g
Rplp12	7.92692e-77	0.423252	0.996	0.836	1.07616e-72	7	Rplp1
Ndufa6	2.2224e-76	0.346539	0.577	0.217	3.01713e-72	7	Ndufa6
Rpl35a2	1.396e-74	0.397328	0.988	0.817	1.8952e-70	7	Rpl35a
Tmsb4x2	1.51524e-74	0.605119	1	0.956	2.05709e-70	7	Tmsb4x
Id21	2.51243e-74	0.573395	0.706	0.34	3.41088e-70	7	Id2
Smdt11	4.35489e-73	0.329746	0.534	0.195	5.9122e-69	7	Smdt1
Rpl23a1	2.45992e-72	0.376527	0.857	0.448	3.33959e-68	7	Rpl23a
Rpl361	4.53522e-72	0.413338	0.944	0.621	6.15702e-68	7	Rpl36
Rpl311	2.37096e-71	0.332853	0.742	0.338	3.21882e-67	7	Rpl31
Rps231	4.33171e-71	0.356983	0.98	0.708	5.88072e-67	7	Rps23
Ctsh2	1.11566e-70	0.342297	0.685	0.284	1.51462e-66	7	Ctsh
Hsp90ab12	1.59419e-70	0.382846	0.823	0.406	2.16428e-66	7	Hsp90ab1
Rpl51	1.66408e-70	0.347925	0.865	0.438	2.25915e-66	7	Rpl5
Rps15a1	2.45009e-70	0.27721	0.95	0.65	3.32624e-66	7	Rps15a
Rps161	4.60443e-70	0.39275	0.98	0.849	6.25097e-66	7	Rps16
Rpl211	4.72361e-69	0.395875	0.97	0.732	6.41278e-65	7	Rpl21
Rpl231	1.29593e-68	0.376347	0.986	0.847	1.75935e-64	7	Rpl23
Dock10	5.61774e-68	0.264839	0.468	0.152	7.62664e-64	7	Dock10
Rps9	9.84794e-68	0.376823	0.996	0.883	1.33696e-63	7	Rps9
Eef21	2.27264e-67	0.391413	0.804	0.42	3.08534e-63	7	Eef2
Rps27a2	5.30381e-67	0.403899	0.964	0.808	7.20045e-63	7	Rps27a
Rpl81	7.01881e-67	0.384853	0.952	0.687	9.52873e-63	7	Rpl8
Tspo1	1.91347e-66	0.465625	0.706	0.34	2.59773e-62	7	Tspo
Rpl27a1	4.7086e-66	0.36746	0.98	0.787	6.39239e-62	7	Rpl27a
Dek	9.55756e-66	0.255682	0.399	0.121	1.29753e-61	7	Dek
Ifitm61	3.3158e-65	0.270194	0.323	0.081	4.50152e-61	7	Ifitm6
Slfn5	1.56778e-64	0.392755	0.433	0.142	2.12842e-60	7	Slfn5
Sla	6.31134e-63	0.257111	0.411	0.131	8.56828e-59	7	Sla
Eif3k1	1.66872e-62	0.29671	0.581	0.242	2.26546e-58	7	Eif3k
Pomp	1.89293e-62	0.32309	0.562	0.233	2.56984e-58	7	Pomp
Rpl72	1.95607e-62	0.355976	0.901	0.536	2.65557e-58	7	Rpl7
Cnn2	9.16237e-62	0.277382	0.462	0.163	1.24388e-57	7	Cnn2
Eef1a11	1.29072e-61	0.37681	0.982	0.861	1.75228e-57	7	Eef1a1
Mdh2	2.25237e-61	0.429105	0.45	0.17	3.05782e-57	7	Mdh2
Rps210	9.95594e-61	0.367545	0.931	0.634	1.35162e-56	7	Rps2
Rps31	1.28979e-60	0.318114	0.966	0.706	1.75102e-56	7	Rps3
Rpl171	6.86335e-60	0.348143	0.968	0.786	9.31769e-56	7	Rpl17
Hspe1	2.72718e-59	0.26819	0.468	0.17	3.70243e-55	7	Hspe1
Rpl241	5.25477e-59	0.34795	0.913	0.589	7.13388e-55	7	Rpl24
Atp5g21	6.4242e-59	0.306604	0.589	0.256	8.7215e-55	7	Atp5g2
Rpl36al1	1.6868e-58	0.291395	0.603	0.259	2.28999e-54	7	Rpl36al
Rpl292	2.3702e-58	0.438598	0.728	0.412	3.21778e-54	7	Rpl29
Rpl271	2.57528e-58	0.32072	0.734	0.364	3.4962e-54	7	Rpl27
Hint12	8.12431e-58	0.269536	0.569	0.236	1.10296e-53	7	Hint1
Tspan13	1.1601e-57	0.257802	0.377	0.12	1.57495e-53	7	Tspan13
Rps281	1.92955e-56	0.377544	0.893	0.626	2.61956e-52	7	Rps28
Naca1	2.85531e-56	0.340589	0.778	0.417	3.87636e-52	7	Naca
Rpl111	5.76494e-56	0.345221	0.931	0.649	7.82648e-52	7	Rpl11
Rps3a11	5.79713e-56	0.322416	0.95	0.712	7.87018e-52	7	Rps3a1
Ap1s2	9.46268e-56	0.298447	0.312	0.092	1.28465e-51	7	Ap1s2
Rps291	1.05443e-55	0.356096	0.988	0.863	1.43149e-51	7	Rps29
Phf11b	2.36668e-55	0.302102	0.266	0.068	3.21301e-51	7	Phf11b
Rps101	2.587e-55	0.322964	0.964	0.762	3.51212e-51	7	Rps10
Actb1	6.72447e-54	0.378314	1	0.983	9.12915e-50	7	Actb
Erp291	1.27027e-51	0.279119	0.556	0.245	1.72451e-47	7	Erp29
Tap1	2.27026e-51	0.250002	0.403	0.145	3.0821e-47	7	Tap1
Ppib1	2.46532e-51	0.265183	0.605	0.276	3.34692e-47	7	Ppib
Rps141	3.4839e-51	0.291105	0.982	0.795	4.72974e-47	7	Rps14
Ly6a1	3.14786e-50	0.708296	0.405	0.158	4.27354e-46	7	Ly6a
Tmem176a1	4.35317e-50	0.283943	0.3	0.089	5.90986e-46	7	Tmem176a
S100a42	2.19041e-49	0.594072	0.546	0.243	2.97369e-45	7	S100a4
Actr3	1.33543e-48	0.306092	0.671	0.352	1.81298e-44	7	Actr3
Rpl301	6.66293e-48	0.31363	0.935	0.721	9.0456e-44	7	Rpl30
Mrpl521	1.52479e-47	0.265855	0.625	0.304	2.07005e-43	7	Mrpl52
Rps172	2.57359e-47	0.272116	0.722	0.371	3.49391e-43	7	Rps17
Rps211	4.24026e-47	0.309404	0.942	0.742	5.75657e-43	7	Rps21
Psme2	5.16035e-47	0.292787	0.522	0.233	7.00569e-43	7	Psme2
Tmem176b1	6.34408e-47	0.314886	0.333	0.11	8.61272e-43	7	Tmem176b
Rpl101	7.79807e-47	0.340407	0.919	0.688	1.05867e-42	7	Rpl10
Cycs	8.21908e-47	0.266856	0.363	0.131	1.11582e-42	7	Cycs
Set	1.35728e-45	0.255569	0.504	0.223	1.84265e-41	7	Set
Ywhah	1.45132e-45	0.271901	0.444	0.185	1.97031e-41	7	Ywhah
Hspa82	1.28355e-44	0.327339	0.804	0.478	1.74254e-40	7	Hspa8
Limd21	1.35055e-44	0.25963	0.44	0.182	1.83351e-40	7	Limd2
Rpl91	1.83105e-44	0.278718	0.94	0.711	2.48583e-40	7	Rpl9
Rps131	1.38888e-43	0.275304	0.929	0.711	1.88554e-39	7	Rps13
Rps151	3.13528e-43	0.290837	0.867	0.534	4.25646e-39	7	Rps15
Cxcl161	1.39792e-42	0.286454	0.393	0.151	1.89781e-38	7	Cxcl16
Ms4a4c	3.53753e-42	0.376747	0.355	0.133	4.80255e-38	7	Ms4a4c
Ifngr12	4.57742e-42	0.264642	0.5	0.23	6.21431e-38	7	Ifngr1
Rpl41	1.97457e-41	0.284104	0.978	0.878	2.68068e-37	7	Rpl41
Psma71	1.93577e-40	0.257722	0.522	0.252	2.62799e-36	7	Psma7
Sec61b1	3.48017e-39	0.282431	0.605	0.326	4.72468e-35	7	Sec61b
Ly6e	4.81461e-39	0.276204	0.78	0.453	6.53632e-35	7	Ly6e
Rpl342	3.47179e-38	0.268597	0.956	0.759	4.7133e-34	7	Rpl34
Rpl381	3.41688e-37	0.254373	0.909	0.653	4.63876e-33	7	Rpl38
Rps251	5.91552e-36	0.25146	0.893	0.623	8.03091e-32	7	Rps25
Rpl37a1	1.08188e-34	0.263075	0.974	0.813	1.46877e-30	7	Rpl37a
Nfkb1	8.91263e-34	0.258389	0.363	0.158	1.20998e-29	7	Nfkb1
Rpl371	1.67463e-33	0.258035	0.948	0.792	2.27348e-29	7	Rpl37
Taldo11	1.37301e-32	0.275911	0.663	0.386	1.864e-28	7	Taldo1
Irf7	2.79162e-25	0.314812	0.312	0.14	3.78991e-21	7	Irf7
Irf8	1.8695e-24	0.533135	0.359	0.197	2.53804e-20	7	Irf8
Ppt1	1.04176e-18	0.357625	0.341	0.197	1.41429e-14	7	Ppt1
Isg15	2.69178e-16	0.310114	0.3	0.159	3.65437e-12	7	Isg15
Isg151	0	1.38909	0.805	0.121	0	8	Isg15
Irf71	0	1.11942	0.77	0.106	0	8	Irf7
Ms4a4c1	0	0.991116	0.718	0.106	0	8	Ms4a4c
Ifi204	0	0.826514	0.735	0.101	0	8	Ifi204
Ifit3	0	0.824447	0.523	0.039	0	8	Ifit3
Slfn51	1.61637e-300	0.826988	0.739	0.119	2.19438e-296	8	Slfn5
Oasl1	2.05002e-296	0.471282	0.391	0.022	2.78311e-292	8	Oasl1
Oasl2	8.82483e-293	0.667228	0.687	0.1	1.19806e-288	8	Oasl2
Cxcl10	6.33836e-288	1.33909	0.405	0.026	8.60496e-284	8	Cxcl10
Ly6c2	5.76162e-283	1.39167	0.658	0.099	7.82198e-279	8	Ly6c2
Ifi211	2.78401e-263	0.530835	0.481	0.048	3.77958e-259	8	Ifi211
Zbp1	1.40901e-258	0.617203	0.615	0.09	1.91288e-254	8	Zbp1
Ifit1	2.43969e-251	0.714425	0.426	0.037	3.31213e-247	8	Ifit1
Plac82	2.06339e-245	1.24962	0.776	0.17	2.80125e-241	8	Plac8
Ifit2	3.2351e-235	0.495822	0.381	0.03	4.39198e-231	8	Ifit2
Gbp2	2.49167e-226	0.661427	0.447	0.049	3.38269e-222	8	Gbp2
Fcgr11	1.9605e-219	0.699673	0.615	0.11	2.66157e-215	8	Fcgr1
Chil31	9.20253e-216	1.32783	0.611	0.106	1.24934e-211	8	Chil3
Ifitm32	5.55984e-214	1.3649	0.891	0.311	7.54803e-210	8	Ifitm3
Oas3	8.39344e-212	0.35514	0.372	0.033	1.13949e-207	8	Oas3
Rsad2	3.87079e-199	0.815574	0.34	0.03	5.25499e-195	8	Rsad2
Parp14	3.53779e-191	0.565177	0.597	0.114	4.8029e-187	8	Parp14
Rnf213	1.21044e-189	0.447936	0.512	0.081	1.64329e-185	8	Rnf213
Ifi47	1.28686e-189	0.539031	0.496	0.077	1.74705e-185	8	Ifi47
Rtp4	1.6039e-182	0.472686	0.471	0.071	2.17746e-178	8	Rtp4
Ifi213	2.54613e-180	0.341515	0.352	0.036	3.45663e-176	8	Ifi213
Ly6e1	2.98739e-172	0.875984	0.93	0.442	4.05569e-168	8	Ly6e
Ifi209	3.47832e-172	0.534361	0.473	0.078	4.72217e-168	8	Ifi209
Ifi207	1.56234e-170	0.46949	0.514	0.092	2.12103e-166	8	Ifi207
Pnp	2.29196e-164	0.666262	0.619	0.153	3.11157e-160	8	Pnp
Ms4a6d2	1.15027e-162	0.676414	0.603	0.142	1.5616e-158	8	Ms4a6d
Usp18	1.52042e-161	0.349177	0.321	0.034	2.06412e-157	8	Usp18
Ms4a6c2	7.38152e-159	0.734286	0.73	0.216	1.00212e-154	8	Ms4a6c
Ifi27l2a2	4.06091e-156	1.22445	0.745	0.257	5.51309e-152	8	Ifi27l2a
Tgfbi2	1.01694e-155	0.943232	0.835	0.321	1.3806e-151	8	Tgfbi
Mx1	1.3129e-151	0.317521	0.296	0.03	1.7824e-147	8	Mx1
Slfn4	1.49516e-142	0.689945	0.451	0.085	2.02983e-138	8	Slfn4
Ifi203	7.71774e-141	0.621318	0.551	0.131	1.04776e-136	8	Ifi203
Xaf1	8.20818e-141	0.321675	0.399	0.064	1.11434e-136	8	Xaf1
Ctss2	2.15125e-139	0.818775	0.909	0.436	2.92054e-135	8	Ctss
Stat1	4.16783e-138	0.604556	0.634	0.181	5.65825e-134	8	Stat1
Bst21	4.22277e-137	0.5758	0.619	0.165	5.73284e-133	8	Bst2
Gbp3	9.09269e-136	0.263524	0.28	0.031	1.23442e-131	8	Gbp3
Ccr21	2.31301e-135	0.685052	0.628	0.174	3.14014e-131	8	Ccr2
Mndal	3.69991e-135	0.552562	0.56	0.14	5.02299e-131	8	Mndal
Herc6	2.70531e-131	0.317681	0.344	0.051	3.67273e-127	8	Herc6
Stat2	3.07719e-131	0.35611	0.393	0.067	4.17759e-127	8	Stat2
Ifi206	3.46155e-127	0.281824	0.284	0.035	4.69941e-123	8	Ifi206
Tor3a	2.13115e-126	0.296057	0.35	0.054	2.89324e-122	8	Tor3a
Slfn1	2.53873e-125	0.503459	0.619	0.176	3.44658e-121	8	Slfn1
Npc22	7.15692e-123	0.795058	0.802	0.381	9.71623e-119	8	Npc2
Samhd1	5.3347e-116	0.601964	0.704	0.255	7.24239e-112	8	Samhd1
Ddx58	5.57174e-116	0.269408	0.319	0.049	7.56419e-112	8	Ddx58
Trafd1	1.51048e-113	0.344079	0.401	0.082	2.05062e-109	8	Trafd1
Igtp	7.04704e-112	0.291739	0.344	0.059	9.56706e-108	8	Igtp
Ccl2	1.83524e-111	0.481687	0.253	0.031	2.49153e-107	8	Ccl2
Xist	3.15977e-111	0.355554	0.29	0.04	4.28971e-107	8	Xist
Tspo2	3.6819e-111	0.717774	0.747	0.337	4.99854e-107	8	Tspo
Ifih1	2.32762e-110	0.262872	0.282	0.04	3.15998e-106	8	Ifih1
Ifi2051	2.38781e-108	0.280401	0.288	0.041	3.24169e-104	8	Ifi205
Gm21188	2.97785e-105	0.252724	0.282	0.042	4.04273e-101	8	Gm21188
Ms4a6b	2.71536e-102	0.463997	0.605	0.199	3.68638e-98	8	Ms4a6b
Mafb2	8.67344e-102	0.489906	0.634	0.198	1.17751e-97	8	Mafb
Znfx1	9.64633e-102	0.272701	0.321	0.057	1.30959e-97	8	Znfx1
Trim30a	3.12742e-100	0.404438	0.539	0.159	4.24578e-96	8	Trim30a
Ifi35	1.07059e-97	0.302078	0.379	0.082	1.45343e-93	8	Ifi35
Prdx53	7.23106e-97	0.698992	0.846	0.449	9.81689e-93	8	Prdx5
Sdc3	1.85177e-96	0.283654	0.317	0.058	2.51396e-92	8	Sdc3
Lyz22	2.78383e-94	0.994238	0.8	0.403	3.77932e-90	8	Lyz2
S100a43	1.55142e-92	0.628641	0.658	0.235	2.10621e-88	8	S100a4
Daxx	8.47411e-92	0.250812	0.294	0.053	1.15045e-87	8	Daxx
Lgals3bp1	1.1399e-91	0.377133	0.434	0.112	1.54752e-87	8	Lgals3bp
Irgm1	1.90537e-91	0.272409	0.302	0.056	2.58672e-87	8	Irgm1
Aif11	1.588e-90	0.507861	0.574	0.192	2.15587e-86	8	Aif1
Phf11b1	1.68927e-90	0.317981	0.323	0.064	2.29335e-86	8	Phf11b
Psmb10	1.75177e-90	0.37769	0.498	0.151	2.3782e-86	8	Psmb10
Isg20	2.70444e-88	0.321729	0.337	0.072	3.67155e-84	8	Isg20
Trim30d	6.03645e-88	0.268209	0.329	0.068	8.19508e-84	8	Trim30d
Sp100	2.04569e-85	0.357809	0.473	0.14	2.77723e-81	8	Sp100
Klra2	8.39433e-85	0.261845	0.333	0.071	1.13961e-80	8	Klra2
Ogfr	2.01471e-84	0.255951	0.362	0.084	2.73517e-80	8	Ogfr
Fn11	5.31361e-84	0.4408	0.422	0.108	7.21375e-80	8	Fn1
Lst11	5.40206e-84	0.493639	0.71	0.308	7.33383e-80	8	Lst1
Cybb2	3.2912e-83	0.455154	0.564	0.191	4.46813e-79	8	Cybb
Gbp7	4.86035e-83	0.301005	0.329	0.072	6.59841e-79	8	Gbp7
Ass1	5.95356e-80	0.253371	0.27	0.05	8.08256e-76	8	Ass1
Tapbp	1.61508e-78	0.378669	0.545	0.197	2.19263e-74	8	Tapbp
F101	4.48611e-78	0.361743	0.354	0.085	6.09034e-74	8	F10
1600014C10Rik	6.29951e-76	0.349501	0.372	0.099	8.55221e-72	8	1600014C10Rik
Sppl2a	9.05898e-76	0.298746	0.418	0.12	1.22985e-71	8	Sppl2a
Zufsp	2.60092e-75	0.278256	0.364	0.093	3.53101e-71	8	Zufsp
Ctsc2	1.07696e-74	0.340044	0.584	0.208	1.46208e-70	8	Ctsc
Nampt	1.47323e-74	0.288488	0.352	0.088	2.00005e-70	8	Nampt
Epsti1	3.24546e-74	0.323294	0.407	0.117	4.40604e-70	8	Epsti1
Pid11	5.31582e-71	0.344227	0.412	0.121	7.21676e-67	8	Pid1
Msr11	9.59719e-71	0.262962	0.34	0.084	1.30291e-66	8	Msr1
Tor1aip1	1.76642e-70	0.309247	0.453	0.147	2.39809e-66	8	Tor1aip1
Lgals9	2.31213e-70	0.280422	0.344	0.09	3.13895e-66	8	Lgals9
Slfn2	1.50318e-68	0.449846	0.761	0.382	2.04071e-64	8	Slfn2
Wfdc172	1.04806e-67	0.512465	0.558	0.21	1.42285e-63	8	Wfdc17
B2m2	1.15577e-67	0.521723	0.922	0.675	1.56908e-63	8	B2m
C3	6.73653e-67	0.29383	0.344	0.091	9.14551e-63	8	C3
Samd9l	1.21496e-65	0.259727	0.311	0.078	1.64943e-61	8	Samd9l
9930111J21Rik2	1.7209e-65	0.329121	0.455	0.155	2.3363e-61	8	9930111J21Rik2
Sp110	5.96664e-65	0.257154	0.337	0.091	8.10032e-61	8	Sp110
Tgm21	2.09269e-64	0.530038	0.477	0.177	2.84103e-60	8	Tgm2
Grn1	4.30824e-64	0.466717	0.675	0.324	5.84886e-60	8	Grn
Zeb21	2.62982e-62	0.432326	0.652	0.294	3.57025e-58	8	Zeb2
Fam46a	3.26912e-62	0.267913	0.372	0.11	4.43815e-58	8	Fam46a
Fcgr2b2	2.1822e-61	0.339345	0.449	0.156	2.96256e-57	8	Fcgr2b
H2-T23	2.38681e-61	0.335129	0.504	0.192	3.24033e-57	8	H2-T23
Psme21	2.64287e-61	0.304687	0.566	0.231	3.58797e-57	8	Psme2
AY0361181	6.39541e-61	0.647747	0.393	0.135	8.68241e-57	8	AY036118
Actb2	3.97072e-60	0.451406	0.998	0.983	5.39065e-56	8	Actb
Psmb82	1.0301e-59	0.36202	0.683	0.326	1.39847e-55	8	Psmb8
Tmsb103	1.10565e-58	0.49942	0.7	0.345	1.50103e-54	8	Tmsb10
Emp31	2.96261e-58	0.379682	0.576	0.254	4.02203e-54	8	Emp3
Lgals33	6.05586e-58	0.413342	0.747	0.391	8.22143e-54	8	Lgals3
Capza21	8.63931e-58	0.335752	0.584	0.261	1.17287e-53	8	Capza2
Hck	7.48012e-56	0.280385	0.42	0.147	1.0155e-51	8	Hck
Selenow	1.50236e-55	0.312077	0.414	0.149	2.0396e-51	8	Selenow
Axl1	7.47357e-54	0.27488	0.311	0.091	1.01461e-49	8	Axl
Csf1r2	1.02128e-53	0.275283	0.582	0.243	1.38649e-49	8	Csf1r
Fcgr4	1.03202e-53	0.25402	0.321	0.094	1.40107e-49	8	Fcgr4
Rrbp11	3.56815e-50	0.34608	0.714	0.371	4.84412e-46	8	Rrbp1
Tap11	5.56141e-49	0.280666	0.397	0.146	7.55016e-45	8	Tap1
Ccr5	2.40935e-48	0.258865	0.331	0.109	3.27094e-44	8	Ccr5
Psme11	4.31318e-48	0.296611	0.599	0.282	5.85557e-44	8	Psme1
Hspa83	1.47403e-47	0.429083	0.757	0.482	2.00114e-43	8	Hspa8
Sod2	6.76397e-47	0.291343	0.265	0.077	9.18277e-43	8	Sod2
Cd682	3.99898e-45	0.336999	0.576	0.274	5.42901e-41	8	Cd68
Crip12	1.33236e-44	0.396001	0.545	0.251	1.80882e-40	8	Crip1
Mpeg11	1.22829e-43	0.309783	0.679	0.358	1.66753e-39	8	Mpeg1
Cxcl162	1.24187e-43	0.307076	0.393	0.151	1.68597e-39	8	Cxcl16
Lgals12	2.17905e-43	0.315868	0.541	0.244	2.95828e-39	8	Lgals1
Irf1	8.95991e-43	0.279655	0.35	0.128	1.2164e-38	8	Irf1
Psap3	1.65753e-39	0.312503	0.895	0.62	2.25026e-35	8	Psap
Ahnak1	5.18591e-39	0.256103	0.399	0.162	7.04039e-35	8	Ahnak
Gpr141	3.30647e-38	0.26212	0.309	0.112	4.48887e-34	8	Gpr141
Ctsz1	1.40635e-37	0.25576	0.706	0.395	1.90926e-33	8	Ctsz
Vim1	2.13913e-37	0.520441	0.617	0.362	2.90409e-33	8	Vim
Tgfb11	2.93307e-37	0.281752	0.471	0.221	3.98194e-33	8	Tgfb1
S100a102	3.28931e-37	0.355064	0.438	0.193	4.46557e-33	8	S100a10
Akr1a12	8.87584e-36	0.287654	0.529	0.276	1.20498e-31	8	Akr1a1
Atox12	3.82396e-35	0.269778	0.665	0.383	5.19141e-31	8	Atox1
Gm424181	7.98277e-34	0.763153	0.996	0.973	1.08374e-29	8	Gm42418
Chmp4b	4.81499e-33	0.253052	0.492	0.254	6.53684e-29	8	Chmp4b
H2-D11	2.85889e-32	0.300181	0.885	0.679	3.88122e-28	8	H2-D1
Capg2	9.45884e-32	0.266416	0.496	0.254	1.28413e-27	8	Capg
Sem11	2.03022e-30	0.279218	0.675	0.442	2.75622e-26	8	Sem1
Gpx12	3.64123e-30	0.280352	0.65	0.386	4.94333e-26	8	Gpx1
Tagln21	7.71321e-28	0.278093	0.393	0.192	1.04714e-23	8	Tagln2
Esd1	1.12319e-24	0.261068	0.352	0.175	1.52484e-20	8	Esd
Ly6a2	1.23532e-24	0.323683	0.348	0.162	1.67708e-20	8	Ly6a
mt-Co21	4.46703e-242	1.58314	1	0.803	6.06444e-238	9	mt-Co2
mt-Co11	1.70351e-239	1.55374	1	0.837	2.31269e-235	9	mt-Co1
mt-Co31	1.14254e-230	1.49824	1	0.814	1.55111e-226	9	mt-Co3
mt-Atp61	2.92101e-230	1.48443	1	0.804	3.96557e-226	9	mt-Atp6
mt-Nd41	3.92798e-220	1.38956	0.998	0.67	5.33262e-216	9	mt-Nd4
mt-Cytb1	3.58624e-217	1.41995	1	0.722	4.86868e-213	9	mt-Cytb
mt-Nd21	7.78768e-209	1.35651	0.986	0.57	1.05726e-204	9	mt-Nd2
mt-Nd11	4.35249e-202	1.29488	0.993	0.567	5.90894e-198	9	mt-Nd1
mt-Nd31	6.01876e-125	0.838752	0.8	0.363	8.17107e-121	9	mt-Nd3
Zeb22	1.36703e-87	0.852255	0.667	0.295	1.85587e-83	9	Zeb2
Gm424182	1.18369e-85	1.25287	1	0.973	1.60698e-81	9	Gm42418
Malat1	2.37222e-81	0.602653	0.993	0.981	3.22052e-77	9	Malat1
mt-Nd5	1.50873e-68	0.551139	0.599	0.264	2.04825e-64	9	mt-Nd5
Pid12	7.83736e-56	0.45383	0.383	0.125	1.064e-51	9	Pid1
Rrbp12	6.31174e-54	0.517027	0.672	0.377	8.56881e-50	9	Rrbp1
Ciita1	2.26166e-35	0.406938	0.312	0.117	3.07043e-31	9	Ciita
mt-Nd4l	1.18639e-34	0.286025	0.339	0.135	1.61064e-30	9	mt-Nd4l
Mafb3	1.36698e-27	0.39386	0.429	0.215	1.85581e-23	9	Mafb
Lrp12	2.13339e-27	0.291858	0.356	0.16	2.89629e-23	9	Lrp1
Ccr22	8.81152e-26	0.334923	0.401	0.193	1.19625e-21	9	Ccr2
Nktr	5.58367e-23	0.307361	0.424	0.246	7.58039e-19	9	Nktr
Fn12	3.67296e-22	0.300664	0.282	0.119	4.98641e-18	9	Fn1
Fyb1	5.60262e-22	0.379121	0.564	0.398	7.60612e-18	9	Fyb
Pou2f21	1.60986e-19	0.343891	0.326	0.169	2.18554e-15	9	Pou2f2
Parp141	7.48737e-19	0.259571	0.284	0.139	1.01648e-14	9	Parp14
Son3	2.49112e-18	0.282177	0.651	0.509	3.38195e-14	9	Son
Dock101	3.2169e-18	0.257018	0.317	0.165	4.36727e-14	9	Dock10
Luc7l2	1.2536e-16	0.283805	0.443	0.294	1.70189e-12	9	Luc7l2
Rsrp1	1.30539e-14	0.286694	0.514	0.376	1.7722e-10	9	Rsrp1
Mycbp2	1.73507e-14	0.268801	0.346	0.215	2.35553e-10	9	Mycbp2
Mbnl11	3.1675e-14	0.25702	0.408	0.269	4.30019e-10	9	Mbnl1
Ankrd11	1.10317e-13	0.268532	0.475	0.34	1.49766e-09	9	Ankrd11
Ptprc	1.96033e-10	0.26412	0.589	0.506	2.66135e-06	9	Ptprc
Ccl51	0	2.33796	0.883	0.09	0	10	Ccl5
Nkg71	0	1.94156	0.996	0.065	0	10	Nkg7
Cd3g1	0	1.70751	0.996	0.076	0	10	Cd3g
Ms4a4b1	0	1.41851	0.946	0.078	0	10	Ms4a4b
Trbc21	0	1.38207	0.958	0.077	0	10	Trbc2
Cd8a	0	1.3613	0.9	0.024	0	10	Cd8a
Cd8b1	0	1.31111	0.917	0.026	0	10	Cd8b1
Cd3d1	0	1.2613	0.983	0.074	0	10	Cd3d
Klrd12	0	1.19105	0.892	0.077	0	10	Klrd1
Cxcr61	0	1.1475	0.867	0.035	0	10	Cxcr6
Trac1	0	0.923114	0.892	0.067	0	10	Trac
Cd3e1	0	0.907658	0.85	0.064	0	10	Cd3e
Ctla2a1	0	0.889461	0.704	0.045	0	10	Ctla2a
Ptprcap1	0	0.834398	0.888	0.081	0	10	Ptprcap
Thy11	0	0.797133	0.825	0.055	0	10	Thy1
Il2rb1	0	0.785634	0.783	0.049	0	10	Il2rb
Ctsw1	0	0.781254	0.733	0.042	0	10	Ctsw
Sh2d2a1	0	0.600839	0.617	0.033	0	10	Sh2d2a
Klrc1	0	0.545868	0.546	0.016	0	10	Klrc1
Klre1	0	0.504702	0.479	0.015	0	10	Klre1
Lck1	1.60081e-299	0.659018	0.746	0.063	2.17326e-295	10	Lck
Pdcd11	3.07313e-284	0.593553	0.612	0.042	4.17209e-280	10	Pdcd1
AW1120101	2.05852e-279	1.91463	1	0.178	2.79465e-275	10	AW112010
Tcrg-C2	5.53702e-272	0.287607	0.279	0.005	7.51706e-268	10	Tcrg-C2
Ifng	7.39769e-263	0.560907	0.425	0.019	1.00431e-258	10	Ifng
Gm156	1.03331e-259	0.593648	0.317	0.008	1.40282e-255	10	Gm156
Trbc11	9.02436e-255	1.0041	0.55	0.038	1.22515e-250	10	Trbc1
Cd160	2.29906e-251	0.289405	0.258	0.004	3.12121e-247	10	Cd160
Gimap41	2.34651e-251	0.617703	0.646	0.055	3.18563e-247	10	Gimap4
Prf1	2.42319e-247	0.406788	0.346	0.012	3.28973e-243	10	Prf1
Klrc2	5.76896e-247	0.345968	0.379	0.015	7.83193e-243	10	Klrc2
Ikzf3	7.03784e-247	0.391235	0.433	0.022	9.55457e-243	10	Ikzf3
Cd21	2.03817e-244	0.580275	0.654	0.058	2.76702e-240	10	Cd2
Gimap11	2.14142e-236	0.527625	0.638	0.058	2.90719e-232	10	Gimap1
Skap11	1.45033e-235	0.481708	0.558	0.043	1.96897e-231	10	Skap1
Cish1	7.8458e-225	0.445465	0.496	0.035	1.06515e-220	10	Cish
H2-Q71	7.97148e-220	0.911535	0.908	0.149	1.08221e-215	10	H2-Q7
Cd226	1.12328e-217	0.311518	0.346	0.015	1.52497e-213	10	Cd226
Gm83691	6.21309e-215	0.458808	0.538	0.044	8.43489e-211	10	Gm8369
Sema6d	1.88193e-211	0.31795	0.312	0.012	2.55491e-207	10	Sema6d
Serpina3g1	9.02885e-205	0.574491	0.575	0.055	1.22576e-200	10	Serpina3g
Klrk11	7.92765e-203	0.639997	0.629	0.068	1.07626e-198	10	Klrk1
Lat1	8.73138e-197	0.46427	0.512	0.044	1.18537e-192	10	Lat
Themis	9.32744e-188	0.305165	0.354	0.02	1.26629e-183	10	Themis
Lag31	1.20769e-187	0.49837	0.529	0.05	1.63955e-183	10	Lag3
Cst71	1.44255e-185	0.465058	0.546	0.054	1.95841e-181	10	Cst7
2020-09-11	4.90629e-165	0.407255	0.517	0.055	6.66079e-161	10	2020-09-01
Tox1	1.82744e-162	0.322299	0.354	0.024	2.48094e-158	10	Tox
Gimap51	7.83449e-159	0.34895	0.438	0.04	1.06361e-154	10	Gimap5
Inpp4b1	3.03395e-157	0.372631	0.446	0.042	4.11889e-153	10	Inpp4b
Ltb1	2.27871e-155	0.791605	0.838	0.173	3.09358e-151	10	Ltb
Ablim11	7.03464e-155	0.370468	0.438	0.041	9.55023e-151	10	Ablim1
Bcl11b1	1.00904e-153	0.354552	0.425	0.039	1.36988e-149	10	Bcl11b
Gimap31	7.18762e-152	0.413928	0.496	0.054	9.75791e-148	10	Gimap3
Ptpn221	3.60641e-150	0.441724	0.546	0.068	4.89606e-146	10	Ptpn22
Tnfrsf91	6.48419e-150	0.44515	0.396	0.034	8.80293e-146	10	Tnfrsf9
Hcst1	2.37839e-149	0.681539	0.808	0.168	3.22891e-145	10	Hcst
Gimap61	1.14981e-148	0.379759	0.446	0.044	1.56098e-144	10	Gimap6
Bcl21	2.41956e-146	0.538751	0.496	0.058	3.2848e-142	10	Bcl2
Gzmb	4.15089e-146	0.516505	0.283	0.016	5.63524e-142	10	Gzmb
Ets11	1.08413e-145	0.439685	0.542	0.068	1.47181e-141	10	Ets1
Rps15a2	3.14072e-144	1.40156	1	0.659	4.26384e-140	10	Rps15a
Sh2d1a1	1.59133e-143	0.287864	0.342	0.026	2.16039e-139	10	Sh2d1a
Dut	1.75799e-138	0.323624	0.362	0.031	2.38665e-134	10	Dut
Itk	2.82192e-137	0.27409	0.321	0.024	3.83104e-133	10	Itk
Tnfrsf181	1.78734e-135	0.406153	0.5	0.061	2.4265e-131	10	Tnfrsf18
Gimap7	5.23866e-135	0.288778	0.321	0.024	7.112e-131	10	Gimap7
Rpl122	1.30078e-132	1.07544	1	0.491	1.76594e-128	10	Rpl12
Cd27	1.46808e-130	0.294179	0.342	0.029	1.99307e-126	10	Cd27
Grap2	4.74822e-129	0.260542	0.329	0.027	6.44618e-125	10	Grap2
Zap701	4.33162e-126	0.298285	0.362	0.034	5.8806e-122	10	Zap70
Rgs16	1.7434e-124	0.319934	0.279	0.02	2.36684e-120	10	Rgs16
Rps182	5.37178e-123	1.00039	1	0.596	7.29273e-119	10	Rps18
Rpl310	1.64907e-118	0.898894	0.992	0.468	2.23878e-114	10	Rpl3
Pla2g161	2.62589e-118	0.369527	0.5	0.071	3.56491e-114	10	Pla2g16
S100a103	3.14171e-118	0.645201	0.817	0.189	4.26518e-114	10	S100a10
Eif3e1	2.36581e-115	0.499415	0.688	0.147	3.21182e-111	10	Eif3e
Rpl22l11	1.20787e-114	0.748291	0.862	0.265	1.6398e-110	10	Rpl22l1
Rps242	7.09767e-114	0.94813	1	0.755	9.63579e-110	10	Rps24
Rps72	2.8396e-113	0.890878	1	0.6	3.85505e-109	10	Rps7
Rps132	1.03377e-112	0.83832	1	0.717	1.40345e-108	10	Rps13
Rpl52	1.13044e-112	0.837822	0.988	0.45	1.53469e-108	10	Rpl5
Rpl322	1.52689e-109	0.906109	1	0.681	2.0729e-105	10	Rpl32
Rps4x3	3.17951e-108	0.880421	0.996	0.55	4.3165e-104	10	Rps4x
Rpl27a2	5.75242e-107	0.795689	1	0.793	7.80948e-103	10	Rpl27a
Rack12	1.42437e-106	0.793808	0.992	0.514	1.93372e-102	10	Rack1
Prkch	2.26173e-106	0.335278	0.442	0.062	3.07053e-102	10	Prkch
Ifi271	3.09655e-105	0.367381	0.462	0.069	4.20388e-101	10	Ifi27
Rpl132	5.62107e-104	0.84135	1	0.768	7.63116e-100	10	Rpl13
Rps3a12	2.02447e-102	0.787251	1	0.72	2.74842e-98	10	Rps3a1
Rpsa2	2.64948e-102	0.873856	1	0.666	3.59694e-98	10	Rpsa
Eef1a12	5.68114e-102	0.787444	1	0.865	7.71271e-98	10	Eef1a1
Lgals13	1.33305e-100	0.743081	0.838	0.244	1.80974e-96	10	Lgals1
Eef1b22	3.93223e-100	0.724336	0.95	0.381	5.33839e-96	10	Eef1b2
Rps102	3.49501e-99	0.724644	1	0.768	4.74482e-95	10	Rps10
Rpl23a2	4.20227e-99	0.729219	0.967	0.46	5.70501e-95	10	Rpl23a
Eif3m1	8.69922e-99	0.424629	0.638	0.139	1.18101e-94	10	Eif3m
Rpl272	1.26247e-98	0.662174	0.933	0.371	1.71392e-94	10	Rpl27
Rps232	6.72969e-98	0.73688	0.996	0.718	9.13622e-94	10	Rps23
Npm12	3.4341e-97	0.65571	0.854	0.276	4.66214e-93	10	Npm1
Fkbp31	5.75142e-97	0.322392	0.442	0.068	7.80813e-93	10	Fkbp3
Rpl392	5.84719e-96	0.740515	0.996	0.737	7.93814e-92	10	Rpl39
Rpl302	6.99854e-96	0.725343	1	0.727	9.50122e-92	10	Rpl30
Rplp03	9.799e-96	0.788397	1	0.666	1.33031e-91	10	Rplp0
S100a44	1.28897e-95	0.710512	0.875	0.243	1.74991e-91	10	S100a4
Rpl10a3	6.06994e-95	0.733933	0.983	0.456	8.24055e-91	10	Rpl10a
Rps32	6.74103e-95	0.690887	1	0.715	9.15162e-91	10	Rps3
Rpl43	8.69894e-95	0.716555	0.925	0.386	1.18097e-90	10	Rpl4
Rps62	9.34817e-95	0.726139	0.988	0.511	1.26911e-90	10	Rps6
Rpl73	3.61013e-94	0.705554	0.988	0.547	4.90111e-90	10	Rpl7
Rps152	4.34663e-94	0.695956	0.975	0.543	5.90098e-90	10	Rps15
Rpl36a2	1.54805e-93	0.659835	0.938	0.365	2.10163e-89	10	Rpl36a
Cd48	1.71344e-93	0.443974	0.579	0.123	2.32617e-89	10	Cd48
Tpt12	3.79625e-93	0.668581	1	0.947	5.15378e-89	10	Tpt1
Shisa51	4.65039e-93	0.652938	0.858	0.297	6.31337e-89	10	Shisa5
Rps52	8.00924e-93	0.7432	1	0.624	1.08733e-88	10	Rps5
Rpl92	1.43192e-92	0.689835	1	0.718	1.94398e-88	10	Rpl9
Naca2	2.50053e-92	0.661926	0.954	0.425	3.39472e-88	10	Naca
Rpl192	4.36887e-92	0.694425	1	0.767	5.93118e-88	10	Rpl19
Rpl152	9.51285e-92	0.689374	0.996	0.536	1.29146e-87	10	Rpl15
Rpl293	1.86901e-91	0.655834	0.979	0.415	2.53736e-87	10	Rpl29
Rps142	1.98144e-91	0.694505	0.996	0.802	2.69001e-87	10	Rps14
Rpl232	1.00308e-90	0.677967	1	0.852	1.36179e-86	10	Rpl23
Tbc1d10c1	1.42929e-90	0.28296	0.367	0.05	1.9404e-86	10	Tbc1d10c
Rpl112	2.50276e-90	0.688079	0.992	0.657	3.39775e-86	10	Rpl11
Eif3h1	3.73334e-90	0.564133	0.783	0.247	5.06838e-86	10	Eif3h
H2-K11	8.03895e-90	0.77759	0.992	0.573	1.09137e-85	10	H2-K1
Rplp13	1.44511e-89	0.705531	1	0.842	1.96188e-85	10	Rplp1
Rac22	1.6469e-89	0.618651	0.925	0.353	2.23584e-85	10	Rac2
Rps202	6.90353e-89	0.749599	0.992	0.64	9.37223e-85	10	Rps20
2010111I01Rik	2.44322e-87	0.331926	0.404	0.063	3.31692e-83	10	2010111I01Rik
Gm9493	4.47577e-87	0.288181	0.371	0.053	6.0763e-83	10	Gm9493
Dusp21	5.54804e-87	0.478684	0.492	0.094	7.53201e-83	10	Dusp2
Rhoh1	1.34087e-86	0.388375	0.542	0.111	1.82037e-82	10	Rhoh
Cblb	2.10987e-86	0.267658	0.338	0.044	2.86437e-82	10	Cblb
Rps112	2.23219e-85	0.691077	1	0.739	3.03042e-81	10	Rps11
Rpl242	2.34956e-85	0.654048	0.996	0.598	3.18977e-81	10	Rpl24
Rpl172	7.10731e-85	0.666196	1	0.792	9.64889e-81	10	Rpl17
Rpl18a2	2.02418e-83	0.636236	1	0.825	2.74803e-79	10	Rpl18a
Jaml	7.31481e-83	0.430518	0.508	0.105	9.93059e-79	10	Jaml
Rbm32	3.56781e-82	0.696891	0.892	0.412	4.84366e-78	10	Rbm3
Atxn1	5.63706e-82	0.270812	0.321	0.042	7.65287e-78	10	Atxn1
Sub12	1.90017e-81	0.625182	0.817	0.291	2.57968e-77	10	Sub1
Rpl222	1.43653e-80	0.620882	0.983	0.488	1.95024e-76	10	Rpl22
Rpl183	5.12849e-80	0.609256	1	0.694	6.96244e-76	10	Rpl18
Rps122	6.72852e-79	0.645814	1	0.802	9.13463e-75	10	Rps12
AC163354.1	9.19099e-79	0.311394	0.312	0.042	1.24777e-74	10	AC163354.1
Rpl262	1.03387e-77	0.622314	0.996	0.709	1.40358e-73	10	Rpl26
H2-Q6	1.32637e-77	0.306376	0.379	0.061	1.80068e-73	10	H2-Q6
Rps162	3.62387e-77	0.559447	1	0.853	4.91976e-73	10	Rps16
Rpl7a3	1.63293e-76	0.575094	0.962	0.459	2.21686e-72	10	Rpl7a
Rps212	1.80653e-76	0.645391	0.988	0.643	2.45255e-72	10	Rps2
Rinl1	1.86575e-76	0.355328	0.504	0.108	2.53295e-72	10	Rinl
Uqcrh1	2.75324e-76	0.542445	0.879	0.361	3.73779e-72	10	Uqcrh
Mettl23	2.93744e-76	0.298683	0.404	0.071	3.98787e-72	10	Mettl23
Rpl142	2.01488e-75	0.582017	0.988	0.496	2.7354e-71	10	Rpl14
Rpl212	2.82776e-75	0.561812	0.996	0.74	3.83897e-71	10	Rpl21
Arl6ip11	4.50525e-75	0.501744	0.733	0.233	6.11633e-71	10	Arl6ip1
Rpl82	2.43645e-74	0.582973	1	0.695	3.30772e-70	10	Rpl8
Cdk6	1.1998e-73	0.342972	0.388	0.068	1.62885e-69	10	Cdk6
Rps82	2.42406e-73	0.591333	1	0.826	3.29091e-69	10	Rps8
Slc25a41	7.02626e-73	0.303372	0.442	0.087	9.53885e-69	10	Slc25a4
Eef1d1	1.39078e-71	0.418261	0.642	0.186	1.88813e-67	10	Eef1d
Rps262	7.58492e-71	0.62384	0.962	0.612	1.02973e-66	10	Rps26
Ybx3	4.68458e-70	0.30625	0.392	0.072	6.35978e-66	10	Ybx3
Snrpe1	1.00322e-69	0.429366	0.654	0.199	1.36197e-65	10	Snrpe
Lsm5	3.01e-69	0.272743	0.371	0.065	4.08638e-65	10	Lsm5
Psmb83	9.14633e-69	0.523678	0.854	0.333	1.24171e-64	10	Psmb8
H2-T22	2.55412e-68	0.329617	0.462	0.1	3.46747e-64	10	H2-T22
Eef1g2	5.30887e-68	0.478832	0.671	0.214	7.20733e-64	10	Eef1g
Gng2	6.26508e-68	0.336542	0.5	0.117	8.50547e-64	10	Gng2
Sumo21	2.11281e-67	0.449121	0.729	0.25	2.86834e-63	10	Sumo2
Ppia1	4.64305e-66	0.569612	0.971	0.518	6.3034e-62	10	Ppia
Rpl343	5.89695e-66	0.539882	1	0.765	8.0057e-62	10	Rpl34
Ms4a6b1	8.8118e-65	0.487815	0.671	0.211	1.19629e-60	10	Ms4a6b
Mbnl12	8.13836e-64	0.489697	0.746	0.261	1.10486e-59	10	Mbnl1
Eif3f3	1.19664e-63	0.454858	0.808	0.312	1.62456e-59	10	Eif3f
Tmsb4x3	2.26215e-63	0.607348	1	0.958	3.0711e-59	10	Tmsb4x
Atp5g22	3.53144e-63	0.437984	0.742	0.264	4.79428e-59	10	Atp5g2
Cd69	3.17544e-62	0.277674	0.308	0.05	4.31097e-58	10	Cd69
AU020206	4.09401e-62	0.348705	0.492	0.12	5.55803e-58	10	AU020206
Cox6c2	5.54005e-60	0.422748	0.792	0.307	7.52117e-56	10	Cox6c
Id22	1.93273e-59	0.591511	0.846	0.349	2.62388e-55	10	Id2
Hnrnpa11	8.1771e-59	0.430983	0.554	0.167	1.11012e-54	10	Hnrnpa1
Psmb92	4.04973e-58	0.357654	0.575	0.168	5.49791e-54	10	Psmb9
H2afv1	2.52912e-57	0.339238	0.392	0.086	3.43354e-53	10	H2afv
Snrpf1	8.70347e-57	0.335669	0.504	0.136	1.18158e-52	10	Snrpf
Rplp21	1.00767e-56	0.44206	1	0.795	1.36801e-52	10	Rplp2
Anxa61	1.57985e-56	0.270641	0.404	0.09	2.1448e-52	10	Anxa6
Tmsb104	3.0238e-56	0.457991	0.904	0.351	4.10511e-52	10	Tmsb10
Ly6a3	3.83283e-56	0.474287	0.567	0.161	5.20346e-52	10	Ly6a
Rpl13a1	1.48711e-54	0.375172	0.575	0.181	2.0189e-50	10	Rpl13a
Ptpn181	1.53049e-54	0.431996	0.738	0.28	2.07779e-50	10	Ptpn18
Btf31	1.65395e-54	0.452253	0.854	0.4	2.24541e-50	10	Btf3
Rps173	4.94494e-54	0.449245	0.85	0.38	6.71325e-50	10	Rps17
Hspe11	5.5255e-54	0.388359	0.567	0.178	7.50142e-50	10	Hspe1
Cox7a2l2	7.16037e-54	0.402458	0.667	0.239	9.72091e-50	10	Cox7a2l
Il2rg1	1.4593e-53	0.272281	0.4	0.092	1.98115e-49	10	Il2rg
Rps27rt	1.48518e-53	0.29229	0.429	0.106	2.01628e-49	10	Rps27rt
Rps193	1.63346e-53	0.504744	0.996	0.705	2.21758e-49	10	Rps19
Pfdn51	1.08608e-49	0.443159	0.871	0.429	1.47447e-45	10	Pfdn5
Ifi27l2a3	1.13504e-48	0.657431	0.708	0.276	1.54094e-44	10	Ifi27l2a
Rpl62	4.8822e-48	0.445124	0.979	0.659	6.62807e-44	10	Rpl6
S100a131	6.59167e-47	0.292322	0.446	0.124	8.94885e-43	10	S100a13
Saraf	9.70274e-47	0.258477	0.412	0.107	1.31724e-42	10	Saraf
Abracl1	9.8633e-47	0.333839	0.575	0.195	1.33904e-42	10	Abracl
Psmb11	3.31996e-46	0.355972	0.588	0.212	4.50717e-42	10	Psmb1
B4galnt1	5.30848e-46	0.296891	0.433	0.12	7.20679e-42	10	B4galnt1
Hsp90ab13	2.82219e-45	0.482927	0.862	0.421	3.8314e-41	10	Hsp90ab1
Ppib2	6.27304e-45	0.367074	0.696	0.285	8.51628e-41	10	Ppib
Rps213	1.37632e-43	0.419933	0.992	0.748	1.86849e-39	10	Rps21
Rps27a3	1.51707e-43	0.396247	0.996	0.813	2.05958e-39	10	Rps27a
Atp5h2	2.53069e-43	0.372155	0.754	0.342	3.43567e-39	10	Atp5h
Eif3i1	6.87224e-43	0.276887	0.446	0.131	9.32975e-39	10	Eif3i
Rpl362	1.76783e-42	0.408394	0.983	0.632	2.40001e-38	10	Rpl36
Atp5c1	2.6922e-42	0.332152	0.558	0.202	3.65493e-38	10	Atp5c1
Hint13	1.50131e-41	0.374297	0.621	0.247	2.03818e-37	10	Hint1
Uba52	2.05625e-41	0.261171	0.388	0.106	2.79157e-37	10	Uba52
Apobec3	2.42076e-40	0.279578	0.492	0.159	3.28642e-36	10	Apobec3
Ndufa42	4.66623e-40	0.329315	0.558	0.207	6.33487e-36	10	Ndufa4
Eef22	1.42275e-39	0.395799	0.825	0.434	1.93152e-35	10	Eef2
Rpl312	1.46746e-39	0.326843	0.775	0.352	1.99223e-35	10	Rpl31
B2m3	1.9309e-39	0.368872	0.979	0.682	2.62139e-35	10	B2m
Ran1	4.69961e-39	0.339155	0.475	0.162	6.38019e-35	10	Ran
Srsf31	6.12825e-39	0.307687	0.567	0.212	8.31972e-35	10	Srsf3
Cox5a	8.33823e-37	0.321426	0.621	0.26	1.132e-32	10	Cox5a
Rtraf	1.64931e-36	0.275183	0.425	0.137	2.23911e-32	10	Rtraf
Mndal1	3.73461e-36	0.298654	0.471	0.158	5.07011e-32	10	Mndal
Dad11	8.34896e-36	0.280693	0.571	0.221	1.13345e-31	10	Dad1
Ccl42	1.73454e-35	1.18147	0.479	0.17	2.35482e-31	10	Ccl4
Rpl35a3	3.01396e-35	0.338961	1	0.823	4.09175e-31	10	Rpl35a
Psmb3	5.33049e-35	0.302155	0.542	0.214	7.23667e-31	10	Psmb3
H2-T231	7.91087e-35	0.301156	0.538	0.203	1.07398e-30	10	H2-T23
Ndufa13	3.76394e-34	0.319102	0.654	0.297	5.10992e-30	10	Ndufa13
Atp5d1	3.35399e-33	0.304924	0.588	0.25	4.55337e-29	10	Atp5d
Spcs2	9.78178e-33	0.255177	0.533	0.204	1.32797e-28	10	Spcs2
Krtcap2	2.08314e-32	0.269661	0.462	0.167	2.82808e-28	10	Krtcap2
Arhgdib2	7.71639e-32	0.322043	0.729	0.362	1.04758e-27	10	Arhgdib
Cox7b	1.29159e-31	0.272666	0.512	0.202	1.75346e-27	10	Cox7b
Limd22	3.08683e-31	0.269255	0.496	0.19	4.19067e-27	10	Limd2
Ifi2031	3.68314e-31	0.250085	0.442	0.151	5.00023e-27	10	Ifi203
Psma2	1.77866e-30	0.259667	0.483	0.186	2.41471e-26	10	Psma2
Rpl37a2	1.77611e-29	0.311478	0.996	0.818	2.41125e-25	10	Rpl37a
Rps252	3.00527e-29	0.327494	0.95	0.631	4.07995e-25	10	Rps25
Stk17b1	5.48329e-29	0.273016	0.6	0.261	7.44411e-25	10	Stk17b
Serbp11	3.19919e-28	0.29055	0.625	0.292	4.34322e-24	10	Serbp1
Eif3k2	6.08171e-28	0.261865	0.575	0.256	8.25653e-24	10	Eif3k
Sp1001	1.71487e-27	0.271056	0.412	0.154	2.32811e-23	10	Sp100
Ubl5	1.76084e-27	0.285126	0.654	0.32	2.39051e-23	10	Ubl5
Cox4i11	3.07028e-27	0.300921	0.833	0.487	4.16821e-23	10	Cox4i1
Pabpc11	7.43634e-27	0.301568	0.704	0.373	1.00956e-22	10	Pabpc1
Atp5f11	3.08497e-26	0.263785	0.558	0.253	4.18815e-22	10	Atp5f1
Slc25a51	1.13474e-25	0.290756	0.546	0.249	1.54052e-21	10	Slc25a5
Rpl283	1.014e-24	0.295536	0.938	0.696	1.37661e-20	10	Rpl28
Cox8a	2.18818e-24	0.270357	0.846	0.517	2.97067e-20	10	Cox8a
H2-D12	1.18363e-23	0.290089	0.954	0.684	1.6069e-19	10	H2-D1
Ptma3	8.33567e-23	0.335351	0.862	0.552	1.13165e-18	10	Ptma
Atp5j	2.10703e-22	0.258559	0.546	0.273	2.86051e-18	10	Atp5j
Anp32b1	3.37114e-22	0.250871	0.483	0.22	4.57666e-18	10	Anp32b
Rpl372	4.17171e-22	0.253936	0.971	0.797	5.66351e-18	10	Rpl37
Slc25a31	2.39878e-21	0.255053	0.575	0.297	3.25658e-17	10	Slc25a3
Ppp1ca1	3.77225e-21	0.251116	0.558	0.283	5.1212e-17	10	Ppp1ca
Capg3	1.59715e-19	0.258635	0.525	0.262	2.16829e-15	10	Capg
Hmgb1	1.80574e-17	0.265531	0.571	0.316	2.45147e-13	10	Hmgb1
Hmgb2	1.20964e-11	0.369232	0.429	0.237	1.64221e-07	10	Hmgb2
Ccl32	0.000379617	0.707513	0.258	0.178	1	10	Ccl3
Sparc	0	1.78611	0.917	0.008	0	11	Sparc
Olfml31	0	1.4164	0.897	0.055	0	11	Olfml3
Fcrls1	0	1.40948	0.84	0.046	0	11	Fcrls
Syngr1	0	0.819995	0.744	0.037	0	11	Syngr1
Gpr34	0	0.703604	0.59	0.015	0	11	Gpr34
Serpine2	0	0.657306	0.615	0.008	0	11	Serpine2
Plxdc2	0	0.653766	0.603	0.019	0	11	Plxdc2
Cd34	0	0.432855	0.397	0.006	0	11	Cd34
Crybb1	0	0.415234	0.295	0.002	0	11	Crybb1
Pmp22	0	0.348074	0.346	0.004	0	11	Pmp22
Cd811	4.28444e-304	1.93974	0.974	0.093	5.81655e-300	11	Cd81
Slco2b1	3.88546e-280	0.338539	0.378	0.008	5.27491e-276	11	Slco2b1
Trem21	1.68699e-279	1.58723	0.949	0.095	2.29025e-275	11	Trem2
Ldhb	1.06843e-274	0.636418	0.59	0.028	1.4505e-270	11	Ldhb
Ctsf	1.83508e-265	0.29755	0.295	0.004	2.4913e-261	11	Ctsf
Siglech	1.33064e-261	0.720549	0.551	0.025	1.80647e-257	11	Siglech
Cfh	1.47592e-249	0.482351	0.462	0.017	2.0037e-245	11	Cfh
Tmem1191	1.15932e-238	0.884049	0.673	0.047	1.57389e-234	11	Tmem119
P2ry12	3.51665e-236	0.699269	0.551	0.029	4.7742e-232	11	P2ry12
C1qc1	1.04276e-226	2.24318	0.994	0.143	1.41566e-222	11	C1qc
C1qa1	2.50014e-226	2.57869	1	0.147	3.39419e-222	11	C1qa
Ctsl1	1.65085e-224	1.57318	0.936	0.117	2.2412e-220	11	Ctsl
Abhd12	2.61065e-215	0.841899	0.769	0.074	3.54422e-211	11	Abhd12
C1qb1	1.95038e-203	2.30773	1	0.166	2.64783e-199	11	C1qb
Ccl12	6.26956e-194	1.15278	0.481	0.027	8.51155e-190	11	Ccl12
Hexb1	1.82164e-186	2.16952	1	0.198	2.47306e-182	11	Hexb
Ltc4s	2.79189e-173	0.619681	0.571	0.046	3.79027e-169	11	Ltc4s
Scoc	3.05248e-171	0.438259	0.468	0.03	4.14405e-167	11	Scoc
Cx3cr11	8.43177e-162	1.20051	0.814	0.119	1.1447e-157	11	Cx3cr1
Ly861	3.43069e-155	1.32367	0.917	0.17	4.6575e-151	11	Ly86
Ptgs11	1.97514e-153	0.583178	0.571	0.052	2.68145e-149	11	Ptgs1
Trf1	6.60731e-148	0.784444	0.769	0.105	8.97009e-144	11	Trf
Timp2	9.2843e-146	0.87802	0.808	0.124	1.26044e-141	11	Timp2
Selenop1	6.32541e-143	0.949967	0.769	0.111	8.58738e-139	11	Selenop
Cst72	2.38851e-142	0.923562	0.571	0.059	3.24264e-138	11	Cst7
Tanc2	1.19435e-129	0.267075	0.314	0.017	1.62144e-125	11	Tanc2
Anxa3	2.12573e-128	0.631773	0.686	0.094	2.88589e-124	11	Anxa3
Rnase4	1.87204e-127	0.494797	0.532	0.055	2.54148e-123	11	Rnase4
Bin1	5.54063e-127	0.578356	0.603	0.073	7.52196e-123	11	Bin1
Golm1	1.60803e-126	0.437945	0.429	0.035	2.18306e-122	11	Golm1
Lgmn2	5.68694e-126	1.36445	0.974	0.239	7.72058e-122	11	Lgmn
Hpgds1	1.41726e-122	0.525721	0.564	0.064	1.92407e-118	11	Hpgds
Ckb1	1.75075e-118	0.525106	0.603	0.075	2.37682e-114	11	Ckb
Gas6	4.89108e-118	0.322727	0.301	0.017	6.64013e-114	11	Gas6
Csf1r3	8.80996e-115	1.20801	0.91	0.252	1.19604e-110	11	Csf1r
Lgals3bp2	4.54825e-111	0.794879	0.712	0.121	6.1747e-107	11	Lgals3bp
Itgb51	9.15162e-107	0.75807	0.782	0.148	1.24242e-102	11	Itgb5
Ctsd2	1.88286e-103	2.05458	1	0.526	2.55617e-99	11	Ctsd
Lpl1	7.12321e-103	0.731858	0.429	0.044	9.67046e-99	11	Lpl
Lpcat2	2.21113e-102	0.622879	0.686	0.117	3.00183e-98	11	Lpcat2
Camk1	7.24443e-101	0.475319	0.519	0.067	9.83504e-97	11	Camk1
Lag32	7.2667e-101	0.489196	0.487	0.057	9.86527e-97	11	Lag3
Grn2	2.63289e-99	1.19586	0.974	0.334	3.57441e-95	11	Grn
Ctsz2	5.52219e-95	1.38042	0.968	0.404	7.49693e-91	11	Ctsz
Gpr84	2.304e-94	0.349169	0.308	0.024	3.12791e-90	11	Gpr84
Cst31	3.90237e-94	2.14191	0.994	0.575	5.29786e-90	11	Cst3
Comt	1.39106e-93	0.372015	0.468	0.057	1.8885e-89	11	Comt
Glul	2.38062e-93	0.470415	0.442	0.052	3.23193e-89	11	Glul
Mertk	3.27795e-92	0.301581	0.321	0.026	4.45015e-88	11	Mertk
Mef2c	4.1881e-92	0.617113	0.59	0.096	5.68577e-88	11	Mef2c
Ctss3	1.41941e-91	1.39353	1	0.457	1.927e-87	11	Ctss
Pde3b	3.23468e-88	0.254708	0.314	0.026	4.3914e-84	11	Pde3b
Arsb	5.38498e-88	0.285888	0.301	0.024	7.31064e-84	11	Arsb
Itm2b1	2.01138e-87	1.31273	0.994	0.559	2.73065e-83	11	Itm2b
Gusb1	2.06458e-86	0.573639	0.641	0.12	2.80287e-82	11	Gusb
Rgs10	3.65345e-84	0.75807	0.731	0.171	4.95992e-80	11	Rgs10
Hexa1	5.33762e-83	0.752914	0.756	0.187	7.24635e-79	11	Hexa
Tbxas1	4.51738e-76	0.292297	0.372	0.043	6.13279e-72	11	Tbxas1
Creg11	5.27183e-75	0.685274	0.667	0.153	7.15703e-71	11	Creg1
Itm2c	1.42761e-74	0.610344	0.673	0.156	1.93812e-70	11	Itm2c
Ctsa2	5.19091e-74	0.837455	0.84	0.257	7.04718e-70	11	Ctsa
Gatm1	4.04536e-73	0.522456	0.545	0.096	5.49198e-69	11	Gatm
Tcn2	2.46235e-72	0.502521	0.519	0.092	3.34288e-68	11	Tcn2
Hebp1	3.13472e-71	0.262013	0.276	0.025	4.2557e-67	11	Hebp1
Slamf9	3.90475e-69	0.299255	0.372	0.047	5.30109e-65	11	Slamf9
Cd180	1.15689e-68	0.338356	0.391	0.053	1.5706e-64	11	Cd180
Daglb	1.25249e-68	0.298695	0.365	0.046	1.70039e-64	11	Daglb
Aif12	4.64234e-68	0.696215	0.763	0.207	6.30244e-64	11	Aif1
Lrpap1	7.2406e-67	0.405534	0.429	0.067	9.82984e-63	11	Lrpap1
Pld42	1.46277e-65	0.567246	0.692	0.173	1.98585e-61	11	Pld4
Ergic3	1.84968e-63	0.343197	0.404	0.062	2.51113e-59	11	Ergic3
Dst	2.36205e-63	0.271901	0.308	0.036	3.20672e-59	11	Dst
Oxct1	1.43211e-61	0.279841	0.321	0.04	1.94423e-57	11	Oxct1
Pla2g15	2.07674e-60	0.30491	0.333	0.044	2.81938e-56	11	Pla2g15
Lair11	4.51248e-60	0.510788	0.628	0.148	6.12615e-56	11	Lair1
Ctsb3	1.21797e-59	0.99772	0.974	0.53	1.65352e-55	11	Ctsb
Tmem176a2	7.95169e-59	0.381472	0.5	0.095	1.07952e-54	11	Tmem176a
Cd683	4.55766e-58	0.693182	0.827	0.283	6.18748e-54	11	Cd68
Lap3	1.85711e-57	0.252966	0.295	0.036	2.52121e-53	11	Lap3
Tmem176b2	2.32523e-56	0.422125	0.551	0.117	3.15674e-52	11	Tmem176b
Arhgap5	1.58331e-55	0.342967	0.41	0.071	2.1495e-51	11	Arhgap5
Npc23	1.32328e-54	0.701461	0.917	0.399	1.79648e-50	11	Npc2
Pld3	1.33683e-54	0.369074	0.417	0.075	1.81488e-50	11	Pld3
Lamp12	3.38747e-51	0.663532	0.776	0.282	4.59884e-47	11	Lamp1
Sirpa1	1.1275e-50	0.557935	0.679	0.21	1.5307e-46	11	Sirpa
Ppfia4	1.16249e-50	0.361025	0.417	0.079	1.57819e-46	11	Ppfia4
Bst22	1.34322e-50	0.527892	0.66	0.186	1.82356e-46	11	Bst2
P2ry13	2.65157e-50	0.273154	0.308	0.045	3.59977e-46	11	P2ry13
Tmed3	8.10993e-50	0.351607	0.429	0.085	1.101e-45	11	Tmed3
Sdf2l11	8.76112e-49	0.315285	0.41	0.077	1.18941e-44	11	Sdf2l1
Unc93b11	1.6895e-48	0.552475	0.724	0.25	2.29367e-44	11	Unc93b1
Pmepa11	4.46469e-48	0.373848	0.545	0.131	6.06126e-44	11	Pmepa1
Ssr41	1.49858e-46	0.523052	0.718	0.259	2.03448e-42	11	Ssr4
Atraid	1.81e-46	0.256977	0.314	0.05	2.45725e-42	11	Atraid
Plxnb2	1.48685e-45	0.314609	0.417	0.085	2.01854e-41	11	Plxnb2
Adgre11	1.68761e-45	0.289017	0.327	0.055	2.2911e-41	11	Adgre1
Bsg	3.06187e-45	0.552943	0.679	0.23	4.1568e-41	11	Bsg
Scamp2	3.14582e-45	0.396287	0.494	0.122	4.27076e-41	11	Scamp2
Pycard1	1.17534e-44	0.453937	0.603	0.179	1.59564e-40	11	Pycard
Erp292	1.24412e-44	0.550247	0.712	0.257	1.68901e-40	11	Erp29
Atp8a1	6.76833e-44	0.275374	0.346	0.062	9.18869e-40	11	Atp8a1
Apoe1	1.83858e-43	1.2672	0.808	0.4	2.49606e-39	11	Apoe
Asah1	3.6757e-43	0.357748	0.462	0.108	4.99014e-39	11	Asah1
Ctsh3	6.83751e-43	0.572513	0.788	0.302	9.2826e-39	11	Ctsh
mt-Nd22	1.24032e-42	0.928953	0.955	0.588	1.68386e-38	11	mt-Nd2
Pon2	2.09378e-42	0.26876	0.321	0.056	2.84252e-38	11	Pon2
mt-Nd32	1.05891e-41	0.746308	0.846	0.381	1.43757e-37	11	mt-Nd3
Tuba1b	1.29672e-41	0.516952	0.5	0.133	1.76042e-37	11	Tuba1b
Tgfbr2	1.34627e-41	0.298121	0.378	0.077	1.8277e-37	11	Tgfbr2
Cd632	2.44552e-41	0.652758	0.878	0.366	3.32004e-37	11	Cd63
Ntpcr1	5.49871e-41	0.291754	0.346	0.067	7.46505e-37	11	Ntpcr
Tmcc3	1.03235e-40	0.277503	0.314	0.055	1.40151e-36	11	Tmcc3
mt-Cytb2	1.69465e-40	0.881074	0.981	0.734	2.30065e-36	11	mt-Cytb
Cd92	1.75461e-40	0.578871	0.917	0.376	2.38206e-36	11	Cd9
Frmd4a	6.28072e-40	0.282063	0.308	0.054	8.52671e-36	11	Frmd4a
Tpp1	6.41585e-40	0.324501	0.423	0.098	8.71016e-36	11	Tpp1
Fcgr31	6.87119e-40	0.578517	0.827	0.373	9.32833e-36	11	Fcgr3
Serinc3	3.61634e-39	0.584466	0.705	0.289	4.90954e-35	11	Serinc3
mt-Nd12	5.93896e-39	0.816341	0.929	0.586	8.06273e-35	11	mt-Nd1
Cyfip1	1.78616e-38	0.353795	0.481	0.128	2.42489e-34	11	Cyfip1
Abca11	6.03725e-38	0.291751	0.359	0.075	8.19617e-34	11	Abca1
Irf81	2.48924e-37	0.356741	0.622	0.199	3.3794e-33	11	Irf8
B2m4	3.76873e-37	0.700807	0.981	0.686	5.11642e-33	11	B2m
Sft2d1	4.05243e-37	0.280284	0.365	0.08	5.50159e-33	11	Sft2d1
Cd722	4.88095e-37	0.386672	0.359	0.077	6.62638e-33	11	Cd72
Ppp1r14b	5.46668e-37	0.312323	0.41	0.099	7.42157e-33	11	Ppp1r14b
Hsp90b11	2.75559e-36	0.50311	0.744	0.286	3.74099e-32	11	Hsp90b1
mt-Nd42	2.08309e-35	0.76349	0.968	0.684	2.828e-31	11	mt-Nd4
Glmp	2.3475e-35	0.337692	0.417	0.106	3.18697e-31	11	Glmp
Fcgr12	4.6667e-35	0.363598	0.494	0.138	6.33552e-31	11	Fcgr1
Selenof	1.18987e-34	0.323062	0.506	0.15	1.61537e-30	11	Selenof
Hmgn1	3.31005e-33	0.252247	0.282	0.054	4.49373e-29	11	Hmgn1
Kctd12	2.04449e-32	0.387391	0.481	0.144	2.77561e-28	11	Kctd12
mt-Co32	2.75408e-32	0.727646	1	0.822	3.73893e-28	11	mt-Co3
Laptm4a	5.95758e-31	0.311775	0.449	0.132	8.088e-27	11	Laptm4a
Pdia31	9.86614e-31	0.416664	0.596	0.222	1.33943e-26	11	Pdia3
Os9	1.81897e-30	0.279003	0.397	0.107	2.46944e-26	11	Os9
Fkbp2	5.31031e-30	0.285316	0.359	0.092	7.20928e-26	11	Fkbp2
Tmem86a1	3.52222e-29	0.290064	0.417	0.118	4.78176e-25	11	Tmem86a
Qk	3.64659e-29	0.366485	0.526	0.18	4.95061e-25	11	Qk
Tubb51	3.91536e-29	0.414328	0.532	0.187	5.3155e-25	11	Tubb5
Man2b11	4.62056e-29	0.442726	0.66	0.279	6.27287e-25	11	Man2b1
Lat2	1.00233e-28	0.270493	0.321	0.077	1.36076e-24	11	Lat2
Epb41l2	3.55369e-28	0.348738	0.455	0.145	4.82449e-24	11	Epb41l2
Lrp13	3.78908e-28	0.320556	0.506	0.165	5.14405e-24	11	Lrp1
Axl2	1.00165e-27	0.282408	0.372	0.1	1.35984e-23	11	Axl
mt-Atp62	1.43306e-27	0.626775	0.994	0.812	1.94552e-23	11	mt-Atp6
Ctsc3	1.78529e-27	0.371491	0.615	0.226	2.4237e-23	11	Ctsc
Calr2	2.27911e-27	0.543176	0.712	0.348	3.09412e-23	11	Calr
Mafb4	2.48194e-27	0.423567	0.609	0.22	3.36949e-23	11	Mafb
Ndufc2	2.53783e-27	0.252692	0.417	0.122	3.44536e-23	11	Ndufc2
Spp1	9.98722e-27	1.07843	0.417	0.126	1.35586e-22	11	Spp1
mt-Nd4l1	1.25329e-26	0.323793	0.442	0.141	1.70147e-22	11	mt-Nd4l
mt-Co22	2.67764e-26	0.614951	0.994	0.811	3.63516e-22	11	mt-Co2
Gnas1	3.03692e-26	0.56486	0.705	0.361	4.12292e-22	11	Gnas
Fcgr41	3.37635e-26	0.275882	0.372	0.104	4.58374e-22	11	Fcgr4
Rpn2	3.65781e-26	0.262546	0.378	0.109	4.96584e-22	11	Rpn2
Cd300c2	2.28283e-25	0.372477	0.654	0.284	3.09917e-21	11	Cd300c2
Slc11a1	4.44715e-25	0.263856	0.417	0.128	6.03745e-21	11	Slc11a1
mt-Nd51	1.39632e-24	0.43764	0.628	0.278	1.89565e-20	11	mt-Nd5
Rrbp13	4.78065e-24	0.426039	0.763	0.387	6.49022e-20	11	Rrbp1
Mpeg12	8.81752e-24	0.423071	0.763	0.372	1.19707e-19	11	Mpeg1
Rplp14	6.3946e-23	0.48908	0.936	0.845	8.68131e-19	11	Rplp1
Rhob	9.21671e-23	0.25398	0.321	0.089	1.25126e-18	11	Rhob
Clta	1.31517e-22	0.383155	0.744	0.402	1.78548e-18	11	Clta
Arl6ip12	2.6699e-22	0.322008	0.577	0.243	3.62466e-18	11	Arl6ip1
Ppib3	1.04963e-21	0.335291	0.628	0.292	1.42497e-17	11	Ppib
mt-Co12	1.73481e-20	0.429145	0.994	0.844	2.35517e-16	11	mt-Co1
Rpl10a4	2.46236e-20	0.404226	0.821	0.466	3.3429e-16	11	Rpl10a
Pdia62	5.41411e-18	0.258856	0.417	0.159	7.35019e-14	11	Pdia6
Ptms1	1.33883e-17	0.331718	0.5	0.225	1.81759e-13	11	Ptms
Tgfbr11	3.67663e-17	0.301946	0.494	0.216	4.99139e-13	11	Tgfbr1
Lamp2	7.59095e-17	0.273922	0.494	0.218	1.03055e-12	11	Lamp2
Itgam1	1.65073e-16	0.321929	0.577	0.28	2.24103e-12	11	Itgam
Cd37	1.67646e-16	0.25359	0.455	0.189	2.27596e-12	11	Cd37
Tmem59	4.0157e-16	0.275262	0.429	0.185	5.45172e-12	11	Tmem59
Hspe12	1.57111e-15	0.257785	0.436	0.185	2.13294e-11	11	Hspe1
Atp5g23	1.81234e-15	0.2861	0.551	0.274	2.46043e-11	11	Atp5g2
Ly6e2	8.8572e-14	0.303945	0.769	0.47	1.20245e-09	11	Ly6e
Tmsb4x4	9.31581e-14	0.402535	0.994	0.958	1.26471e-09	11	Tmsb4x
Laptm5	1.49822e-13	0.297847	0.891	0.643	2.03398e-09	11	Laptm5
Cd84	1.54398e-13	0.255575	0.442	0.203	2.09611e-09	11	Cd84
Selplg2	3.27835e-13	0.308983	0.654	0.389	4.45069e-09	11	Selplg
Rps123	3.48606e-12	0.340719	0.878	0.808	4.73267e-08	11	Rps12
Ppia2	4.57088e-11	0.262807	0.801	0.527	6.20542e-07	11	Ppia
Ccl62	9.76308e-11	0.284329	0.391	0.182	1.32544e-06	11	Ccl6
Rpl353	6.90729e-10	0.296988	0.622	0.412	9.37734e-06	11	Rpl35
Cyba1	1.2987e-08	0.266273	0.84	0.632	0.000176311	11	Cyba
Rps292	3.36448e-08	0.298082	0.91	0.871	0.000456762	11	Rps29
H2-K12	4.08844e-08	0.311012	0.769	0.584	0.000555046	11	H2-K1
Rps214	4.19776e-08	0.284477	0.84	0.651	0.000569888	11	Rps2
Eef1a13	4.7272e-07	0.259966	0.929	0.868	0.00641764	11	Eef1a1
Lck2	1.3148e-52	0.626876	0.566	0.081	1.78498e-48	12	Lck
Ikzf21	1.77768e-42	0.774848	0.355	0.04	2.41338e-38	12	Ikzf2
mt-Atp63	1.62774e-39	1.34932	1	0.814	2.20981e-35	12	mt-Atp6
Gimap8	4.69809e-38	0.362227	0.263	0.025	6.37812e-34	12	Gimap8
mt-Nd43	2.19244e-37	1.18277	1	0.687	2.97646e-33	12	mt-Nd4
mt-Cytb3	2.88952e-37	1.34452	1	0.737	3.92282e-33	12	mt-Cytb
mt-Co13	5.42797e-35	1.19752	0.987	0.846	7.36902e-31	12	mt-Co1
mt-Co33	9.17941e-35	1.22499	0.987	0.824	1.2462e-30	12	mt-Co3
mt-Nd13	2.80237e-34	1.10716	0.987	0.589	3.8045e-30	12	mt-Nd1
mt-Co23	4.95856e-33	1.112	1	0.813	6.73174e-29	12	mt-Co2
mt-Nd23	1.68988e-32	1.1229	0.987	0.592	2.29418e-28	12	mt-Nd2
Ccdc88c	1.39081e-30	0.332863	0.342	0.05	1.88817e-26	12	Ccdc88c
Cd3e2	1.2077e-29	0.501979	0.461	0.087	1.63958e-25	12	Cd3e
Ets12	5.56106e-29	0.430251	0.434	0.081	7.54969e-25	12	Ets1
Trac2	1.55594e-26	0.489384	0.461	0.092	2.11234e-22	12	Trac
Bcl11b2	1.33283e-25	0.332029	0.316	0.049	1.80946e-21	12	Bcl11b
mt-Nd33	4.69055e-23	0.788697	0.803	0.387	6.3679e-19	12	mt-Nd3
Icos1	5.61792e-23	0.26857	0.303	0.049	7.62689e-19	12	Icos
Il2rb2	8.28913e-23	0.373317	0.368	0.071	1.12533e-18	12	Il2rb
Cblb1	2.61592e-22	0.293717	0.303	0.051	3.55137e-18	12	Cblb
mt-Nd52	5.12981e-22	0.684613	0.697	0.281	6.96424e-18	12	mt-Nd5
Rabgap1l1	5.52242e-21	0.371507	0.316	0.059	7.49724e-17	12	Rabgap1l
Bcl22	1.1316e-20	0.500896	0.342	0.071	1.53626e-16	12	Bcl2
H2-Q61	2.85566e-20	0.308401	0.342	0.07	3.87684e-16	12	H2-Q6
Ablim12	4.28288e-18	0.290808	0.276	0.052	5.81444e-14	12	Ablim1
Atrx	4.46435e-18	0.503352	0.579	0.209	6.06081e-14	12	Atrx
Spn1	9.61788e-18	0.291605	0.316	0.068	1.30572e-13	12	Spn
Rhoh2	9.3005e-17	0.361527	0.434	0.123	1.26264e-12	12	Rhoh
Prkch1	1.41099e-16	0.319601	0.316	0.073	1.91556e-12	12	Prkch
Acap1	1.86293e-16	0.273361	0.276	0.056	2.52911e-12	12	Acap1
Mbnl13	2.62479e-16	0.554294	0.632	0.274	3.56341e-12	12	Mbnl1
Rpsa3	2.70485e-16	0.915222	0.934	0.675	3.67211e-12	12	Rpsa
Ptpn222	2.91411e-16	0.299796	0.342	0.082	3.95619e-12	12	Ptpn22
Gm26917	2.32825e-15	0.472182	0.382	0.108	3.16083e-11	12	Gm26917
Cd3g2	1.74386e-14	0.393585	0.395	0.105	2.36747e-10	12	Cd3g
Gimap32	3.75136e-14	0.262844	0.289	0.067	5.09285e-10	12	Gimap3
Lag33	5.9206e-14	0.303391	0.276	0.065	8.0378e-10	12	Lag3
H2-Q72	6.26193e-14	0.437169	0.487	0.172	8.5012e-10	12	H2-Q7
Trbc22	2.01127e-13	0.340662	0.382	0.105	2.7305e-09	12	Trbc2
Nkg72	6.01694e-13	0.259244	0.355	0.095	8.1686e-09	12	Nkg7
Kmt2a1	6.49803e-13	0.367136	0.355	0.106	8.82172e-09	12	Kmt2a
Tnfrsf182	1.0789e-12	0.27955	0.289	0.074	1.46471e-08	12	Tnfrsf18
Akap131	2.1329e-12	0.533241	0.579	0.273	2.89563e-08	12	Akap13
H2-K13	3.36731e-12	0.678532	0.868	0.585	4.57146e-08	12	H2-K1
Uhrf2	5.31719e-12	0.281328	0.289	0.08	7.21862e-08	12	Uhrf2
AC149090.1	7.25956e-12	0.43409	0.434	0.162	9.85557e-08	12	AC149090.1
Rapgef6	1.20797e-11	0.263172	0.342	0.104	1.63994e-07	12	Rapgef6
AU0202061	1.30325e-11	0.383028	0.382	0.131	1.76929e-07	12	AU020206
Macf1	1.41343e-11	0.445898	0.408	0.153	1.91887e-07	12	Macf1
Ptprc1	2.66031e-11	0.557817	0.75	0.508	3.61164e-07	12	Ptprc
Ankrd111	2.78467e-11	0.489029	0.618	0.346	3.78046e-07	12	Ankrd11
Pnn	2.47275e-10	0.345789	0.395	0.15	3.35701e-06	12	Pnn
Tia1	1.06208e-09	0.256776	0.263	0.078	1.44188e-05	12	Tia1
Arglu1	2.35539e-09	0.346355	0.461	0.208	3.19768e-05	12	Arglu1
Malat11	3.56739e-09	0.260763	1	0.981	4.84309e-05	12	Malat1
Ahnak2	4.42089e-09	0.360945	0.421	0.176	6.0018e-05	12	Ahnak
Rinl2	4.59817e-09	0.298038	0.329	0.119	6.24248e-05	12	Rinl
Ccnd21	4.60169e-09	0.357324	0.408	0.167	6.24725e-05	12	Ccnd2
Ptprcap2	7.61279e-09	0.316925	0.316	0.107	0.000103351	12	Ptprcap
Fubp1	7.63418e-09	0.304878	0.355	0.139	0.000103642	12	Fubp1
Prrc2c	8.11874e-09	0.391779	0.513	0.262	0.00011022	12	Prrc2c
Cd3d2	8.1953e-09	0.275604	0.316	0.103	0.000111259	12	Cd3d
Ms4a4b2	4.49032e-08	0.328099	0.303	0.106	0.000609605	12	Ms4a4b
Nktr1	5.08062e-08	0.308646	0.5	0.255	0.000689745	12	Nktr
Ankrd121	1.20798e-07	0.430028	0.461	0.24	0.00163995	12	Ankrd12
Il7r1	1.56372e-07	0.348002	0.263	0.09	0.0021229	12	Il7r
Maf1	2.13012e-07	0.402829	0.316	0.128	0.00289185	12	Maf
Prpf38b	5.27774e-07	0.312248	0.408	0.2	0.00716506	12	Prpf38b
Ttc14	5.32207e-07	0.322793	0.382	0.182	0.00722524	12	Ttc14
Luc7l21	4.88559e-06	0.402454	0.487	0.301	0.0663268	12	Luc7l2
Kcnq1ot1	1.30658e-05	0.274901	0.263	0.11	0.177381	12	Kcnq1ot1
Peli1	1.63203e-05	0.250027	0.382	0.192	0.221564	12	Peli1
Srrm2	2.62506e-05	0.313279	0.579	0.391	0.356378	12	Srrm2
Wnk1	5.40218e-05	0.28771	0.447	0.269	0.7334	12	Wnk1
Pnisr	0.000120412	0.257706	0.434	0.261	1	12	Pnisr
H2-D13	0.000361181	0.424857	0.816	0.692	1	12	H2-D1
Rpl363	0.000577976	0.35346	0.803	0.642	1	12	Rpl36
Gm424183	0.00291708	0.393621	0.987	0.975	1	12	Gm42418
Igkc	0	4.85433	0.708	0.01	0	13	Igkc
Iglc2	0	1.28831	0.625	0.002	0	13	Iglc2
Cd79b	0	1.09591	0.653	0.007	0	13	Cd79b
Cd79a	0	1.07977	0.722	0	0	13	Cd79a
Ly6d	0	1.07071	0.694	0.011	0	13	Ly6d
Mzb1	0	1.00918	0.514	0.005	0	13	Mzb1
Iglc3	0	0.914193	0.597	0.008	0	13	Iglc3
Ebf1	0	0.815763	0.556	0	0	13	Ebf1
Ms4a1	0	0.543028	0.431	0.001	0	13	Ms4a1
Ighd	0	0.542881	0.347	0.001	0	13	Ighd
Fcmr	0	0.493872	0.403	0	0	13	Fcmr
Gm30211	0	0.466945	0.306	0.001	0	13	Gm30211
Bank1	3.93499e-293	0.623481	0.417	0.005	5.34214e-289	13	Bank1
Iglc1	2.70349e-286	3.15081	0.319	0.002	3.67026e-282	13	Iglc1
Ighm	8.4843e-106	2.10975	0.764	0.08	1.15183e-101	13	Ighm
Ralgps2	2.61094e-85	0.317257	0.278	0.011	3.54462e-81	13	Ralgps2
Bcl11a	2.08487e-77	0.57722	0.444	0.032	2.83042e-73	13	Bcl11a
Btla	2.46383e-61	0.258584	0.292	0.017	3.3449e-57	13	Btla
H2-DMb21	5.21059e-51	0.34754	0.403	0.039	7.07389e-47	13	H2-DMb2
H2-Ob	1.07781e-50	0.300692	0.264	0.017	1.46324e-46	13	H2-Ob
Gimap62	1.09836e-45	0.442146	0.444	0.054	1.49114e-41	13	Gimap6
Siglecg	5.48648e-45	0.285359	0.264	0.02	7.44845e-41	13	Siglecg
Mef2c1	5.97996e-44	0.579795	0.597	0.102	8.11839e-40	13	Mef2c
Man1a	1.59764e-40	0.301966	0.333	0.034	2.16896e-36	13	Man1a
Tcf4	3.69304e-38	0.719646	0.514	0.086	5.01366e-34	13	Tcf4
Dnajc7	2.86402e-37	0.523966	0.542	0.097	3.88819e-33	13	Dnajc7
Fchsd2	6.74145e-35	0.353797	0.361	0.047	9.15219e-31	13	Fchsd2
Ptprcap3	2.41429e-32	0.411729	0.556	0.105	3.27765e-28	13	Ptprcap
Gm83692	2.73933e-32	0.453751	0.389	0.057	3.71892e-28	13	Gm8369
Chchd10	1.36215e-31	0.274224	0.264	0.028	1.84926e-27	13	Chchd10
Pkig	2.24358e-31	0.376048	0.375	0.056	3.04589e-27	13	Pkig
Abhd17b	1.31088e-30	0.255025	0.278	0.032	1.77965e-26	13	Abhd17b
Rps203	1.38817e-30	1.07556	0.972	0.649	1.88458e-26	13	Rps20
Rps4x4	6.17287e-30	0.930306	0.958	0.561	8.38029e-26	13	Rps4x
Rpl123	1.61654e-29	1.06157	0.917	0.505	2.19461e-25	13	Rpl12
Rnase61	2.75178e-29	0.343429	0.403	0.065	3.73581e-25	13	Rnase6
Gimap12	4.91159e-29	0.345962	0.431	0.074	6.66797e-25	13	Gimap1
Rps243	5.7007e-28	1.11871	0.986	0.761	7.73927e-24	13	Rps24
Sell	4.53561e-27	0.36885	0.431	0.079	6.15755e-23	13	Sell
Rpl133	9.47323e-25	0.866587	0.958	0.774	1.28609e-20	13	Rpl13
Rps194	1.09213e-24	0.943726	0.917	0.713	1.48268e-20	13	Rps19
Rps183	1.17704e-24	0.830028	0.944	0.606	1.59794e-20	13	Rps18
Apobec31	2.12553e-24	0.489352	0.597	0.166	2.88562e-20	13	Apobec3
Foxp1	2.58275e-24	0.555649	0.472	0.11	3.50634e-20	13	Foxp1
Zbtb20	8.50967e-24	0.442795	0.361	0.067	1.15527e-19	13	Zbtb20
Serp1	9.89346e-24	0.484414	0.667	0.205	1.34314e-19	13	Serp1
Rpl83	2.68372e-23	0.719719	0.944	0.704	3.64342e-19	13	Rpl8
Rpl10a5	1.26472e-22	0.725286	0.917	0.47	1.71698e-18	13	Rpl10a
Rps53	1.52588e-22	0.761836	0.931	0.634	2.07153e-18	13	Rps5
Swap70	1.7865e-22	0.266352	0.347	0.062	2.42535e-18	13	Swap70
Rpl53	2.45244e-22	0.693422	0.889	0.464	3.32943e-18	13	Rpl5
Rps103	4.38296e-22	0.77675	0.944	0.775	5.95031e-18	13	Rps10
Rps3a13	4.9234e-22	0.728855	0.944	0.727	6.68401e-18	13	Rps3a1
Rpl18a3	5.71557e-22	0.768883	0.944	0.829	7.75946e-18	13	Rpl18a
Rpl233	5.8026e-22	0.695426	0.958	0.856	7.87761e-18	13	Rpl23
Rpl213	6.237e-22	0.755161	0.917	0.747	8.46735e-18	13	Rpl21
Rpl36a3	1.15738e-21	0.581437	0.889	0.38	1.57126e-17	13	Rpl36a
Rps163	1.22376e-21	0.714305	0.931	0.857	1.66138e-17	13	Rps16
Rps73	1.34179e-21	0.775935	0.903	0.611	1.82162e-17	13	Rps7
Rpl323	1.42003e-21	0.767103	0.944	0.689	1.92784e-17	13	Rpl32
Cnp	3.35016e-21	0.256931	0.319	0.057	4.54817e-17	13	Cnp
Rps113	4.77683e-21	0.747853	0.889	0.746	6.48502e-17	13	Rps11
H2-DMa2	5.25064e-21	0.4575	0.681	0.212	7.12826e-17	13	H2-DMa
Rpl74	6.09401e-21	0.644125	0.931	0.558	8.27323e-17	13	Rpl7
Cd742	6.85515e-21	0.598322	0.917	0.378	9.30655e-17	13	Cd74
Rpl193	7.51291e-21	0.729236	0.944	0.774	1.01995e-16	13	Rpl19
Rpl313	1.53355e-20	0.654222	0.889	0.482	2.08195e-16	13	Rpl3
Cd371	1.5357e-20	0.523245	0.583	0.191	2.08487e-16	13	Cd37
Rpl303	5.21632e-20	0.738706	0.917	0.734	7.08168e-16	13	Rpl30
Rpl27a3	6.20859e-20	0.771085	0.917	0.799	8.42879e-16	13	Rpl27a
Rack13	1.03929e-19	0.604787	0.917	0.526	1.41095e-15	13	Rack1
Rpl263	1.23381e-19	0.663509	0.944	0.717	1.67503e-15	13	Rpl26
Ly6a4	1.46638e-19	0.770531	0.583	0.171	1.99075e-15	13	Ly6a
Rps15a3	1.73823e-19	0.708858	0.944	0.668	2.35983e-15	13	Rps15a
Hmgn11	2.14933e-19	0.286094	0.306	0.057	2.91794e-15	13	Hmgn1
Rps133	2.46868e-19	0.741665	0.903	0.725	3.35148e-15	13	Rps13
Rpl393	3.29378e-19	0.703572	0.931	0.744	4.47164e-15	13	Rpl39
Ly862	6.57361e-19	0.333557	0.597	0.182	8.92433e-15	13	Ly86
H2-Aa2	1.47387e-18	0.390742	0.778	0.265	2.00093e-14	13	H2-Aa
Rpsa4	2.21364e-18	0.71674	0.903	0.675	3.00524e-14	13	Rpsa
Rps33	3.82697e-18	0.619239	0.931	0.723	5.19549e-14	13	Rps3
H2-Oa1	3.97103e-18	0.267679	0.306	0.058	5.39107e-14	13	H2-Oa
Rplp04	1.59916e-17	0.567747	0.931	0.675	2.17102e-13	13	Rplp0
Rpl93	2.5262e-17	0.592449	0.917	0.726	3.42957e-13	13	Rpl9
Rpl113	5.27431e-17	0.532073	0.944	0.666	7.16041e-13	13	Rpl11
Rpl184	6.44658e-17	0.604429	0.917	0.702	8.75187e-13	13	Rpl18
Rpl344	7.41391e-17	0.619073	0.917	0.772	1.00651e-12	13	Rpl34
Rps272	9.65781e-17	0.740386	0.944	0.874	1.31114e-12	13	Rps27
Rpl63	1.62826e-16	0.517901	0.944	0.668	2.21052e-12	13	Rpl6
Rpl143	1.83356e-16	0.554793	0.875	0.51	2.48925e-12	13	Rpl14
Rhoh3	2.01593e-16	0.314573	0.444	0.123	2.73683e-12	13	Rhoh
Ppdpf	2.09953e-16	0.268987	0.333	0.076	2.85032e-12	13	Ppdpf
Rps63	2.3931e-16	0.534202	0.889	0.524	3.24887e-12	13	Rps6
H2-Eb12	2.5883e-16	0.297747	0.722	0.25	3.51388e-12	13	H2-Eb1
Rpl173	2.66845e-16	0.608904	0.917	0.798	3.62269e-12	13	Rpl17
Rps143	2.97898e-16	0.575451	0.903	0.807	4.04427e-12	13	Rps14
Rps91	4.85076e-16	0.52716	0.931	0.891	6.58539e-12	13	Rps9
Rpl284	5.42641e-16	0.489358	0.917	0.703	7.36689e-12	13	Rpl28
Rps83	5.51354e-16	0.541041	0.958	0.831	7.48519e-12	13	Rps8
Plac83	7.92024e-16	0.639027	0.611	0.208	1.07525e-11	13	Plac8
Cd691	1.46746e-15	0.30219	0.278	0.057	1.99222e-11	13	Cd69
Rps253	2.4898e-15	0.516202	0.903	0.64	3.38016e-11	13	Rps25
Rpl223	3.86238e-15	0.5917	0.847	0.502	5.24357e-11	13	Rpl22
Rplp15	8.65831e-15	0.604861	0.931	0.846	1.17545e-10	13	Rplp1
Rpl354	1.07877e-14	0.48493	0.819	0.413	1.46454e-10	13	Rpl35
Rps215	1.08157e-14	0.600895	0.903	0.755	1.46834e-10	13	Rps21
Rabgap1l2	1.37645e-14	0.25818	0.278	0.06	1.86867e-10	13	Rabgap1l
Rpl243	2.20584e-14	0.491655	0.931	0.609	2.99465e-10	13	Rpl24
Ets13	2.55413e-14	0.268034	0.333	0.082	3.46749e-10	13	Ets1
Rps153	3.99679e-14	0.533953	0.889	0.555	5.42604e-10	13	Rps15
Rpl44	4.27751e-14	0.439244	0.847	0.4	5.80714e-10	13	Rpl4
Rpl153	9.72621e-14	0.523234	0.861	0.548	1.32043e-09	13	Rpl15
Rps233	1.02725e-13	0.532278	0.931	0.726	1.3946e-09	13	Rps23
4930523C07Rik	2.17796e-13	0.330994	0.361	0.101	2.9568e-09	13	4930523C07Rik
Rps124	2.21144e-13	0.530255	0.917	0.808	3.00225e-09	13	Rps12
Rps216	2.64595e-13	0.510119	0.889	0.653	3.59215e-09	13	Rps2
Ifi2032	5.47397e-13	0.383333	0.472	0.158	7.43146e-09	13	Ifi203
[truncated: 640 more rows]

## Sheet: Supplementary Table 8
Human Aggregated 0.65 Resolution
	p_val	avg_logFC	pct.1	pct.2	p_val_adj	cluster	gene
IL7R	0	0.797033	0.598	0.112	0	0	IL7R
TXNIP	7.80655e-271	0.703874	0.885	0.5	1.26849e-266	0	TXNIP
RPS27	0	0.634431	0.997	0.923	0	0	RPS27
RPS12	4.62792e-295	0.581001	0.999	0.965	7.51991e-291	0	RPS12
RPS3	6.80905e-284	0.560628	0.99	0.915	1.1064e-279	0	RPS3
RPS25	1.08297e-266	0.538166	0.976	0.842	1.75972e-262	0	RPS25
LTB	0	0.536671	0.461	0.09	0	0	LTB
RPS15A	1.33398e-286	0.531741	0.995	0.929	2.16758e-282	0	RPS15A
RPL30	1.23116e-261	0.528102	0.987	0.929	2.00052e-257	0	RPL30
RPL28	3.46713e-276	0.523388	0.995	0.948	5.63374e-272	0	RPL28
RPL41	4.80905e-304	0.521773	0.997	0.973	7.81423e-300	0	RPL41
RPSA	6.53967e-213	0.517901	0.916	0.709	1.06263e-208	0	RPSA
RPL10	9.35824e-244	0.516219	0.997	0.977	1.52062e-239	0	RPL10
BTG1	1.85073e-199	0.511229	0.924	0.656	3.00726e-195	0	BTG1
CD52	4.35858e-230	0.505026	0.666	0.259	7.08226e-226	0	CD52
RPL13	2.04776e-286	0.503867	0.999	0.989	3.3274e-282	0	RPL13
IL32	2.28741e-272	0.500219	0.569	0.166	3.71681e-268	0	IL32
RPS18	7.65124e-241	0.472691	0.999	0.98	1.24325e-236	0	RPS18
RPS29	3.71314e-184	0.469473	0.892	0.671	6.03348e-180	0	RPS29
CD3D	5.4788e-307	0.466169	0.6	0.164	8.90251e-303	0	CD3D
RPS27A	4.58229e-225	0.455631	0.995	0.946	7.44576e-221	0	RPS27A
EEF1A1	4.90111e-223	0.450446	0.998	0.991	7.96382e-219	0	EEF1A1
RPL32	3.70394e-196	0.450281	0.991	0.953	6.01854e-192	0	RPL32
RPL23A	1.76407e-211	0.449618	0.982	0.88	2.86643e-207	0	RPL23A
RPL14	5.77636e-196	0.443334	0.962	0.843	9.38601e-192	0	RPL14
RPS28	4.49532e-185	0.442221	0.962	0.845	7.30444e-181	0	RPS28
RPS4X	4.66428e-162	0.439425	0.948	0.856	7.57899e-158	0	RPS4X
RPL19	6.58743e-203	0.437552	0.994	0.952	1.07039e-198	0	RPL19
RPLP1	3.07044e-177	0.43149	0.999	0.987	4.98915e-173	0	RPLP1
RPL11	2.86117e-193	0.428552	0.987	0.945	4.64912e-189	0	RPL11
CD2	1.25654e-243	0.427279	0.561	0.173	2.04175e-239	0	CD2
RPL35A	6.3415e-177	0.426151	0.95	0.823	1.03043e-172	0	RPL35A
RPS15	2.31262e-198	0.414085	0.982	0.917	3.75778e-194	0	RPS15
RPS19	9.04851e-154	0.409291	0.993	0.965	1.47029e-149	0	RPS19
TRAC	3.62101e-251	0.398575	0.475	0.123	5.88378e-247	0	TRAC
B2M	1.12674e-188	0.397668	0.999	0.99	1.83084e-184	0	B2M
RPLP2	9.13444e-167	0.396934	0.976	0.896	1.48425e-162	0	RPLP2
RPL10A	5.58407e-136	0.387619	0.915	0.774	9.07355e-132	0	RPL10A
RPL36	1.1514e-133	0.386665	0.892	0.737	1.87091e-129	0	RPL36
RPS26	1.52443e-97	0.386322	0.656	0.436	2.47705e-93	0	RPS26
TRBC2	2.16543e-202	0.384383	0.425	0.12	3.51861e-198	0	TRBC2
RPL9	2.66358e-155	0.384373	0.983	0.929	4.32806e-151	0	RPL9
RPS14	5.29573e-167	0.384268	0.995	0.97	8.60504e-163	0	RPS14
RPL18A	1.49078e-156	0.381764	0.986	0.925	2.42237e-152	0	RPL18A
RPL3	1.11637e-142	0.378614	0.977	0.925	1.81398e-138	0	RPL3
RPS21	1.00474e-123	0.377758	0.861	0.685	1.63261e-119	0	RPS21
TPT1	6.71777e-153	0.371448	0.998	0.993	1.09157e-148	0	TPT1
RPL34	1.92238e-121	0.366423	0.973	0.925	3.12367e-117	0	RPL34
RPS2	2.34171e-149	0.356274	0.997	0.977	3.80504e-145	0	RPS2
RPS10	2.00336e-105	0.35527	0.786	0.571	3.25526e-101	0	RPS10
RPL21	6.35371e-114	0.347627	0.974	0.901	1.03241e-109	0	RPL21
KLRB1	3.04018e-84	0.343496	0.312	0.125	4.93999e-80	0	KLRB1
RPL37	8.04029e-121	0.340894	0.972	0.894	1.30647e-116	0	RPL37
HLA-A	1.49911e-108	0.340652	0.942	0.781	2.43591e-104	0	HLA-A
RPS16	1.43484e-119	0.339435	0.966	0.903	2.33147e-115	0	RPS16
RPL39	1.12477e-121	0.336221	0.983	0.93	1.82764e-117	0	RPL39
RPL18	4.41984e-126	0.33405	0.974	0.903	7.18179e-122	0	RPL18
RPS5	4.51884e-97	0.332993	0.864	0.714	7.34266e-93	0	RPS5
RPS3A	1.22021e-102	0.331165	0.979	0.944	1.98271e-98	0	RPS3A
RPL24	5.40581e-103	0.330808	0.905	0.775	8.78389e-99	0	RPL24
RPL7A	2.44487e-124	0.329198	0.967	0.916	3.97267e-120	0	RPL7A
FAU	1.36884e-126	0.329133	0.976	0.909	2.22424e-122	0	FAU
RPS8	3.05489e-100	0.320937	0.979	0.928	4.96389e-96	0	RPS8
RPL13A	3.81532e-106	0.320587	0.966	0.898	6.19951e-102	0	RPL13A
RPS6	2.15441e-96	0.318382	0.969	0.913	3.50069e-92	0	RPS6
HLA-C	3.15245e-83	0.316091	0.853	0.662	5.12241e-79	0	HLA-C
RPS23	6.05643e-116	0.314697	0.991	0.959	9.84109e-112	0	RPS23
EEF1D	6.37362e-83	0.311039	0.708	0.5	1.03565e-78	0	EEF1D
RPL8	1.83202e-92	0.309217	0.918	0.84	2.97685e-88	0	RPL8
RPL12	1.26798e-98	0.307792	0.96	0.895	2.06034e-94	0	RPL12
TRBC1	3.87702e-91	0.306708	0.302	0.112	6.29976e-87	0	TRBC1
RPL26	8.60071e-109	0.305205	0.98	0.93	1.39753e-104	0	RPL26
RPL29	5.38699e-92	0.302338	0.958	0.898	8.75332e-88	0	RPL29
RPS7	7.49619e-96	0.301905	0.958	0.874	1.21806e-91	0	RPS7
RPL36AL	2.02558e-70	0.283636	0.664	0.466	3.29137e-66	0	RPL36AL
RPL6	8.80715e-79	0.282104	0.917	0.857	1.43107e-74	0	RPL6
MYL12A	4.43142e-77	0.281802	0.668	0.437	7.20062e-73	0	MYL12A
S100A4	4.54762e-64	0.280924	0.755	0.524	7.38943e-60	0	S100A4
CD3G	8.88081e-166	0.274902	0.374	0.107	1.44304e-161	0	CD3G
RPL5	5.85077e-67	0.274196	0.887	0.779	9.50692e-63	0	RPL5
CD48	7.94868e-104	0.268347	0.476	0.219	1.29158e-99	0	CD48
RPS13	5.82544e-68	0.264762	0.944	0.887	9.46575e-64	0	RPS13
RPS9	2.60519e-74	0.262149	0.941	0.878	4.23317e-70	0	RPS9
RARRES3	2.50535e-106	0.261614	0.413	0.172	4.07094e-102	0	RARRES3
GIMAP7	7.36823e-90	0.256771	0.402	0.181	1.19726e-85	0	GIMAP7
RPL27	1.06591e-61	0.256574	0.8	0.674	1.73199e-57	0	RPL27
HINT1	3.33339e-59	0.256357	0.506	0.322	5.41643e-55	0	HINT1
GZMK	1.46946e-82	0.255968	0.321	0.125	2.38772e-78	0	GZMK
TOMM7	7.28764e-63	0.253262	0.626	0.425	1.18417e-58	0	TOMM7
ISG20	1.96961e-88	0.250062	0.343	0.141	3.20042e-84	0	ISG20
APOE	0	1.74243	0.992	0.367	0	1	APOE
APOC1	0	1.59322	0.94	0.23	0	1	APOC1
SPP1	0	1.54743	0.85	0.249	0	1	SPP1
HLA-DRA	0	1.06816	0.973	0.445	0	1	HLA-DRA
CD74	0	0.994048	0.991	0.541	0	1	CD74
FTL	0	0.992751	0.997	0.907	0	1	FTL
HLA-DPA1	0	0.941817	0.934	0.387	0	1	HLA-DPA1
C1QB	0	0.879201	0.945	0.291	0	1	C1QB
FCGBP	0	0.848747	0.622	0.109	0	1	FCGBP
C1QA	0	0.847697	0.923	0.275	0	1	C1QA
HLA-DPB1	0	0.821386	0.887	0.332	0	1	HLA-DPB1
C3	0	0.732282	0.804	0.206	0	1	C3
SAT1	5.01709e-290	0.719455	0.981	0.641	8.15227e-286	1	SAT1
CTSB	0	0.695913	0.842	0.304	0	1	CTSB
NPC2	0	0.660994	0.843	0.293	0	1	NPC2
RGS1	0	0.622802	0.776	0.273	0	1	RGS1
CD81	0	0.618838	0.855	0.384	0	1	CD81
C1QC	0	0.614998	0.841	0.242	0	1	C1QC
A2M	0	0.609166	0.738	0.186	0	1	A2M
HLA-DRB1	0	0.591901	0.813	0.248	0	1	HLA-DRB1
MS4A7	0	0.590173	0.749	0.227	0	1	MS4A7
CD163	0	0.586302	0.644	0.146	0	1	CD163
FCGR3A	0	0.574296	0.669	0.169	0	1	FCGR3A
TYROBP	1.76852e-278	0.56824	0.891	0.424	2.87367e-274	1	TYROBP
FTH1	1.28768e-239	0.562533	0.99	0.912	2.09234e-235	1	FTH1
ZFP36L1	6.82819e-179	0.531093	0.67	0.312	1.10951e-174	1	ZFP36L1
PSAP	2.08776e-266	0.527072	0.776	0.319	3.3924e-262	1	PSAP
CST3	1.37771e-228	0.526502	0.797	0.356	2.23865e-224	1	CST3
AIF1	2.71499e-256	0.522337	0.821	0.347	4.41158e-252	1	AIF1
RNASET2	5.52629e-277	0.51873	0.802	0.318	8.97967e-273	1	RNASET2
DUSP1	1.03477e-190	0.514098	0.819	0.441	1.68139e-186	1	DUSP1
TREM2	0	0.501096	0.615	0.14	0	1	TREM2
S100A11	1.85547e-196	0.489147	0.847	0.498	3.01496e-192	1	S100A11
MARCKS	3.68385e-299	0.484906	0.691	0.217	5.98589e-295	1	MARCKS
SGK1	2.69375e-216	0.479946	0.628	0.226	4.37707e-212	1	SGK1
FOS	3.0413e-155	0.469706	0.861	0.52	4.94181e-151	1	FOS
MT2A	2.91171e-125	0.467254	0.458	0.187	4.73124e-121	1	MT2A
MAFB	1.83368e-252	0.437163	0.548	0.157	2.97955e-248	1	MAFB
CPM	0	0.434237	0.44	0.081	0	1	CPM
CEBPD	9.33399e-175	0.429771	0.712	0.322	1.51668e-170	1	CEBPD
HLA-DMA	1.50554e-266	0.426077	0.593	0.18	2.44635e-262	1	HLA-DMA
FCER1G	2.49308e-187	0.419582	0.76	0.351	4.05101e-183	1	FCER1G
SLC11A1	7.16838e-227	0.413833	0.654	0.23	1.16479e-222	1	SLC11A1
GLDN	0	0.413369	0.344	0.019	0	1	GLDN
EPB41L2	5.71493e-302	0.393381	0.522	0.123	9.28619e-298	1	EPB41L2
SRGN	1.80947e-106	0.388638	0.888	0.716	2.94021e-102	1	SRGN
RNASE1	2.67388e-136	0.385318	0.278	0.07	4.34479e-132	1	RNASE1
RHOB	6.01629e-202	0.383301	0.493	0.153	9.77587e-198	1	RHOB
CD14	3.39889e-124	0.377906	0.621	0.293	5.52285e-120	1	CD14
MS4A6A	4.40749e-194	0.371438	0.621	0.233	7.16173e-190	1	MS4A6A
HLA-DQB1	2.0299e-190	0.365475	0.573	0.198	3.29839e-186	1	HLA-DQB1
SLC1A3	2.41032e-215	0.359712	0.545	0.167	3.91653e-211	1	SLC1A3
ALOX5AP	2.127e-131	0.356502	0.554	0.254	3.45616e-127	1	ALOX5AP
LAPTM5	8.68635e-125	0.350847	0.752	0.437	1.41144e-120	1	LAPTM5
SLCO2B1	2.39096e-265	0.348053	0.482	0.115	3.88507e-261	1	SLCO2B1
HLA-DMB	9.18179e-220	0.347088	0.513	0.154	1.49195e-215	1	HLA-DMB
MSR1	0	0.346538	0.416	0.07	0	1	MSR1
PLXDC2	7.96867e-194	0.340329	0.513	0.169	1.29483e-189	1	PLXDC2
CD63	1.45225e-105	0.336491	0.697	0.408	2.35977e-101	1	CD63
ZFP36	1.10129e-107	0.334004	0.577	0.288	1.78949e-103	1	ZFP36
RAC1	1.07178e-125	0.333538	0.638	0.326	1.74154e-121	1	RAC1
VSIG4	4.02643e-196	0.332623	0.532	0.168	6.54255e-192	1	VSIG4
GSN	8.93255e-192	0.331405	0.51	0.166	1.45145e-187	1	GSN
FCGRT	2.82679e-159	0.321906	0.568	0.224	4.59324e-155	1	FCGRT
NEAT1	7.13565e-128	0.312756	0.972	0.817	1.15947e-123	1	NEAT1
GLUL	3.84269e-129	0.308879	0.58	0.257	6.24398e-125	1	GLUL
TMIGD3	1.49898e-208	0.307995	0.336	0.07	2.43569e-204	1	TMIGD3
TMEM176B	5.36934e-259	0.307701	0.378	0.072	8.72464e-255	1	TMEM176B
FCGR2A	3.46038e-189	0.307439	0.459	0.139	5.62276e-185	1	FCGR2A
CCL3	3.66e-94	0.304081	0.5	0.221	5.94713e-90	1	CCL3
CSF1R	5.72579e-170	0.299195	0.501	0.17	9.30383e-166	1	CSF1R
CPVL	1.14089e-173	0.298752	0.445	0.14	1.85383e-169	1	CPVL
PLTP	1.62553e-263	0.295073	0.292	0.04	2.64133e-259	1	PLTP
KCTD12	3.91585e-148	0.289232	0.468	0.168	6.36286e-144	1	KCTD12
YWHAH	5.84919e-146	0.288644	0.479	0.176	9.50434e-142	1	YWHAH
C1orf162	1.31298e-136	0.282579	0.473	0.182	2.13347e-132	1	C1orf162
QKI	1.81772e-146	0.282155	0.479	0.176	2.95361e-142	1	QKI
CD9	1.157e-207	0.281463	0.301	0.056	1.88001e-203	1	CD9
CXCL16	3.77242e-193	0.277777	0.41	0.11	6.1298e-189	1	CXCL16
HMOX1	1.68473e-171	0.276682	0.379	0.104	2.73752e-167	1	HMOX1
HERPUD1	3.07768e-73	0.276252	0.535	0.302	5.00092e-69	1	HERPUD1
CTSD	6.95015e-93	0.275468	0.471	0.223	1.12933e-88	1	CTSD
ASAH1	1.08478e-104	0.27274	0.481	0.217	1.76266e-100	1	ASAH1
MTRNR2L8	7.01168e-279	0.272538	0.309	0.042	1.13933e-274	1	MTRNR2L8
IL18	5.01007e-177	0.266285	0.387	0.106	8.14087e-173	1	IL18
HCLS1	4.28673e-100	0.264654	0.509	0.245	6.96551e-96	1	HCLS1
DOCK4	2.63486e-215	0.264046	0.357	0.076	4.28139e-211	1	DOCK4
HLA-DRB5	9.31908e-106	0.261945	0.532	0.233	1.51426e-101	1	HLA-DRB5
SCIN	4.83206e-231	0.26169	0.308	0.052	7.85162e-227	1	SCIN
MS4A4A	2.4627e-137	0.254777	0.401	0.132	4.00164e-133	1	MS4A4A
SIGLEC10	2.60693e-180	0.252286	0.319	0.072	4.23601e-176	1	SIGLEC10
TUBA1B	6.84905e-93	0.251322	0.609	0.32	1.1129e-88	1	TUBA1B
MT-ND3	2.46336e-62	0.250241	0.991	0.985	4.00271e-58	1	MT-ND3
CCL5	0	1.13572	0.899	0.237	0	2	CCL5
GZMK1	0	0.919452	0.675	0.088	0	2	GZMK
GZMA	0	0.886756	0.825	0.193	0	2	GZMA
CD521	0	0.684943	0.768	0.256	0	2	CD52
CD3D1	0	0.645273	0.718	0.16	0	2	CD3D
HLA-C1	6.90647e-259	0.628975	0.944	0.656	1.12223e-254	2	HLA-C
CD21	0	0.594456	0.686	0.168	0	2	CD2
IL321	0	0.568516	0.644	0.166	0	2	IL32
GZMH	0	0.550376	0.556	0.13	0	2	GZMH
TRAC1	0	0.523994	0.562	0.121	0	2	TRAC
RPL281	7.75904e-247	0.52129	0.991	0.949	1.26077e-242	2	RPL28
RPS15A1	2.17141e-257	0.52083	0.997	0.93	3.52833e-253	2	RPS15A
RPS261	9.14425e-178	0.517902	0.778	0.427	1.48585e-173	2	RPS26
RPS251	8.88333e-227	0.515894	0.978	0.845	1.44345e-222	2	RPS25
RPS271	3.61164e-224	0.500956	0.999	0.924	5.86855e-220	2	RPS27
RPS31	1.84475e-211	0.481413	0.993	0.917	2.99753e-207	2	RPS3
HLA-A1	5.0412e-177	0.476297	0.963	0.782	8.19144e-173	2	HLA-A
RPL411	8.99791e-234	0.465961	1	0.973	1.46207e-229	2	RPL41
B2M1	1.09872e-246	0.46515	1	0.99	1.78532e-242	2	B2M
CD8A	0	0.457721	0.41	0.053	0	2	CD8A
SH3BGRL3	1.13307e-130	0.457549	0.838	0.576	1.84112e-126	2	SH3BGRL3
BTG11	7.82726e-141	0.438534	0.921	0.663	1.27185e-136	2	BTG1
TRBC21	1.37039e-243	0.432555	0.483	0.12	2.22675e-239	2	TRBC2
TRBC11	1.21378e-156	0.425092	0.377	0.108	1.97227e-152	2	TRBC1
TXNIP1	1.42395e-119	0.413283	0.821	0.516	2.31377e-115	2	TXNIP
RPL23A1	6.6798e-160	0.405401	0.986	0.882	1.0854e-155	2	RPL23A
MYL12A1	6.89146e-120	0.397198	0.731	0.435	1.11979e-115	2	MYL12A
HCST	2.46793e-123	0.396266	0.662	0.355	4.01014e-119	2	HCST
RPL101	4.46259e-157	0.394801	0.999	0.977	7.25127e-153	2	RPL10
RARRES31	3.87865e-197	0.387608	0.517	0.165	6.30242e-193	2	RARRES3
RPS121	1.04066e-166	0.379058	0.998	0.965	1.69096e-162	2	RPS12
TMSB4X	1.79355e-162	0.373888	1	0.993	2.91433e-158	2	TMSB4X
CD8B	0	0.351017	0.327	0.037	0	2	CD8B
CD3G1	6.79477e-230	0.348806	0.444	0.105	1.10408e-225	2	CD3G
RPL141	1.15682e-115	0.347922	0.948	0.848	1.87971e-111	2	RPL14
RPL301	1.0154e-136	0.347847	0.993	0.93	1.64993e-132	2	RPL30
RPSA1	3.79189e-99	0.34551	0.886	0.717	6.16145e-95	2	RPSA
GIMAP71	3.24568e-152	0.338894	0.49	0.176	5.2739e-148	2	GIMAP7
RPL131	1.35698e-145	0.331993	0.998	0.989	2.20495e-141	2	RPL13
RPS291	6.02028e-86	0.323018	0.859	0.68	9.78234e-82	2	RPS29
FAU1	1.13537e-110	0.318962	0.975	0.91	1.84487e-106	2	FAU
RPL36AL1	1.40054e-74	0.316291	0.693	0.467	2.27573e-70	2	RPL36AL
RPS151	3.75935e-109	0.315848	0.981	0.919	6.10856e-105	2	RPS15
RPL10A1	1.5453e-90	0.30845	0.918	0.777	2.51096e-86	2	RPL10A
RPL35A1	2.48889e-90	0.304115	0.934	0.828	4.04419e-86	2	RPL35A
CST7	1.18061e-151	0.302579	0.451	0.144	1.91837e-147	2	CST7
RPLP21	3.26131e-91	0.298147	0.96	0.9	5.29931e-87	2	RPLP2
MYL12B	4.02866e-78	0.297598	0.604	0.358	6.54617e-74	2	MYL12B
RPS27A1	1.32367e-100	0.29548	0.996	0.947	2.15083e-96	2	RPS27A
CXCR6	4.81377e-267	0.291871	0.306	0.041	7.82189e-263	2	CXCR6
ACTG1	3.23769e-61	0.291337	0.847	0.727	5.26092e-57	2	ACTG1
RPS4X1	4.98179e-78	0.288847	0.939	0.859	8.09491e-74	2	RPS4X
S100A41	2.34106e-55	0.288352	0.762	0.529	3.804e-51	2	S100A4
RPS191	1.28206e-75	0.283886	0.994	0.966	2.08322e-71	2	RPS19
RPL7A1	1.16537e-83	0.279486	0.972	0.917	1.8936e-79	2	RPL7A
RPS211	2.25771e-68	0.275467	0.842	0.692	3.66855e-64	2	RPS21
PFN1	2.96458e-50	0.271064	0.615	0.43	4.81714e-46	2	PFN1
CORO1A	5.26991e-59	0.270475	0.57	0.359	8.56308e-55	2	CORO1A
APOBEC3G	3.78385e-135	0.270438	0.361	0.109	6.14838e-131	2	APOBEC3G
EEF1D1	4.02632e-56	0.267957	0.702	0.506	6.54237e-52	2	EEF1D
CD27	6.08383e-252	0.264673	0.292	0.039	9.88562e-248	2	CD27
RPS141	6.68365e-85	0.259066	0.997	0.97	1.08603e-80	2	RPS14
RPS71	1.64097e-74	0.258526	0.951	0.877	2.66642e-70	2	RPS7
PPDPF	1.09842e-98	0.258196	0.398	0.158	1.78482e-94	2	PPDPF
EVL	6.60859e-80	0.256067	0.463	0.223	1.07383e-75	2	EVL
ACAP1	4.01702e-124	0.255645	0.39	0.13	6.52726e-120	2	ACAP1
RPS281	2.82751e-69	0.254774	0.931	0.852	4.59442e-65	2	RPS28
CD481	4.69965e-83	0.253616	0.475	0.225	7.63646e-79	2	CD48
SOCS1	8.10638e-153	0.251732	0.33	0.083	1.31721e-148	2	SOCS1
NKG7	2.23207e-132	0.251628	0.547	0.196	3.62689e-128	2	NKG7
CCL4L2	0	1.85324	0.914	0.1	0	3	CCL4L2
CCL31	0	1.84345	0.976	0.176	0	3	CCL3
CCL3L1	0	1.48218	0.82	0.069	0	3	CCL3L1
CCL4	0	1.32848	0.905	0.292	0	3	CCL4
ITM2B	0	1.14011	0.989	0.625	0	3	ITM2B
PDK4	0	1.1253	0.869	0.082	0	3	PDK4
CH25H	0	1.12141	0.734	0.03	0	3	CH25H
FOS1	0	1.07146	0.984	0.514	0	3	FOS
IER2	0	1.05711	0.881	0.341	0	3	IER2
IER3	0	1.0257	0.75	0.142	0	3	IER3
MRC1	0	0.889925	0.684	0.021	0	3	MRC1
JUN	0	0.880073	0.912	0.463	0	3	JUN
OTUD1	0	0.825701	0.672	0.076	0	3	OTUD1
A2M1	0	0.824621	0.824	0.189	0	3	A2M
FOLR2	0	0.823644	0.72	0.045	0	3	FOLR2
GPR34	0	0.807045	0.784	0.13	0	3	GPR34
VSIG41	0	0.781749	0.757	0.152	0	3	VSIG4
MS4A71	0	0.781369	0.847	0.228	0	3	MS4A7
C1QB1	0	0.746472	0.942	0.306	0	3	C1QB
C1QA1	0	0.731219	0.902	0.292	0	3	C1QA
IFNGR1	0	0.687285	0.744	0.184	0	3	IFNGR1
SMAP2	0	0.682708	0.784	0.261	0	3	SMAP2
RNASET21	0	0.681582	0.841	0.324	0	3	RNASET2
BIN1	0	0.676466	0.69	0.145	0	3	BIN1
MIS18BP1	0	0.654314	0.652	0.137	0	3	MIS18BP1
SLC1A31	0	0.650983	0.736	0.155	0	3	SLC1A3
FTL1	3.33012e-245	0.638979	0.999	0.909	5.41111e-241	3	FTL
LTC4S	0	0.607084	0.635	0.1	0	3	LTC4S
BHLHE41	0	0.585968	0.604	0.091	0	3	BHLHE41
C1QC1	0	0.578817	0.825	0.257	0	3	C1QC
EGR1	0	0.576866	0.612	0.122	0	3	EGR1
LYVE1	0	0.566117	0.494	0.01	0	3	LYVE1
FCGRT1	9.51994e-304	0.561767	0.694	0.218	1.54689e-299	3	FCGRT
APOE1	9.72579e-290	0.552107	0.99	0.381	1.58034e-285	3	APOE
CEBPD1	1.32129e-207	0.534857	0.761	0.326	2.14696e-203	3	CEBPD
P2RY13	0	0.534673	0.579	0.092	0	3	P2RY13
MS4A4A1	0	0.520145	0.572	0.12	0	3	MS4A4A
CSF1R1	0	0.514261	0.625	0.164	0	3	CSF1R
RGS10	2.47939e-255	0.510947	0.689	0.244	4.02876e-251	3	RGS10
BTG2	4.05191e-187	0.500911	0.594	0.223	6.58394e-183	3	BTG2
SGK11	1.51219e-202	0.488059	0.652	0.232	2.45716e-198	3	SGK1
HTRA1	0	0.481559	0.548	0.11	0	3	HTRA1
RHOB1	1.0428e-235	0.465836	0.548	0.154	1.69445e-231	3	RHOB
MARCKS1	7.96382e-236	0.464608	0.683	0.229	1.29404e-231	3	MARCKS
WASF2	1.95813e-233	0.462572	0.626	0.213	3.18177e-229	3	WASF2
DAB2	0	0.453279	0.512	0.082	0	3	DAB2
FCGR1A	0	0.435249	0.495	0.099	0	3	FCGR1A
OGFRL1	3.55074e-260	0.426463	0.603	0.172	5.7696e-256	3	OGFRL1
EGR3	0	0.424059	0.409	0.049	0	3	EGR3
FRMD4A	0	0.421976	0.484	0.086	0	3	FRMD4A
MAF	2.54821e-292	0.420133	0.511	0.111	4.14059e-288	3	MAF
SLCO2B11	3.86931e-263	0.414297	0.511	0.12	6.28724e-259	3	SLCO2B1
AIF11	3.11063e-147	0.410834	0.758	0.364	5.05446e-143	3	AIF1
CEBPB	1.13955e-145	0.408489	0.715	0.334	1.85166e-141	3	CEBPB
FCER1G1	4.83421e-132	0.407461	0.726	0.364	7.8551e-128	3	FCER1G
CREG1	2.54562e-276	0.4044	0.449	0.091	4.13637e-272	3	CREG1
SLC2A5	2.72369e-302	0.402707	0.467	0.088	4.42572e-298	3	SLC2A5
SRGAP2	1.63568e-285	0.399532	0.5	0.107	2.65782e-281	3	SRGAP2
CX3CR1	2.00601e-300	0.399486	0.453	0.083	3.25956e-296	3	CX3CR1
HAVCR2	1.03463e-188	0.396875	0.477	0.143	1.68117e-184	3	HAVCR2
SEC14L1	7.76879e-280	0.392185	0.473	0.099	1.26235e-275	3	SEC14L1
CYBB	8.54712e-166	0.381503	0.548	0.196	1.38882e-161	3	CYBB
TUBA1B1	1.4273e-158	0.371559	0.708	0.316	2.31922e-154	3	TUBA1B
GYPC	2.17916e-190	0.369635	0.505	0.156	3.54092e-186	3	GYPC
CD631	2.60963e-109	0.369308	0.724	0.411	4.24039e-105	3	CD63
RAC11	1.80217e-133	0.36461	0.679	0.328	2.92835e-129	3	RAC1
TNF	0	0.362983	0.34	0.037	0	3	TNF
MTSS1	0	0.359528	0.398	0.056	0	3	MTSS1
EPB41L21	2.33839e-196	0.352977	0.486	0.136	3.79965e-192	3	EPB41L2
NINJ1	4.15442e-229	0.35236	0.433	0.099	6.75052e-225	3	NINJ1
IRS2	2.48716e-207	0.349958	0.386	0.086	4.04138e-203	3	IRS2
EGR2	0	0.348755	0.345	0.036	0	3	EGR2
TMSB4X1	7.27072e-121	0.348744	1	0.993	1.18142e-116	3	TMSB4X
ADGRG1	3.28042e-249	0.342433	0.446	0.095	5.33035e-245	3	ADGRG1
SHTN1	1.75784e-264	0.342367	0.403	0.074	2.85632e-260	3	SHTN1
MERTK	1.03337e-267	0.34052	0.396	0.069	1.67912e-263	3	MERTK
CD811	3.37758e-113	0.339043	0.753	0.405	5.48824e-109	3	CD81
GPN3	0	0.337739	0.357	0.039	0	3	GPN3
C31	2.28456e-153	0.337346	0.637	0.237	3.71218e-149	3	C3
NFKBIA	1.10837e-118	0.336846	0.631	0.297	1.80098e-114	3	NFKBIA
IL6ST	1.23432e-220	0.335477	0.404	0.088	2.00564e-216	3	IL6ST
SRGAP2B	5.37704e-306	0.335451	0.395	0.06	8.73716e-302	3	SRGAP2B
NAA20	6.01582e-261	0.332082	0.398	0.073	9.7751e-257	3	NAA20
LGMN	6.63947e-271	0.328587	0.361	0.056	1.07885e-266	3	LGMN
C12orf75	2.63856e-206	0.327018	0.398	0.091	4.2874e-202	3	C12orf75
AP005530.1	0	0.326754	0.326	0.012	0	3	AP005530.1
DUSP6	4.44275e-111	0.32364	0.349	0.115	7.21903e-107	3	DUSP6
IGSF6	5.04126e-158	0.322834	0.45	0.142	8.19154e-154	3	IGSF6
CYFIP1	2.48311e-198	0.317279	0.415	0.102	4.0348e-194	3	CYFIP1
SRGAP2C	8.88424e-233	0.313837	0.372	0.071	1.4436e-228	3	SRGAP2C
ASAH11	3.12489e-109	0.312527	0.509	0.22	5.07764e-105	3	ASAH1
CD99	2.56478e-119	0.307476	0.514	0.213	4.16751e-115	3	CD99
CD84	3.76813e-133	0.303833	0.424	0.143	6.12284e-129	3	CD84
CD141	4.3898e-110	0.301346	0.653	0.296	7.13298e-106	3	CD14
ZFHX3	4.00898e-212	0.301329	0.371	0.077	6.5142e-208	3	ZFHX3
TRA2B	1.80349e-98	0.301141	0.45	0.192	2.93048e-94	3	TRA2B
MEF2C	1.30714e-146	0.300743	0.44	0.142	2.12398e-142	3	MEF2C
APLP2	1.12092e-103	0.298047	0.49	0.21	1.82138e-99	3	APLP2
MEF2A	3.46846e-144	0.297504	0.468	0.158	5.6359e-140	3	MEF2A
TYROBP1	3.2943e-88	0.295793	0.778	0.447	5.35291e-84	3	TYROBP
GNAS	4.01555e-81	0.295317	0.652	0.384	6.52486e-77	3	GNAS
KLF6	1.93874e-58	0.294672	0.623	0.394	3.15025e-54	3	KLF6
P2RY12	0	0.294563	0.292	0.014	0	3	P2RY12
SRSF5	1.62382e-82	0.29442	0.598	0.329	2.63855e-78	3	SRSF5
BRI3	1.1575e-112	0.292815	0.539	0.236	1.88083e-108	3	BRI3
TPT11	3.3701e-88	0.291669	0.998	0.994	5.47607e-84	3	TPT1
VSIR	1.3705e-121	0.286416	0.435	0.158	2.22693e-117	3	VSIR
SOCS6	9.17292e-283	0.285949	0.303	0.035	1.49051e-278	3	SOCS6
KLF2	9.03164e-92	0.282531	0.506	0.227	1.46755e-87	3	KLF2
TREM21	5.41401e-141	0.281806	0.489	0.165	8.79723e-137	3	TREM2
HERPUD11	1.22885e-78	0.280848	0.574	0.303	1.99676e-74	3	HERPUD1
CSF2RA	1.18503e-169	0.280414	0.343	0.081	1.92556e-165	3	CSF2RA
PICALM	3.36863e-147	0.280069	0.402	0.121	5.47369e-143	3	PICALM
ATP6V0B	2.33472e-92	0.276966	0.537	0.259	3.79369e-88	3	ATP6V0B
ADAP2	4.36928e-134	0.266973	0.363	0.106	7.09964e-130	3	ADAP2
KCTD121	6.70002e-102	0.266434	0.444	0.177	1.08869e-97	3	KCTD12
EIF1	5.07384e-65	0.266413	0.947	0.856	8.24449e-61	3	EIF1
FKBP5	2.81321e-73	0.264497	0.564	0.304	4.57119e-69	3	FKBP5
LILRB4	5.4747e-134	0.262441	0.378	0.114	8.89584e-130	3	LILRB4
FCGR1B	3.61494e-261	0.261737	0.299	0.038	5.87391e-257	3	FCGR1B
PLXDC21	1.10406e-101	0.260467	0.455	0.182	1.79398e-97	3	PLXDC2
CYTL1	8.51356e-289	0.259134	0.282	0.029	1.38337e-284	3	CYTL1
ITPR2	1.02147e-134	0.25794	0.36	0.104	1.65979e-130	3	ITPR2
APBB1IP	3.52556e-79	0.257651	0.478	0.231	5.72867e-75	3	APBB1IP
C3AR1	1.96278e-118	0.252749	0.359	0.114	3.18933e-114	3	C3AR1
SPTLC2	6.06033e-133	0.250046	0.329	0.09	9.84742e-129	3	SPTLC2
HLA-DRB11	0	1.40889	0.875	0.261	0	4	HLA-DRB1
CD741	0	1.31658	0.994	0.556	0	4	CD74
HLA-DRA1	0	1.0633	0.984	0.461	0	4	HLA-DRA
HLA-DPA11	0	1.04952	0.953	0.402	0	4	HLA-DPA1
C1QB2	0	1.03359	0.921	0.314	0	4	C1QB
C1QC2	0	0.860215	0.844	0.261	0	4	C1QC
FCGBP1	1.1206e-299	0.860048	0.577	0.13	1.82086e-295	4	FCGBP
APOE2	5.82706e-304	0.859804	0.971	0.39	9.4684e-300	4	APOE
C1QA2	0	0.85588	0.887	0.3	0	4	C1QA
HLA-DRB51	0	0.830106	0.784	0.218	0	4	HLA-DRB5
C32	0	0.801142	0.768	0.229	0	4	C3
HLA-DQB11	0	0.747586	0.749	0.193	0	4	HLA-DQB1
MS4A6A1	6.6665e-267	0.621794	0.705	0.237	1.08324e-262	4	MS4A6A
SGK12	2.60141e-229	0.619332	0.681	0.234	4.22704e-225	4	SGK1
HLA-DPB11	8.28163e-216	0.612642	0.822	0.356	1.34568e-211	4	HLA-DPB1
CD142	3.15954e-154	0.59937	0.676	0.298	5.13394e-150	4	CD14
CST31	3.42231e-179	0.598005	0.785	0.371	5.56092e-175	4	CST3
APOC11	2.06476e-226	0.5717	0.772	0.269	3.35502e-222	4	APOC1
XIST	4.01277e-303	0.56686	0.544	0.116	6.52034e-299	4	XIST
CD812	5.34432e-157	0.560181	0.769	0.407	8.68398e-153	4	CD81
NPC21	8.29066e-193	0.556831	0.74	0.321	1.34715e-188	4	NPC2
HSPA1A	1.91945e-94	0.548701	0.396	0.154	3.11892e-90	4	HSPA1A
SAT11	1.13924e-135	0.53916	0.956	0.654	1.85115e-131	4	SAT1
RNASET22	1.07046e-177	0.537916	0.749	0.339	1.7394e-173	4	RNASET2
HLA-DQA1	5.66654e-269	0.529814	0.551	0.133	9.20756e-265	4	HLA-DQA1
CEBPD2	3.9651e-118	0.512419	0.674	0.339	6.4429e-114	4	CEBPD
FCER1G2	2.40642e-140	0.492497	0.728	0.367	3.91019e-136	4	FCER1G
SPP11	5.36848e-186	0.492314	0.739	0.279	8.72325e-182	4	SPP1
ITM2B1	8.18661e-139	0.486334	0.901	0.637	1.33024e-134	4	ITM2B
MAFB1	2.29565e-96	0.47681	0.438	0.18	3.7302e-92	4	MAFB
SLC11A11	5.68064e-129	0.463309	0.586	0.251	9.23048e-125	4	SLC11A1
FCGR3A1	2.03086e-198	0.450565	0.596	0.192	3.29994e-194	4	FCGR3A
HLA-DMB1	2.44457e-216	0.442431	0.555	0.161	3.97219e-212	4	HLA-DMB
MARCKS2	3.9873e-160	0.437099	0.621	0.24	6.47897e-156	4	MARCKS
RGS11	3.04829e-110	0.435502	0.631	0.303	4.95316e-106	4	RGS1
HLA-DMA1	8.12091e-167	0.41133	0.559	0.197	1.31957e-162	4	HLA-DMA
CTSB1	3.3886e-126	0.403125	0.698	0.336	5.50614e-122	4	CTSB
PSAP1	6.49691e-104	0.401896	0.657	0.345	1.05568e-99	4	PSAP
ARHGAP24	8.11689e-276	0.395744	0.413	0.071	1.31891e-271	4	ARHGAP24
SLC1A32	3.5413e-154	0.383735	0.531	0.181	5.75426e-150	4	SLC1A3
TREM22	2.12543e-141	0.37533	0.489	0.168	3.45361e-137	4	TREM2
ZFP36L11	3.90145e-68	0.369403	0.579	0.333	6.33946e-64	4	ZFP36L1
CYBB1	6.22593e-126	0.36686	0.52	0.203	1.01165e-121	4	CYBB
TUBA1B2	1.69216e-84	0.364677	0.608	0.329	2.74959e-80	4	TUBA1B
HERPUD12	3.9492e-84	0.357933	0.58	0.305	6.41705e-80	4	HERPUD1
A2M2	1.81567e-132	0.348294	0.587	0.218	2.95029e-128	4	A2M
USP53	7.01797e-141	0.334147	0.397	0.116	1.14035e-136	4	USP53
AIF12	5.27424e-79	0.333864	0.671	0.376	8.57012e-75	4	AIF1
2020-06-01	8.50563e-26	0.330618	0.639	0.494	1.38208e-21	4	JUN
ALOX5AP1	4.30072e-79	0.329714	0.527	0.266	6.98824e-75	4	ALOX5AP
MEF2A1	2.12104e-111	0.314398	0.441	0.164	3.44648e-107	4	MEF2A
PLXDC22	5.76966e-99	0.309565	0.457	0.185	9.37512e-95	4	PLXDC2
TYROBP2	2.52676e-72	0.307004	0.754	0.452	4.10574e-68	4	TYROBP
YWHAH1	2.14389e-97	0.301993	0.459	0.188	3.48361e-93	4	YWHAH
CSF1R2	7.05981e-99	0.301822	0.459	0.185	1.14715e-94	4	CSF1R
APBB1IP1	3.33941e-84	0.301242	0.489	0.233	5.42621e-80	4	APBB1IP
P2RY131	4.97579e-109	0.298368	0.366	0.118	8.08517e-105	4	P2RY13
TMEM176B1	2.21986e-123	0.298129	0.321	0.087	3.60704e-119	4	TMEM176B
DENND3	2.36644e-122	0.292919	0.356	0.106	3.84523e-118	4	DENND3
SRGAP21	1.26778e-116	0.291145	0.382	0.123	2.06002e-112	4	SRGAP2
LILRB41	4.78842e-118	0.290648	0.373	0.117	7.7807e-114	4	LILRB4
HSPA1B	1.16704e-84	0.284433	0.285	0.089	1.89632e-80	4	HSPA1B
FRMD4A1	1.44662e-118	0.278889	0.35	0.103	2.35061e-114	4	FRMD4A
SLC25A37	1.64136e-88	0.277487	0.389	0.149	2.66704e-84	4	SLC25A37
KCNMB1	1.50567e-221	0.26887	0.27	0.035	2.44657e-217	4	KCNMB1
GPR341	9.96809e-110	0.268598	0.466	0.167	1.61971e-105	4	GPR34
RAC12	6.84281e-59	0.267405	0.58	0.342	1.11189e-54	4	RAC1
OLFML3	1.89283e-151	0.265661	0.284	0.058	3.07566e-147	4	OLFML3
GRN	4.22191e-61	0.258387	0.452	0.231	6.86019e-57	4	GRN
CYBA	2.86399e-48	0.257911	0.868	0.745	4.65371e-44	4	CYBA
SRGAP1	9.84921e-141	0.256378	0.302	0.069	1.6004e-136	4	SRGAP1
LPAR6	1.35562e-97	0.255249	0.323	0.103	2.20274e-93	4	LPAR6
GSN1	1.80449e-82	0.253878	0.44	0.184	2.93212e-78	4	GSN
LPCAT2	4.98718e-109	0.252302	0.356	0.112	8.10366e-105	4	LPCAT2
EPB41L22	1.40375e-85	0.251465	0.388	0.149	2.28096e-81	4	EPB41L2
S100A9	0	3.07249	0.992	0.111	0	5	S100A9
S100A8	0	2.73051	0.983	0.078	0	5	S100A8
LYZ	0	1.96559	0.987	0.123	0	5	LYZ
VCAN	0	1.7343	0.964	0.071	0	5	VCAN
TIMP1	0	1.56647	0.719	0.112	0	5	TIMP1
NAMPT	0	1.49791	0.929	0.122	0	5	NAMPT
S100A12	0	1.32247	0.771	0.013	0	5	S100A12
EREG	0	1.18766	0.638	0.029	0	5	EREG
S100A6	0	1.15048	0.983	0.416	0	5	S100A6
FCN1	0	1.1427	0.875	0.035	0	5	FCN1
NEAT11	0	1.12763	0.999	0.82	0	5	NEAT1
CTSS	0	1.07407	0.926	0.28	0	5	CTSS
THBS1	0	1.03986	0.589	0.043	0	5	THBS1
PLAUR	0	1.02962	0.675	0.087	0	5	PLAUR
SLC2A3	0	1.01711	0.815	0.168	0	5	SLC2A3
FTH11	4.90801e-295	0.949467	0.997	0.914	7.97503e-291	5	FTH1
SRGN1	8.13145e-269	0.882372	0.968	0.716	1.32128e-264	5	SRGN
VIM	0	0.872322	0.96	0.469	0	5	VIM
CD55	0	0.864526	0.707	0.082	0	5	CD55
AREG	0	0.836148	0.581	0.105	0	5	AREG
SOCS3	0	0.794414	0.675	0.061	0	5	SOCS3
MNDA	0	0.794117	0.759	0.139	0	5	MNDA
DUSP11	4.61991e-275	0.791686	0.923	0.447	7.5069e-271	5	DUSP1
IL1B	0	0.765296	0.435	0.053	0	5	IL1B
CEBPB1	4.5616e-290	0.745666	0.848	0.329	7.41215e-286	5	CEBPB
S100A42	8.28969e-260	0.726579	0.951	0.518	1.34699e-255	5	S100A4
MCL1	0	0.725011	0.862	0.326	0	5	MCL1
CXCL8	2.23812e-162	0.705792	0.323	0.066	3.63673e-158	5	CXCL8
CD44	0	0.657696	0.675	0.154	0	5	CD44
VMP1	0	0.656829	0.694	0.183	0	5	VMP1
SAT12	5.82981e-183	0.645607	0.98	0.654	9.47286e-179	5	SAT1
FOS2	4.08616e-183	0.643229	0.936	0.527	6.63961e-179	5	FOS
RGS2	3.66817e-282	0.638928	0.542	0.122	5.96042e-278	5	RGS2
S100A10	1.59755e-264	0.627543	0.812	0.3	2.59586e-260	5	S100A10
ANXA1	4.11497e-266	0.619511	0.715	0.235	6.68642e-262	5	ANXA1
ATP2B1	1.30627e-286	0.603641	0.508	0.106	2.12255e-282	5	ATP2B1
CD300E	0	0.596984	0.493	0.016	0	5	CD300E
SOD2	0	0.570777	0.537	0.072	0	5	SOD2
SERPINB1	1.96565e-264	0.549568	0.626	0.176	3.19398e-260	5	SERPINB1
MXD1	0	0.545004	0.518	0.037	0	5	MXD1
C5AR1	0	0.544779	0.557	0.079	0	5	C5AR1
TKT	0	0.541898	0.653	0.125	0	5	TKT
THBD	0	0.52828	0.393	0.034	0	5	THBD
PLBD1	0	0.521429	0.511	0.035	0	5	PLBD1
ZEB2	7.12229e-214	0.519832	0.655	0.221	1.1573e-209	5	ZEB2
CD143	3.1376e-190	0.517399	0.757	0.294	5.09829e-186	5	CD14
COTL1	9.69197e-208	0.512007	0.773	0.314	1.57485e-203	5	COTL1
IL1R2	0	0.491818	0.354	0.016	0	5	IL1R2
LGALS1	1.30668e-224	0.490523	0.792	0.284	2.12322e-220	5	LGALS1
TSPO	1.11652e-176	0.488274	0.727	0.316	1.81423e-172	5	TSPO
H3F3A	1.14046e-156	0.480063	0.945	0.718	1.85313e-152	5	H3F3A
ATP13A3	0	0.472425	0.453	0.07	0	5	ATP13A3
ITGAX	2.22125e-300	0.470037	0.455	0.076	3.60931e-296	5	ITGAX
SLC11A12	3.55506e-189	0.462828	0.686	0.244	5.77662e-185	5	SLC11A1
PABPC1	1.51974e-159	0.460595	0.844	0.459	2.46942e-155	5	PABPC1
TYMP	2.09285e-223	0.459449	0.678	0.214	3.40066e-219	5	TYMP
OAZ1	4.25294e-152	0.448686	0.899	0.563	6.91061e-148	5	OAZ1
NCF2	0	0.445229	0.504	0.057	0	5	NCF2
FOSL2	0	0.443286	0.477	0.064	0	5	FOSL2
NFKBIA1	2.569e-89	0.442461	0.602	0.306	4.17438e-85	5	NFKBIA
PPIF	0	0.440283	0.368	0.043	0	5	PPIF
CSTA	0	0.439636	0.52	0.051	0	5	CSTA
CFD	0	0.436351	0.506	0.075	0	5	CFD
FGL2	4.38908e-236	0.432581	0.539	0.134	7.13181e-232	5	FGL2
ZFP361	3.18218e-138	0.427537	0.671	0.292	5.17073e-134	5	ZFP36
ACTB	4.3282e-126	0.426815	0.975	0.848	7.03289e-122	5	ACTB
MAT2A	1.92713e-166	0.419647	0.447	0.126	3.13139e-162	5	MAT2A
CFP	0	0.416367	0.452	0.018	0	5	CFP
APLP21	4.56475e-205	0.416211	0.635	0.202	7.41726e-201	5	APLP2
TNFRSF1B	7.40564e-198	0.412457	0.54	0.156	1.20334e-193	5	TNFRSF1B
FLNA	6.32008e-265	0.402024	0.515	0.108	1.02695e-260	5	FLNA
EMP3	4.5762e-181	0.401857	0.608	0.206	7.43587e-177	5	EMP3
EVI2B	5.55962e-195	0.400644	0.543	0.161	9.03382e-191	5	EVI2B
JUNB	3.72365e-105	0.399682	0.708	0.366	6.05056e-101	5	JUNB
GADD45B	3.08808e-169	0.398986	0.456	0.125	5.01782e-165	5	GADD45B
GK	0	0.396201	0.394	0.048	0	5	GK
ACSL1	2.97316e-265	0.39574	0.462	0.088	4.83109e-261	5	ACSL1
BCL2A1	0	0.391889	0.431	0.057	0	5	BCL2A1
ANXA2	3.7597e-199	0.390813	0.575	0.17	6.10914e-195	5	ANXA2
FTL2	2.46459e-132	0.390229	1	0.91	4.00472e-128	5	FTL
TALDO1	1.84892e-213	0.390098	0.526	0.141	3.0043e-209	5	TALDO1
IVNS1ABP	1.22642e-283	0.389446	0.441	0.074	1.9928e-279	5	IVNS1ABP
MIDN	3.25729e-241	0.386244	0.468	0.099	5.29277e-237	5	MIDN
FPR1	1.99559e-239	0.384095	0.516	0.119	3.24263e-235	5	FPR1
TFRC	1.10055e-167	0.383631	0.297	0.056	1.78829e-163	5	TFRC
LCP1	1.18448e-154	0.376157	0.658	0.26	1.92466e-150	5	LCP1
VEGFA	1.63969e-220	0.370478	0.327	0.05	2.66433e-216	5	VEGFA
SAMSN1	1.22352e-145	0.369141	0.5	0.168	1.98809e-141	5	SAMSN1
MPEG1	0	0.367711	0.408	0.034	0	5	MPEG1
GLUL1	2.0085e-83	0.362074	0.561	0.271	3.26361e-79	5	GLUL
CD93	3.7317e-261	0.354144	0.395	0.063	6.06363e-257	5	CD93
PLEK	2.61453e-151	0.353777	0.437	0.126	4.24834e-147	5	PLEK
KDM6B	0	0.352071	0.383	0.048	0	5	KDM6B
HIF1A	5.53194e-134	0.351958	0.433	0.135	8.98885e-130	5	HIF1A
APOBEC3A	0	0.349572	0.289	0.006	0	5	APOBEC3A
GCA	4.59566e-244	0.346338	0.418	0.077	7.4675e-240	5	GCA
KLF4	1.10198e-285	0.345559	0.395	0.057	1.7906e-281	5	KLF4
PTPRE	5.5041e-206	0.342411	0.472	0.113	8.94362e-202	5	PTPRE
HBEGF	2.15006e-257	0.340567	0.363	0.053	3.49363e-253	5	HBEGF
MAP3K8	5.16062e-144	0.340383	0.376	0.099	8.38549e-140	5	MAP3K8
CD36	0	0.33741	0.345	0.02	0	5	CD36
FOSB	1.1748e-75	0.337248	0.534	0.264	1.90893e-71	5	FOSB
GPCPD1	2.10922e-246	0.332802	0.408	0.072	3.42727e-242	5	GPCPD1
GLIPR1	9.58182e-141	0.332727	0.52	0.182	1.55695e-136	5	GLIPR1
YBX3	2.88486e-165	0.328523	0.409	0.104	4.68761e-161	5	YBX3
TPM4	5.84265e-143	0.328318	0.421	0.123	9.49371e-139	5	TPM4
DUSP61	8.6418e-121	0.327514	0.383	0.116	1.40421e-116	5	DUSP6
ANPEP	0	0.324001	0.269	0.016	0	5	ANPEP
CCNL1	5.8425e-95	0.322037	0.584	0.275	9.49348e-91	5	CCNL1
BRI31	9.61766e-116	0.321947	0.576	0.238	1.56277e-111	5	BRI3
SDCBP	9.17881e-129	0.321415	0.502	0.179	1.49146e-124	5	SDCBP
TYROBP3	4.96196e-93	0.321254	0.833	0.448	8.06269e-89	5	TYROBP
PSAP2	1.68966e-105	0.318653	0.715	0.342	2.74552e-101	5	PSAP
GAPDH	4.14456e-88	0.317453	0.905	0.668	6.7345e-84	5	GAPDH
CLEC12A	0	0.316546	0.361	0.028	0	5	CLEC12A
METRNL	1.40791e-141	0.312477	0.431	0.126	2.28771e-137	5	METRNL
PCBP1	1.98151e-134	0.31062	0.52	0.185	3.21976e-130	5	PCBP1
AP1S2	9.14996e-190	0.309818	0.409	0.091	1.48678e-185	5	AP1S2
ATP2B1-AS1	9.78985e-191	0.306888	0.4	0.087	1.59075e-186	5	ATP2B1-AS1
S100A111	5.98088e-76	0.306854	0.829	0.513	9.71834e-72	5	S100A11
MAFB2	3.40238e-96	0.305541	0.466	0.18	5.52852e-92	5	MAFB
CES1	0	0.304376	0.306	0.01	0	5	CES1
CHD1	3.54286e-145	0.302648	0.424	0.121	5.75679e-141	5	CHD1
RNF149	7.72453e-142	0.301703	0.457	0.141	1.25516e-137	5	RNF149
SLC43A2	3.61964e-202	0.300714	0.367	0.07	5.88156e-198	5	SLC43A2
METTL9	1.62791e-168	0.295136	0.427	0.109	2.64519e-164	5	METTL9
GRN1	9.28529e-106	0.294736	0.545	0.225	1.50877e-101	5	GRN
ACTG11	4.25381e-61	0.293144	0.906	0.725	6.91201e-57	5	ACTG1
RPL7	4.13283e-72	0.290615	0.874	0.647	6.71544e-68	5	RPL7
AHNAK	5.75293e-134	0.28921	0.446	0.138	9.34793e-130	5	AHNAK
TNFAIP2	2.61145e-251	0.283503	0.339	0.047	4.24334e-247	5	TNFAIP2
MT-ND1	1.35546e-90	0.283296	0.999	0.986	2.20249e-86	5	MT-ND1
NLRP3	1.23012e-189	0.282671	0.314	0.053	1.99882e-185	5	NLRP3
RETN	0	0.280097	0.266	0.014	0	5	RETN
UPP1	1.10316e-137	0.280037	0.361	0.094	1.79252e-133	5	UPP1
LGALS3	2.63361e-158	0.279908	0.393	0.097	4.27936e-154	5	LGALS3
SH3BGRL31	1.11334e-69	0.279884	0.857	0.582	1.80907e-65	5	SH3BGRL3
LTA4H	3.85504e-217	0.278964	0.338	0.055	6.26405e-213	5	LTA4H
VASP	8.96145e-143	0.2784	0.415	0.118	1.45615e-138	5	VASP
SH3BP5	1.75e-170	0.274766	0.353	0.075	2.84357e-166	5	SH3BP5
IRAK3	8.29128e-183	0.274361	0.379	0.081	1.34725e-178	5	IRAK3
ATP1B3	2.11411e-54	0.274052	0.357	0.164	3.43521e-50	5	ATP1B3
AC020656.1	0	0.272405	0.292	0.01	0	5	AC020656.1
GSTP1	7.47614e-77	0.269464	0.545	0.268	1.2148e-72	5	GSTP1
CSF3R	4.58219e-148	0.264576	0.381	0.097	7.4456e-144	5	CSF3R
BLVRB	7.90524e-174	0.264173	0.363	0.078	1.28452e-169	5	BLVRB
AGFG1	1.1015e-165	0.264076	0.337	0.07	1.78983e-161	5	AGFG1
ZFAND5	8.75072e-107	0.262674	0.374	0.119	1.42191e-102	5	ZFAND5
FGR	1.86199e-197	0.262657	0.332	0.058	3.02555e-193	5	FGR
SLC25A371	2.89412e-86	0.262056	0.4	0.15	4.70266e-82	5	SLC25A37
TMEM167A	2.76903e-138	0.261103	0.355	0.09	4.49939e-134	5	TMEM167A
NR4A1	5.15413e-131	0.261034	0.349	0.089	8.37495e-127	5	NR4A1
SELL	2.56874e-218	0.260843	0.301	0.042	4.17395e-214	5	SELL
TREM1	1.75799e-276	0.260749	0.297	0.03	2.85656e-272	5	TREM1
NABP1	1.72861e-101	0.256885	0.341	0.105	2.80882e-97	5	NABP1
JAML	3.74617e-222	0.256744	0.334	0.051	6.08716e-218	5	JAML
CLEC4E	5.74664e-229	0.253417	0.271	0.031	9.33772e-225	5	CLEC4E
ITGAM	1.17382e-163	0.250947	0.328	0.067	1.90733e-159	5	ITGAM
ATP5MPL	2.15556e-81	0.250929	0.466	0.203	3.50258e-77	5	ATP5MPL
MT-CO1	2.78342e-67	0.25036	1	0.994	4.52277e-63	5	MT-CO1
GNLY	0	0.990123	0.77	0.124	0	6	GNLY
NKG71	0	0.819714	0.804	0.183	0	6	NKG7
CCL51	1.33326e-188	0.53251	0.753	0.268	2.16642e-184	6	CCL5
RPS272	1.12803e-124	0.449514	0.995	0.927	1.83294e-120	6	RPS27
HLA-B	2.59191e-122	0.449299	0.975	0.841	4.21159e-118	6	HLA-B
KLRD1	1.50988e-173	0.404174	0.409	0.096	2.4534e-169	6	KLRD1
CST71	2.17186e-146	0.393982	0.481	0.15	3.52905e-142	6	CST7
RPS27A2	4.86445e-109	0.382074	0.999	0.948	7.90424e-105	6	RPS27A
KLRB11	2.35387e-107	0.373241	0.393	0.127	3.8248e-103	6	KLRB1
GZMH1	1.54499e-121	0.361845	0.454	0.15	2.51045e-117	6	GZMH
RPS292	7.26971e-69	0.349676	0.848	0.686	1.18125e-64	6	RPS29
PRF1	1.33742e-149	0.347006	0.397	0.103	2.17318e-145	6	PRF1
RPS32	2.40858e-85	0.339372	0.994	0.919	3.9137e-81	6	RPS3
ARL4C	2.06921e-81	0.338393	0.486	0.22	3.36226e-77	6	ARL4C
RPL31	8.62255e-83	0.334124	0.987	0.926	1.40108e-78	6	RPL3
GZMB	1.82808e-156	0.33034	0.361	0.081	2.97044e-152	6	GZMB
PTPRC	1.40076e-54	0.329182	0.714	0.526	2.27609e-50	6	PTPRC
FGFBP2	8.29645e-187	0.328357	0.312	0.052	1.34809e-182	6	FGFBP2
RPS15A2	7.10603e-77	0.314732	0.997	0.932	1.15466e-72	6	RPS15A
CALM1	4.25933e-52	0.307188	0.661	0.459	6.92098e-48	6	CALM1
RPS142	5.97219e-64	0.287098	0.997	0.971	9.70422e-60	6	RPS14
IL7R1	7.6119e-43	0.282312	0.337	0.159	1.23686e-38	6	IL7R
RPL341	8.58083e-61	0.280936	0.985	0.927	1.3943e-56	6	RPL34
MYL12A2	3.20784e-40	0.278734	0.627	0.452	5.21242e-36	6	MYL12A
MT-CO11	9.55048e-66	0.271518	0.999	0.994	1.55186e-61	6	MT-CO1
RPL102	1.69454e-63	0.270567	0.996	0.978	2.75346e-59	6	RPL10
MT-ATP6	1.61253e-67	0.258442	1	0.996	2.62021e-63	6	MT-ATP6
RPL23A2	5.16423e-53	0.258076	0.966	0.887	8.39136e-49	6	RPL23A
PPP2R5C	1.83123e-56	0.250413	0.372	0.17	2.97557e-52	6	PPP2R5C
GNLY1	0	1.90227	0.977	0.125	0	7	GNLY
NKG72	0	1.47529	0.98	0.185	0	7	NKG7
CCL41	1.28126e-87	1.06247	0.671	0.331	2.08193e-83	7	CCL4
GZMB1	0	1.05031	0.766	0.061	0	7	GZMB
FGFBP21	0	0.817804	0.662	0.035	0	7	FGFBP2
PRF11	0	0.809161	0.722	0.088	0	7	PRF1
KLRD11	0	0.778577	0.695	0.085	0	7	KLRD1
PTGDS	0	0.727091	0.328	0.014	0	7	PTGDS
CST72	0	0.712771	0.708	0.142	0	7	CST7
SPON2	0	0.68134	0.567	0.035	0	7	SPON2
CD247	0	0.631587	0.61	0.101	0	7	CD247
HLA-B1	5.96506e-153	0.584394	0.987	0.843	9.69263e-149	7	HLA-B
ARL4C1	2.70219e-148	0.556449	0.617	0.217	4.39079e-144	7	ARL4C
CCL52	1.97379e-111	0.529286	0.695	0.282	3.20721e-107	7	CCL5
GZMA1	9.3202e-139	0.485935	0.677	0.233	1.51444e-134	7	GZMA
KLRB12	8.36212e-208	0.48532	0.558	0.122	1.35876e-203	7	KLRB1
KLRF1	0	0.472189	0.423	0.017	0	7	KLRF1
CALM11	3.74633e-78	0.470779	0.741	0.458	6.08741e-74	7	CALM1
HOPX	3.11965e-262	0.470724	0.481	0.078	5.06912e-258	7	HOPX
MYL12A3	3.47967e-75	0.45058	0.732	0.449	5.65411e-71	7	MYL12A
CD7	2.75755e-184	0.444454	0.46	0.099	4.48075e-180	7	CD7
GZMH2	3.13344e-136	0.418611	0.523	0.152	5.09152e-132	7	GZMH
CLIC3	4.31101e-292	0.402358	0.353	0.035	7.00496e-288	7	CLIC3
CTSW	3.82378e-229	0.383335	0.413	0.064	6.21327e-225	7	CTSW
AREG1	5.13764e-78	0.361797	0.39	0.128	8.34816e-74	7	AREG
CMC1	1.73078e-147	0.361572	0.366	0.077	2.81235e-143	7	CMC1
GZMM	5.72668e-143	0.36061	0.437	0.109	9.30528e-139	7	GZMM
ABHD17A	1.60471e-132	0.359655	0.453	0.125	2.6075e-128	7	ABHD17A
PLAC8	1.0459e-120	0.358016	0.432	0.122	1.69948e-116	7	PLAC8
B2M2	1.22977e-87	0.353817	1	0.99	1.99825e-83	7	B2M
HLA-A2	4.37741e-65	0.341232	0.942	0.792	7.11285e-61	7	HLA-A
EFHD2	2.24843e-76	0.316326	0.425	0.161	3.65347e-72	7	EFHD2
UBB	5.48829e-43	0.315891	0.578	0.354	8.91793e-39	7	UBB
CCL32	1.41297e-19	0.312544	0.412	0.244	2.29594e-15	7	CCL3
HCST1	8.15829e-41	0.306421	0.601	0.374	1.32564e-36	7	HCST
IFITM2	8.14353e-63	0.300133	0.459	0.202	1.32324e-58	7	IFITM2
HLA-E	6.86737e-36	0.297642	0.774	0.616	1.11588e-31	7	HLA-E
IRF1	1.19711e-65	0.282035	0.375	0.139	1.94518e-61	7	IRF1
PTPRC1	2.74496e-37	0.281692	0.725	0.53	4.46028e-33	7	PTPRC
PTMA	5.02047e-37	0.279528	0.937	0.891	8.15775e-33	7	PTMA
JUND	6.02862e-31	0.272069	0.521	0.333	9.7959e-27	7	JUND
JAK1	1.96711e-50	0.270493	0.42	0.195	3.19635e-46	7	JAK1
RAP1B	2.08432e-41	0.268814	0.426	0.221	3.38681e-37	7	RAP1B
ID2	1.33797e-30	0.267829	0.55	0.344	2.17407e-26	7	ID2
ARPC2	5.06171e-25	0.259804	0.605	0.452	8.22477e-21	7	ARPC2
2020-09-07	1.28914e-37	0.255526	0.503	0.291	2.09473e-33	7	2020-09-07
METRNL1	8.21517e-57	0.25514	0.356	0.138	1.33488e-52	7	METRNL
HLA-DRA2	1.63556e-220	1.18534	0.982	0.482	2.65762e-216	8	HLA-DRA
HLA-DPB12	2.1492e-213	1.15018	0.87	0.371	3.49224e-209	8	HLA-DPB1
AREG2	7.7091e-165	1.1282	0.503	0.124	1.25265e-160	8	AREG
HLA-DPA12	4.16859e-189	1.01272	0.917	0.425	6.77355e-185	8	HLA-DPA1
HLA-DRB52	2.49288e-219	0.814859	0.777	0.24	4.05068e-215	8	HLA-DRB5
FTH12	1.33402e-153	0.796455	0.997	0.917	2.16766e-149	8	FTH1
CST32	2.62471e-184	0.731624	0.905	0.38	4.26489e-180	8	CST3
LYZ1	6.6931e-229	0.725836	0.718	0.165	1.08756e-224	8	LYZ
HLA-DQB12	7.65399e-160	0.717097	0.666	0.219	1.2437e-155	8	HLA-DQB1
CD742	1.97045e-121	0.709234	0.945	0.575	3.20179e-117	8	CD74
FN1	6.67214e-163	0.682505	0.312	0.045	1.08416e-158	8	FN1
SAT13	6.34405e-108	0.671923	0.952	0.666	1.03084e-103	8	SAT1
TIMP11	5.67031e-107	0.612623	0.475	0.144	9.21369e-103	8	TIMP1
HLA-DQA11	3.56752e-176	0.564987	0.578	0.147	5.79686e-172	8	HLA-DQA1
S100A61	1.84039e-84	0.531031	0.801	0.443	2.99045e-80	8	S100A6
VIM1	1.89298e-94	0.525959	0.88	0.489	3.0759e-90	8	VIM
CTSS1	2.51946e-104	0.517837	0.709	0.312	4.09387e-100	8	CTSS
COTL11	1.33791e-88	0.46611	0.696	0.333	2.17397e-84	8	COTL1
S100A112	1.12669e-81	0.45979	0.865	0.521	1.83076e-77	8	S100A11
NAMPT1	2.00903e-116	0.451159	0.551	0.168	3.26447e-112	8	NAMPT
LST1	9.17043e-82	0.436414	0.513	0.203	1.4901e-77	8	LST1
AIF13	1.61816e-81	0.422935	0.784	0.382	2.62935e-77	8	AIF1
TYMP1	3.2768e-110	0.413776	0.623	0.231	5.32448e-106	8	TYMP
TYROBP4	1.74409e-83	0.407587	0.864	0.458	2.83398e-79	8	TYROBP
S100A101	2.47272e-59	0.40419	0.631	0.325	4.01792e-55	8	S100A10
THBS11	5.1646e-80	0.388583	0.301	0.075	8.39195e-76	8	THBS1
FCN11	8.47344e-98	0.383973	0.362	0.089	1.37685e-93	8	FCN1
IFITM3	1.95844e-107	0.368111	0.357	0.087	3.18228e-103	8	IFITM3
HLA-DRB12	1.12091e-48	0.361357	0.606	0.299	1.82136e-44	8	HLA-DRB1
C1orf1621	3.07175e-91	0.342122	0.54	0.198	4.99128e-87	8	C1orf162
FGL21	1.38233e-85	0.333443	0.453	0.151	2.24615e-81	8	FGL2
PSAP3	3.64946e-50	0.329818	0.654	0.357	5.93001e-46	8	PSAP
NPC22	1.88197e-60	0.327832	0.674	0.341	3.05801e-56	8	NPC2
CPVL1	2.52677e-98	0.326129	0.488	0.159	4.10575e-94	8	CPVL
RGS21	5.39628e-75	0.324274	0.417	0.141	8.76842e-71	8	RGS2
FTL3	7.08245e-51	0.321302	0.992	0.914	1.15083e-46	8	FTL
SRGN2	8.28055e-32	0.320104	0.88	0.728	1.34551e-27	8	SRGN
S100A43	1.16045e-35	0.319783	0.797	0.54	1.88562e-31	8	S100A4
LGALS11	8.99138e-48	0.31439	0.593	0.31	1.46101e-43	8	LGALS1
SAP30	6.70898e-68	0.31019	0.395	0.14	1.09014e-63	8	SAP30
CD1631	9.91838e-56	0.310154	0.457	0.191	1.61164e-51	8	CD163
HLA-DMA2	2.04368e-76	0.308966	0.538	0.212	3.32078e-72	8	HLA-DMA
NEAT12	5.83551e-37	0.307625	0.957	0.828	9.48212e-33	8	NEAT1
DUSP12	1.86254e-35	0.300813	0.718	0.473	3.02645e-31	8	DUSP1
FCGR3A2	2.3013e-40	0.291268	0.447	0.216	3.73939e-36	8	FCGR3A
HLA-DQA2	4.94448e-130	0.285674	0.292	0.05	8.03428e-126	8	HLA-DQA2
H3F3A1	6.8024e-39	0.285303	0.9	0.727	1.10532e-34	8	H3F3A
CEBPD3	1.6242e-44	0.284981	0.65	0.353	2.63917e-40	8	CEBPD
CTSH	1.06286e-79	0.277985	0.414	0.136	1.72704e-75	8	CTSH
GPR183	8.43845e-50	0.274083	0.306	0.11	1.37116e-45	8	GPR183
SERPINA1	4.20189e-90	0.267642	0.38	0.107	6.82765e-86	8	SERPINA1
CFD1	7.98793e-69	0.265569	0.324	0.098	1.29796e-64	8	CFD
ANXA21	2.26574e-47	0.262113	0.429	0.191	3.6816e-43	8	ANXA2
CLEC7A	1.967e-68	0.257148	0.453	0.169	3.19618e-64	8	CLEC7A
AP1S21	5.907e-74	0.255141	0.346	0.105	9.59828e-70	8	AP1S2
NAP1L1	1.87488e-25	0.254326	0.43	0.259	3.04649e-21	8	NAP1L1
RGS12	1.24029e-14	0.250923	0.467	0.325	2.01535e-10	8	RGS1
MT-ATP61	6.43174e-185	0.749101	1	0.997	1.04509e-180	9	MT-ATP6
SYNE2	9.09764e-152	0.743568	0.558	0.138	1.47828e-147	9	SYNE2
MT-CYB	1.40693e-146	0.707475	1	0.991	2.28613e-142	9	MT-CYB
MT-ND31	3.45256e-132	0.689221	1	0.986	5.61007e-128	9	MT-ND3
MT-CO2	7.23764e-151	0.639412	1	0.993	1.17604e-146	9	MT-CO2
MALAT1	4.7179e-179	0.635017	1	0.991	7.66612e-175	9	MALAT1
IL7R2	1.74206e-71	0.625962	0.477	0.161	2.83068e-67	9	IL7R
PTPRC2	3.74833e-51	0.615345	0.692	0.536	6.09066e-47	9	PTPRC
MT-CO3	2.61618e-138	0.608252	1	0.996	4.25104e-134	9	MT-CO3
MT-CO12	7.80143e-121	0.60471	1	0.994	1.26765e-116	9	MT-CO1
RNF213	2.13541e-47	0.575415	0.492	0.259	3.46982e-43	9	RNF213
ZFP36L2	1.0905e-33	0.565709	0.623	0.493	1.77196e-29	9	ZFP36L2
ETS1	5.17368e-102	0.56395	0.453	0.124	8.40671e-98	9	ETS1
TXNIP2	3.20508e-40	0.547953	0.757	0.541	5.20794e-36	9	TXNIP
MT-ND5	5.27254e-62	0.538449	0.983	0.812	8.56735e-58	9	MT-ND5
KIAA1551	1.07936e-49	0.532818	0.439	0.199	1.75386e-45	9	KIAA1551
MT-ND11	4.39931e-87	0.525497	1	0.987	7.14843e-83	9	MT-ND1
IKZF1	5.42939e-61	0.523195	0.492	0.218	8.82221e-57	9	IKZF1
NKTR	9.64736e-49	0.517621	0.444	0.206	1.5676e-44	9	NKTR
SMCHD1	1.43958e-54	0.500876	0.401	0.154	2.33917e-50	9	SMCHD1
DDX17	9.56461e-32	0.495095	0.506	0.345	1.55415e-27	9	DDX17
EML4	7.49431e-70	0.45721	0.344	0.096	1.21775e-65	9	EML4
MACF1	1.8537e-31	0.446646	0.368	0.187	3.01208e-27	9	MACF1
MT-ND4	2.7594e-66	0.411958	1	0.991	4.48376e-62	9	MT-ND4
SYTL3	9.16975e-36	0.382831	0.315	0.127	1.48999e-31	9	SYTL3
FYN	4.97176e-40	0.377724	0.317	0.121	8.07861e-36	9	FYN
PIK3R1	2.5358e-21	0.37746	0.351	0.206	4.12042e-17	9	PIK3R1
CEMIP2	1.72281e-41	0.370349	0.279	0.093	2.79939e-37	9	CEMIP2
CNOT6L	8.51908e-42	0.369843	0.286	0.098	1.38426e-37	9	CNOT6L
UTRN	1.3612e-31	0.368875	0.322	0.145	2.21181e-27	9	UTRN
STK4	3.06053e-19	0.362131	0.403	0.277	4.97306e-15	9	STK4
PRDM1	3.70077e-33	0.360073	0.303	0.126	6.01338e-29	9	PRDM1
AKAP9	3.078e-20	0.357762	0.329	0.191	5.00145e-16	9	AKAP9
MT-ND2	5.36155e-37	0.355124	0.998	0.925	8.71198e-33	9	MT-ND2
AHNAK1	2.25253e-24	0.34461	0.313	0.158	3.66014e-20	9	AHNAK
ARAP2	1.50467e-48	0.339623	0.251	0.07	2.44493e-44	9	ARAP2
PRRC2C	2.7557e-16	0.335719	0.403	0.298	4.47774e-12	9	PRRC2C
PARP8	7.81973e-42	0.333291	0.286	0.097	1.27063e-37	9	PARP8
AKNA	4.76812e-27	0.332397	0.301	0.139	7.74772e-23	9	AKNA
PCSK7	5.09358e-21	0.324122	0.313	0.171	8.27656e-17	9	PCSK7
N4BP2L2	3.82316e-16	0.322906	0.418	0.307	6.21225e-12	9	N4BP2L2
ARGLU1	7.1813e-19	0.320885	0.389	0.257	1.16689e-14	9	ARGLU1
RORA	2.36694e-34	0.305057	0.253	0.087	3.84605e-30	9	RORA
AAK1	3.22701e-23	0.304049	0.286	0.137	5.24357e-19	9	AAK1
TSC22D3	1.14572e-08	0.300694	0.43	0.383	0.000186168	9	TSC22D3
PPP2R5C1	9.6411e-19	0.292574	0.322	0.181	1.56658e-14	9	PPP2R5C
CELF2	3.91574e-07	0.288966	0.356	0.312	0.00636269	9	CELF2
SLFN5	7.74661e-24	0.281894	0.258	0.112	1.25875e-19	9	SLFN5
ATM	9.50781e-11	0.281471	0.303	0.215	1.54492e-06	9	ATM
TNRC6B	5.18001e-12	0.268798	0.258	0.157	8.417e-08	9	TNRC6B
MBNL1	7.27979e-12	0.26799	0.317	0.223	1.18289e-07	9	MBNL1
ANKRD12	2.50273e-07	0.26769	0.315	0.256	0.00406669	9	ANKRD12
PRMT2	2.97895e-08	0.266427	0.284	0.211	0.00048405	9	PRMT2
MYH9	1.24548e-10	0.26509	0.282	0.19	2.02378e-06	9	MYH9
CXCR4	8.92993e-08	0.260375	0.372	0.307	0.00145102	9	CXCR4
ACAP11	3.92106e-14	0.259693	0.27	0.153	6.37133e-10	9	ACAP1
LUC7L3	5.5927e-09	0.257566	0.327	0.25	9.08757e-05	9	LUC7L3
SF1	6.30253e-08	0.250434	0.294	0.226	0.0010241	9	SF1
SPP12	7.32785e-236	1.7097	0.934	0.297	1.1907e-231	10	SPP1
FN11	0	1.48788	0.596	0.04	0	10	FN1
VIM2	1.353e-153	1.13645	0.917	0.494	2.19849e-149	10	VIM
FTL4	1.80735e-74	1.10064	0.99	0.915	2.93677e-70	10	FTL
PLIN2	6.37007e-238	1.07618	0.591	0.096	1.03507e-233	10	PLIN2
RNASE11	1.55402e-298	1.07393	0.601	0.076	2.52513e-294	10	RNASE1
LGALS12	9.21669e-158	1.06442	0.808	0.307	1.49762e-153	10	LGALS1
FTH13	1.11848e-73	1.0202	0.99	0.918	1.81742e-69	10	FTH1
NEAT13	1.97078e-66	0.912028	0.961	0.83	3.20233e-62	10	NEAT1
GAPDH1	4.96148e-108	0.873377	0.927	0.678	8.06192e-104	10	GAPDH
TGFBI	0	0.872083	0.655	0.089	0	10	TGFBI
HMOX11	5.00167e-105	0.860073	0.474	0.124	8.12721e-101	10	HMOX1
VCAN1	7.13391e-213	0.825527	0.689	0.123	1.15919e-208	10	VCAN
MT2A1	5.82786e-22	0.778449	0.394	0.212	9.46969e-18	10	MT2A
S100A102	6.66854e-116	0.775013	0.776	0.325	1.08357e-111	10	S100A10
GLUL2	6.0917e-107	0.725736	0.723	0.279	9.8984e-103	10	GLUL
ENO1	4.18664e-122	0.66541	0.71	0.263	6.80287e-118	10	ENO1
CTSB2	2.38609e-83	0.642987	0.759	0.353	3.87716e-79	10	CTSB
SAT14	1.09595e-65	0.63429	0.951	0.671	1.78082e-61	10	SAT1
LDHA	6.46893e-99	0.590749	0.698	0.28	1.05114e-94	10	LDHA
CTSD1	2.48226e-74	0.578919	0.596	0.24	4.03343e-70	10	CTSD
SLC11A13	2.20414e-86	0.575035	0.679	0.266	3.58151e-82	10	SLC11A1
RGS13	8.58904e-74	0.574435	0.72	0.318	1.39563e-69	10	RGS1
CD1632	2.53902e-106	0.566799	0.611	0.19	4.12566e-102	10	CD163
CSTB	2.87074e-52	0.543991	0.499	0.216	4.66467e-48	10	CSTB
SLC2A31	1.31885e-60	0.534313	0.543	0.209	2.143e-56	10	SLC2A3
VEGFA1	1.92242e-219	0.521316	0.467	0.058	3.12374e-215	10	VEGFA
SLC16A10	0	0.520675	0.433	0.026	0	10	SLC16A10
ANXA22	1.68859e-98	0.516946	0.579	0.189	2.74379e-94	10	ANXA2
PKM	1.16584e-120	0.497424	0.608	0.178	1.89438e-116	10	PKM
GPNMB	1.5007e-270	0.495443	0.399	0.033	2.43848e-266	10	GPNMB
ACTB1	8.82478e-27	0.48839	0.856	0.858	1.43394e-22	10	ACTB
FCGBP2	9.02302e-46	0.482804	0.426	0.16	1.46615e-41	10	FCGBP
PGK1	3.35698e-76	0.466878	0.572	0.22	5.45476e-72	10	PGK1
AREG3	4.68624e-28	0.466599	0.326	0.137	7.61466e-24	10	AREG
TPI1	2.9999e-87	0.459545	0.628	0.236	4.87454e-83	10	TPI1
S100A113	1.41617e-49	0.456998	0.8	0.529	2.30113e-45	10	S100A11
ZFP36L12	5.91521e-45	0.452987	0.652	0.343	9.61162e-41	10	ZFP36L1
CTSL	2.91247e-78	0.441212	0.367	0.092	4.73247e-74	10	CTSL
CLEC5A	1.44755e-167	0.439302	0.457	0.072	2.35212e-163	10	CLEC5A
ALOX5AP2	6.89978e-30	0.403018	0.509	0.281	1.12115e-25	10	ALOX5AP
LAPTM51	9.35445e-44	0.395356	0.754	0.464	1.52e-39	10	LAPTM5
TYMP2	1.22951e-61	0.386951	0.586	0.239	1.99782e-57	10	TYMP
ADM	1.01056e-211	0.381736	0.277	0.019	1.64207e-207	10	ADM
BNIP3L	4.70831e-80	0.374729	0.421	0.116	7.65054e-76	10	BNIP3L
FABP5	3.05766e-84	0.369349	0.348	0.077	4.9684e-80	10	FABP5
THBS12	6.57908e-34	0.35414	0.253	0.081	1.06904e-29	10	THBS1
SLC25A372	9.37608e-33	0.349457	0.375	0.163	1.52352e-28	10	SLC25A37
YBX1	2.6133e-32	0.343284	0.667	0.42	4.24634e-28	10	YBX1
ASPH	4.09861e-123	0.34327	0.338	0.053	6.65983e-119	10	ASPH
WSB1	2.4721e-30	0.33988	0.457	0.233	4.01692e-26	10	WSB1
STAB1	6.4166e-58	0.33962	0.37	0.115	1.04263e-53	10	STAB1
C5AR2	4.82944e-178	0.339371	0.258	0.02	7.84735e-174	10	C5AR2
CD144	2.22961e-29	0.338961	0.601	0.321	3.62289e-25	10	CD14
HK2	4.37457e-123	0.331429	0.265	0.033	7.10824e-119	10	HK2
ZEB21	6.03478e-37	0.324335	0.516	0.247	9.80591e-33	10	ZEB2
METRNL2	4.39927e-67	0.317756	0.448	0.14	7.14837e-63	10	METRNL
ANKH	2.77568e-128	0.315869	0.328	0.048	4.5102e-124	10	ANKH
BCAT1	3.69759e-203	0.312072	0.355	0.035	6.00822e-199	10	BCAT1
LMNA	4.37793e-176	0.311171	0.268	0.022	7.1137e-172	10	LMNA
DDIT4	7.30357e-16	0.309472	0.509	0.341	1.18676e-11	10	DDIT4
LIMS1	3.28355e-38	0.30782	0.484	0.223	5.33544e-34	10	LIMS1
ABCA1	1.29141e-93	0.305238	0.304	0.055	2.09842e-89	10	ABCA1
S100A62	4.80586e-26	0.304671	0.698	0.453	7.80904e-22	10	S100A6
NDRG1	4.83848e-77	0.297464	0.28	0.055	7.86204e-73	10	NDRG1
FNDC3B	5.43849e-102	0.295503	0.314	0.054	8.837e-98	10	FNDC3B
HIF1A1	6.10848e-37	0.293455	0.377	0.151	9.92566e-33	10	HIF1A
ANXA5	5.52788e-42	0.291981	0.516	0.237	8.98224e-38	10	ANXA5
GRB2	2.02087e-47	0.289307	0.489	0.204	3.28372e-43	10	GRB2
GRN2	1.11343e-36	0.284665	0.509	0.241	1.80922e-32	10	GRN
RPLP0	8.01445e-23	0.284321	0.754	0.612	1.30227e-18	10	RPLP0
GSTO1	5.6041e-48	0.28111	0.477	0.191	9.1061e-44	10	GSTO1
GPR1831	1.98844e-44	0.2803	0.336	0.113	3.23102e-40	10	GPR183
SLC16A3	1.0737e-63	0.278758	0.394	0.117	1.74466e-59	10	SLC16A3
ADAM8	1.29354e-96	0.277999	0.253	0.038	2.10187e-92	10	ADAM8
GSN2	1.22139e-33	0.276229	0.436	0.198	1.98464e-29	10	GSN
BNIP3	5.71685e-196	0.275842	0.268	0.02	9.28931e-192	10	BNIP3
ERO1A	5.32768e-100	0.27478	0.302	0.051	8.65695e-96	10	ERO1A
MT-ND51	1.02259e-10	0.274544	0.847	0.818	1.66161e-06	10	MT-ND5
THBD1	5.13971e-81	0.270481	0.29	0.055	8.35151e-77	10	THBD
PLAUR1	1.23115e-46	0.263832	0.375	0.126	2.00049e-42	10	PLAUR
ZFP362	7.29138e-20	0.262212	0.513	0.315	1.18478e-15	10	ZFP36
MSR11	1.818e-56	0.260622	0.35	0.102	2.95407e-52	10	MSR1
LGALS31	3.41432e-28	0.258764	0.29	0.115	5.54793e-24	10	LGALS3
ELL2	1.92155e-68	0.254435	0.285	0.062	3.12232e-64	10	ELL2
P4HB	1.09382e-43	0.253894	0.389	0.145	1.77735e-39	10	P4HB
CCDC88A	1.4651e-32	0.253294	0.389	0.17	2.38063e-28	10	CCDC88A
FCGR2B	2.37899e-140	0.251441	0.255	0.026	3.86563e-136	10	FCGR2B
SDCBP1	1.03867e-35	0.251122	0.443	0.196	1.68773e-31	10	SDCBP
IGKC	0	1.61735	0.564	0.007	0	11	IGKC
IGHM	0	0.981542	0.538	0.001	0	11	IGHM
RPS273	7.87528e-87	0.849042	1	0.931	1.27965e-82	11	RPS27
RPS181	1.80924e-73	0.70325	1	0.982	2.93983e-69	11	RPS18
RPS81	1.67561e-79	0.698439	1	0.933	2.7227e-75	11	RPS8
RPL13A1	5.80731e-70	0.693017	1	0.905	9.43629e-66	11	RPL13A
RPL18A1	4.58606e-69	0.690942	0.996	0.931	7.45188e-65	11	RPL18A
CD37	4.032e-80	0.679776	0.742	0.253	6.55159e-76	11	CD37
MS4A1	0	0.672455	0.542	0.005	0	11	MS4A1
RPS51	4.09496e-59	0.660004	0.942	0.729	6.6539e-55	11	RPS5
RPS231	2.61037e-75	0.640162	0.996	0.963	4.2416e-71	11	RPS23
RPL211	1.2206e-65	0.619519	0.996	0.909	1.98335e-61	11	RPL21
LTB1	3.1036e-94	0.610074	0.591	0.128	5.04303e-90	11	LTB
RPL342	4.55325e-63	0.603078	1	0.93	7.39857e-59	11	RPL34
RPL302	5.3848e-59	0.59929	0.987	0.936	8.74976e-55	11	RPL30
RPS212	2.19666e-55	0.592599	0.938	0.703	3.56935e-51	11	RPS21
RPS122	1.84034e-57	0.591856	1	0.968	2.99037e-53	11	RPS12
RPL111	3.27787e-60	0.585045	0.996	0.95	5.32621e-56	11	RPL11
RPL391	1.3763e-53	0.581562	0.987	0.935	2.23634e-49	11	RPL39
RPL321	7.32733e-60	0.575079	1	0.957	1.19062e-55	11	RPL32
RPL371	3.31722e-54	0.563839	0.987	0.902	5.39015e-50	11	RPL37
RPS11	5.37397e-51	0.561049	0.956	0.816	8.73216e-47	11	RPS11
RPS293	5.47873e-39	0.555405	0.889	0.695	8.90239e-35	11	RPS29
RPS101	2.82589e-37	0.545907	0.853	0.593	4.5918e-33	11	RPS10
RPLP22	1.46426e-50	0.538977	0.987	0.905	2.37928e-46	11	RPLP2
RPL33	2.93508e-53	0.534898	1	0.93	4.76921e-49	11	RPL3
RPL181	1.08675e-51	0.533171	0.982	0.911	1.76585e-47	11	RPL18
RPSA2	1.46124e-41	0.5271	0.933	0.731	2.37438e-37	11	RPSA
RPS27A3	3.66663e-52	0.524564	1	0.952	5.95791e-48	11	RPS27A
RPL132	1.03445e-60	0.523832	1	0.99	1.68088e-56	11	RPL13
RPS3A1	3.08266e-55	0.515223	0.996	0.948	5.00902e-51	11	RPS3A
RPL23A3	3.58494e-46	0.513732	0.996	0.891	5.82517e-42	11	RPL23A
TXNIP3	8.96394e-27	0.513074	0.818	0.543	1.45655e-22	11	TXNIP
RPL191	4.51044e-50	0.509355	0.996	0.957	7.32901e-46	11	RPL19
RPL412	2.59457e-52	0.505287	1	0.975	4.21591e-48	11	RPL41
RPS282	2.76123e-39	0.5028	0.987	0.858	4.48672e-35	11	RPS28
RPS61	1.1767e-45	0.498888	0.996	0.919	1.91202e-41	11	RPS6
RPL10A2	1.65657e-38	0.495404	0.942	0.788	2.69176e-34	11	RPL10A
EEF1B2	1.16941e-37	0.494147	0.898	0.668	1.90017e-33	11	EEF1B2
RPL361	2.24905e-32	0.489111	0.902	0.753	3.65449e-28	11	RPL36
RPL121	3.13687e-43	0.479682	0.996	0.902	5.09709e-39	11	RPL12
RPS161	2.57583e-46	0.476862	0.987	0.91	4.18547e-42	11	RPS16
RPS72	5.24512e-38	0.475644	0.978	0.883	8.52279e-34	11	RPS7
RPL35A2	1.37608e-39	0.473156	0.96	0.837	2.23599e-35	11	RPL35A
RPS131	4.29443e-40	0.466971	0.969	0.893	6.97801e-36	11	RPS13
RPL91	1.90548e-41	0.46633	0.978	0.935	3.09621e-37	11	RPL9
RPL103	4.72184e-43	0.464413	1	0.979	7.67252e-39	11	RPL10
RPS20	4.40457e-35	0.461515	0.871	0.636	7.15699e-31	11	RPS20
RPS192	9.31086e-38	0.461056	0.996	0.968	1.51292e-33	11	RPS19
CD522	1.96313e-37	0.459978	0.689	0.303	3.18989e-33	11	CD52
RPL81	7.47989e-31	0.45845	0.929	0.848	1.21541e-26	11	RPL8
CD79A	0	0.458224	0.458	0.001	0	11	CD79A
CD79B	5.00745e-262	0.445203	0.382	0.018	8.13661e-258	11	CD79B
RPS152	2.21096e-40	0.43935	0.987	0.924	3.59258e-36	11	RPS15
RPL51	3.54266e-31	0.43919	0.924	0.79	5.75647e-27	11	RPL5
RALGPS2	2.29253e-291	0.438569	0.364	0.014	3.72513e-287	11	RALGPS2
RPL27A	2.87644e-27	0.417307	0.929	0.791	4.67393e-23	11	RPL27A
RPL35	1.83168e-26	0.414544	0.902	0.827	2.97629e-22	11	RPL35
RPS22	5.3758e-38	0.412804	0.996	0.979	8.73513e-34	11	RPS2
RPS143	1.77106e-36	0.411159	1	0.972	2.87779e-32	11	RPS14
BANK1	0	0.410508	0.396	0.002	0	11	BANK1
RPL291	1.05934e-29	0.407846	0.978	0.904	1.72132e-25	11	RPL29
RPL22	9.37071e-24	0.406901	0.853	0.701	1.52265e-19	11	RPL22
EEF1A11	4.77917e-40	0.403833	1	0.991	7.76567e-36	11	EEF1A1
RPS252	2.60507e-33	0.400311	0.964	0.857	4.23298e-29	11	RPS25
RPL37A	1.27964e-27	0.395868	0.929	0.846	2.07929e-23	11	RPL37A
RPL7A2	6.28392e-36	0.393502	0.982	0.921	1.02107e-31	11	RPL7A
RPL261	6.88633e-32	0.386885	0.982	0.936	1.11896e-27	11	RPL26
RPS15A3	6.13581e-30	0.385847	0.996	0.936	9.97009e-26	11	RPS15A
RPS33	6.82295e-30	0.383582	0.982	0.924	1.10866e-25	11	RPS3
FAU2	4.60045e-29	0.375706	0.987	0.916	7.47526e-25	11	FAU
RPS4X2	5.1836e-30	0.372395	0.978	0.866	8.42283e-26	11	RPS4X
TNFRSF13C	1.53211e-291	0.365537	0.32	0.01	2.48953e-287	11	TNFRSF13C
RPLP11	2.62048e-27	0.352214	1	0.988	4.25801e-23	11	RPLP1
RPLP01	8.28857e-20	0.349531	0.809	0.613	1.34681e-15	11	RPLP0
NOP53	8.68654e-25	0.345214	0.564	0.286	1.41148e-20	11	NOP53
RPS91	1.74864e-24	0.336155	0.973	0.884	2.84137e-20	11	RPS9
RPL142	3.51229e-24	0.334754	0.956	0.856	5.70712e-20	11	RPL14
RPL15	2.65464e-20	0.328706	0.96	0.909	4.31353e-16	11	RPL15
PTMA1	2.31172e-20	0.320267	0.964	0.893	3.75631e-16	11	PTMA
RPL271	3.45257e-20	0.319985	0.871	0.686	5.61008e-16	11	RPL27
HLA-DRA3	8.21512e-38	0.308501	0.973	0.498	1.33487e-33	11	HLA-DRA
BTG12	2.60601e-14	0.305653	0.858	0.687	4.23451e-10	11	BTG1
RPL311	5.44661e-16	0.293508	0.64	0.426	8.8502e-12	11	RPL31
RPL38	6.089e-15	0.285392	0.773	0.565	9.89401e-11	11	RPL38
RPL4	1.80929e-12	0.281831	0.724	0.57	2.93992e-08	11	RPL4
RPL61	5.79205e-17	0.281495	0.942	0.863	9.4115e-13	11	RPL6
ISG201	2.2701e-21	0.280773	0.396	0.162	3.68868e-17	11	ISG20
PFDN5	5.64387e-13	0.275275	0.76	0.585	9.17073e-09	11	PFDN5
JUND1	1.42007e-09	0.273824	0.498	0.341	2.30748e-05	11	JUND
RACK1	1.23858e-13	0.270361	0.836	0.7	2.01257e-09	11	RACK1
HLA-DPB13	1.01125e-24	0.265318	0.764	0.39	1.64319e-20	11	HLA-DPB1
RPL241	1.07415e-15	0.263708	0.884	0.789	1.74539e-11	11	RPL24
NACA	3.4988e-13	0.257074	0.929	0.841	5.6852e-09	11	NACA
TOMM71	4.79829e-10	0.252467	0.622	0.447	7.79675e-06	11	TOMM7
CCL42	2.35688e-163	1.88329	1	0.339	3.82969e-159	12	CCL4
CCL4L21	1.22015e-81	1.26562	0.649	0.17	1.98262e-77	12	CCL4L2
IFNG	0	0.968081	0.401	0.016	0	12	IFNG
CCL53	6.31113e-89	0.857743	0.892	0.295	1.0255e-84	12	CCL5
CD69	3.08932e-88	0.782653	0.698	0.202	5.01983e-84	12	CD69
GZMA2	7.04368e-75	0.720006	0.766	0.25	1.14453e-70	12	GZMA
GZMK2	2.64598e-90	0.630433	0.626	0.14	4.29945e-86	12	GZMK
XCL2	5.64151e-71	0.555853	0.288	0.04	9.16689e-67	12	XCL2
CD3D2	1.93092e-68	0.552643	0.685	0.21	3.13756e-64	12	CD3D
HLA-C2	7.40757e-45	0.538742	0.941	0.681	1.20366e-40	12	HLA-C
TNF1	3.24036e-45	0.538676	0.293	0.062	5.26526e-41	12	TNF
CD22	1.75737e-58	0.49643	0.658	0.214	2.85556e-54	12	CD2
CD523	1.6923e-37	0.468398	0.685	0.303	2.74982e-33	12	CD52
DUSP2	1.19908e-46	0.446376	0.41	0.11	1.94838e-42	12	DUSP2
GZMH3	1.91624e-40	0.414714	0.509	0.168	3.1137e-36	12	GZMH
IL322	3.37484e-34	0.392263	0.55	0.21	5.48378e-30	12	IL32
RPL282	3.03735e-33	0.391125	0.995	0.953	4.93539e-29	12	RPL28
TRAC2	1.58455e-47	0.388174	0.527	0.16	2.57473e-43	12	TRAC
CCL33	6.69975e-14	0.37079	0.477	0.25	1.08864e-09	12	CCL3
HLA-A3	1.37896e-18	0.339407	0.941	0.799	2.24067e-14	12	HLA-A
RPS253	8.78296e-22	0.333623	0.968	0.857	1.42714e-17	12	RPS25
RPS262	1.35169e-19	0.332429	0.721	0.459	2.19636e-15	12	RPS26
RPS34	1.23021e-25	0.332388	0.995	0.923	1.99896e-21	12	RPS3
CD8A1	7.57019e-54	0.328952	0.387	0.085	1.23008e-49	12	CD8A
RPS15A4	2.43045e-23	0.327933	0.995	0.936	3.94924e-19	12	RPS15A
CD8B1	2.4273e-47	0.326398	0.306	0.063	3.94412e-43	12	CD8B
RPL413	2.7211e-26	0.324079	0.995	0.975	4.42152e-22	12	RPL41
B2M3	7.94729e-28	0.322654	1	0.991	1.29135e-23	12	B2M
RPS274	1.29316e-21	0.315688	0.995	0.931	2.10126e-17	12	RPS27
MYL12A4	3.06098e-15	0.313032	0.689	0.462	4.97379e-11	12	MYL12A
TRBC22	4.08687e-29	0.312756	0.428	0.153	6.64076e-25	12	TRBC2
BTG13	3.80372e-17	0.31262	0.883	0.686	6.18067e-13	12	BTG1
CST73	1.54737e-27	0.29677	0.455	0.171	2.51433e-23	12	CST7
ID21	3.90046e-13	0.290064	0.568	0.353	6.33786e-09	12	ID2
CXCR41	2.686e-15	0.287624	0.536	0.305	4.36449e-11	12	CXCR4
RARRES32	2.01962e-18	0.28098	0.428	0.198	3.28168e-14	12	RARRES3
CXCR61	1.17261e-39	0.279649	0.288	0.064	1.90537e-35	12	CXCR6
RPL23A4	5.9367e-17	0.275705	0.973	0.892	9.64654e-13	12	RPL23A
RPS123	1.70804e-18	0.272163	0.995	0.968	2.77539e-14	12	RPS12
GIMAP72	1.75013e-17	0.269283	0.432	0.204	2.84378e-13	12	GIMAP7
TMSB4X2	8.23826e-17	0.265157	1	0.993	1.33864e-12	12	TMSB4X
SH3BGRL32	1.38326e-11	0.263487	0.748	0.601	2.24765e-07	12	SH3BGRL3
CALM12	3.82189e-13	0.258712	0.685	0.471	6.21018e-09	12	CALM1
HSPA1A1	3.40797e-293	2.44056	1	0.161	5.53761e-289	13	HSPA1A
HSP90AA1	7.14436e-135	2.1142	0.995	0.558	1.16089e-130	13	HSP90AA1
S100A91	3.23654e-123	1.71775	0.778	0.171	5.25906e-119	13	S100A9
HSPH1	0	1.50171	0.865	0.061	0	13	HSPH1
S100A81	2.05271e-110	1.47308	0.681	0.141	3.33544e-106	13	S100A8
HSPA1B1	0	1.43642	0.918	0.092	0	13	HSPA1B
DNAJB1	0	1.33561	0.874	0.089	0	13	DNAJB1
HSPA6	0	1.30175	0.614	0.028	0	13	HSPA6
LYZ2	5.78514e-89	1.10585	0.705	0.184	9.40027e-85	13	LYZ
NEAT14	2.2118e-70	1.01149	0.995	0.832	3.59395e-66	13	NEAT1
HSPD1	4.13148e-106	0.939685	0.647	0.141	6.71323e-102	13	HSPD1
VCAN2	9.57119e-120	0.914595	0.71	0.133	1.55522e-115	13	VCAN
TIMP12	7.20329e-47	0.822402	0.512	0.155	1.17046e-42	13	TIMP1
S100A121	1.17364e-116	0.757831	0.488	0.067	1.90706e-112	13	S100A12
S100A63	7.56627e-53	0.747474	0.855	0.455	1.22944e-48	13	S100A6
UBC	6.0017e-31	0.735351	0.874	0.688	9.75216e-27	13	UBC
HSPE1	2.11663e-79	0.722759	0.614	0.16	3.43931e-75	13	HSPE1
FCN12	2.17154e-132	0.715602	0.618	0.094	3.52854e-128	13	FCN1
HSP90AB1	1.96792e-48	0.699808	0.787	0.378	3.19767e-44	13	HSP90AB1
HSPB1	8.51883e-78	0.66699	0.444	0.083	1.38423e-73	13	HSPB1
CTSS2	2.51742e-42	0.659152	0.696	0.326	4.09056e-38	13	CTSS
VIM3	7.26208e-46	0.656963	0.865	0.502	1.18002e-41	13	VIM
SLC2A32	2.23025e-58	0.641184	0.652	0.213	3.62393e-54	13	SLC2A3
BAG3	0	0.629475	0.42	0.011	0	13	BAG3
NAMPT2	9.3662e-81	0.609554	0.705	0.178	1.52191e-76	13	NAMPT
PLAUR2	3.67771e-85	0.595075	0.589	0.127	5.97591e-81	13	PLAUR
IER5	8.79245e-56	0.593498	0.531	0.152	1.42868e-51	13	IER5
NR4A11	6.19889e-108	0.576588	0.575	0.101	1.00726e-103	13	NR4A1
LGALS13	4.33525e-51	0.56947	0.792	0.316	7.04435e-47	13	LGALS1
COTL12	3.32905e-54	0.541584	0.812	0.343	5.40938e-50	13	COTL1
SOCS31	1.55471e-83	0.532902	0.527	0.103	2.52625e-79	13	SOCS3
FTH14	5.47638e-25	0.517917	0.995	0.92	8.89858e-21	13	FTH1
SOD21	2.18919e-64	0.497442	0.464	0.103	3.55721e-60	13	SOD2
CD441	8.5855e-44	0.483355	0.56	0.189	1.39506e-39	13	CD44
S100A103	2.34082e-40	0.473341	0.754	0.334	3.8036e-36	13	S100A10
ATP13A31	5.7748e-64	0.465042	0.444	0.095	9.38348e-60	13	ATP13A3
ACTB2	5.79936e-27	0.462832	0.976	0.856	9.42338e-23	13	ACTB
HMOX12	5.55085e-37	0.450722	0.425	0.131	9.01958e-33	13	HMOX1
VMP11	2.0644e-32	0.447165	0.541	0.219	3.35444e-28	13	VMP1
DNAJA1	2.89077e-52	0.445934	0.536	0.158	4.69721e-48	13	DNAJA1
S100A44	5.55587e-24	0.441096	0.831	0.548	9.02774e-20	13	S100A4
GADD45B1	5.22001e-43	0.429752	0.478	0.146	8.482e-39	13	GADD45B
EREG1	2.71979e-40	0.420817	0.329	0.074	4.41939e-36	13	EREG
ANXA11	2.5216e-24	0.416535	0.565	0.269	4.09735e-20	13	ANXA1
RGS22	2.75565e-28	0.407829	0.42	0.151	4.47765e-24	13	RGS2
HSPA5	3.57351e-18	0.405873	0.415	0.192	5.8066e-14	13	HSPA5
IL1B1	6.25708e-50	0.402244	0.372	0.079	1.01671e-45	13	IL1B
BCL2A11	1.7749e-69	0.400641	0.425	0.081	2.88403e-65	13	BCL2A1
ATP2B11	1.42082e-32	0.398031	0.411	0.133	2.30869e-28	13	ATP2B1
MNDA1	4.09042e-32	0.393626	0.493	0.183	6.64652e-28	13	MNDA
NCF21	7.67684e-80	0.393301	0.469	0.087	1.24741e-75	13	NCF2
ZNF331	2.53011e-28	0.390962	0.338	0.105	4.11118e-24	13	ZNF331
CXCL81	1.18031e-21	0.388824	0.271	0.084	1.91789e-17	13	CXCL8
PABPC11	8.98342e-25	0.384616	0.792	0.484	1.45972e-20	13	PABPC1
GAPDH2	4.14913e-18	0.381616	0.87	0.684	6.74193e-14	13	GAPDH
TKT1	9.29455e-38	0.36821	0.488	0.162	1.51027e-33	13	TKT
CD551	1.21631e-34	0.367604	0.415	0.127	1.97638e-30	13	CD55
FTL5	1.03228e-23	0.366908	0.995	0.916	1.67735e-19	13	FTL
SRGN3	1.27446e-11	0.341364	0.85	0.734	2.07086e-07	13	SRGN
PLBD11	1.49008e-58	0.327382	0.362	0.069	2.42123e-54	13	PLBD1
THBD2	1.5654e-45	0.32474	0.3	0.059	2.54361e-41	13	THBD
MCL11	2.79048e-14	0.315937	0.599	0.365	4.53425e-10	13	MCL1
ANXA23	2.04008e-29	0.31179	0.512	0.197	3.31492e-25	13	ANXA2
ENO11	1.2889e-18	0.309586	0.531	0.274	2.09433e-14	13	ENO1
FCGR2A1	1.56264e-26	0.305521	0.449	0.172	2.53914e-22	13	FCGR2A
ZEB22	8.71312e-20	0.30489	0.522	0.252	1.41579e-15	13	ZEB2
CSTA1	6.97503e-51	0.301616	0.382	0.084	1.13337e-46	13	CSTA
PLEK1	3.1652e-20	0.300823	0.377	0.147	5.14314e-16	13	PLEK
TYMP3	8.17078e-24	0.296367	0.556	0.246	1.32767e-19	13	TYMP
AP1S22	2.70416e-38	0.289213	0.401	0.112	4.39399e-34	13	AP1S2
TPI11	1.69353e-15	0.283292	0.469	0.246	2.75181e-11	13	TPI1
FGD4	1.28397e-27	0.281056	0.324	0.098	2.08632e-23	13	FGD4
FOSL21	4.21305e-40	0.280229	0.367	0.093	6.84578e-36	13	FOSL2
LCP11	3.86647e-19	0.280007	0.57	0.288	6.28263e-15	13	LCP1
GK1	1.73668e-36	0.279656	0.304	0.072	2.82193e-32	13	GK
HSPA8	1.09176e-15	0.278899	0.512	0.279	1.774e-11	13	HSPA8
FLNA1	3.29712e-28	0.278421	0.401	0.136	5.35748e-24	13	FLNA
IFI30	3.58987e-38	0.278086	0.275	0.059	5.83317e-34	13	IFI30
TSPO1	3.88074e-19	0.277247	0.633	0.344	6.30582e-15	13	TSPO
GLUL3	1.42631e-09	0.273133	0.469	0.292	2.31761e-05	13	GLUL
EVI2B1	1.06675e-19	0.273107	0.425	0.188	1.73336e-15	13	EVI2B
MAP3K2	2.78098e-27	0.271058	0.377	0.126	4.51881e-23	13	MAP3K2
PPIF1	5.39362e-34	0.27011	0.28	0.066	8.76409e-30	13	PPIF
ZFAND2A	7.96426e-80	0.269325	0.261	0.028	1.29411e-75	13	ZFAND2A
JMJD1C	2.94674e-22	0.26813	0.401	0.158	4.78816e-18	13	JMJD1C
LDHA1	6.3473e-08	0.267901	0.435	0.292	0.00103137	13	LDHA
CFP1	8.46216e-73	0.266908	0.333	0.048	1.37502e-68	13	CFP
PHACTR1	1.63992e-44	0.266055	0.29	0.057	2.6647e-40	13	PHACTR1
SERPINB11	4.39095e-21	0.263466	0.478	0.208	7.13485e-17	13	SERPINB1
MXD11	1.8162e-29	0.260876	0.28	0.072	2.95114e-25	13	MXD1
VEGFA2	1.64303e-28	0.257047	0.271	0.069	2.66977e-24	13	VEGFA
RPS111	6.04234e-11	0.254687	0.899	0.817	9.8182e-07	13	RPS11
SDCBP2	7.53032e-22	0.254085	0.469	0.2	1.2236e-17	13	SDCBP
HIF1A2	3.4844e-17	0.253423	0.367	0.155	5.6618e-13	13	HIF1A
DSE	1.97158e-24	0.252722	0.338	0.111	3.20362e-20	13	DSE
TGFBI1	7.03637e-32	0.252662	0.362	0.104	1.14334e-27	13	TGFBI
HSP90AA11	2.91083e-78	1.50765	0.903	0.56	4.7298e-74	14	HSP90AA1
HSPA1A2	3.12097e-227	1.50373	0.947	0.162	5.07127e-223	14	HSPA1A
HSPA1B2	1.34624e-181	1.01484	0.696	0.096	2.1875e-177	14	HSPA1B
DNAJB11	7.31218e-192	0.996399	0.696	0.093	1.18816e-187	14	DNAJB1
GNLY2	5.04208e-60	0.846999	0.604	0.168	8.19288e-56	14	GNLY
HSPA61	1.58558e-137	0.717542	0.367	0.033	2.57641e-133	14	HSPA6
NKG73	3.17586e-56	0.717311	0.676	0.225	5.16046e-52	14	NKG7
HSPE11	4.0789e-52	0.583755	0.527	0.162	6.6278e-48	14	HSPE1
HSP90AB11	1.41611e-20	0.553473	0.604	0.381	2.30104e-16	14	HSP90AB1
HSPD11	3.27705e-25	0.528109	0.382	0.146	5.32489e-21	14	HSPD1
HSPH11	7.28046e-61	0.458753	0.372	0.07	1.183e-56	14	HSPH1
CCL54	1.05838e-25	0.451459	0.643	0.3	1.71976e-21	14	CCL5
UBC1	6.44222e-15	0.420464	0.812	0.689	1.0468e-10	14	UBC
IL7R3	2.525e-15	0.413064	0.372	0.169	4.10287e-11	14	IL7R
KLRB13	1.20394e-33	0.404125	0.449	0.143	1.95628e-29	14	KLRB1
RPS275	3.35577e-25	0.392476	0.995	0.931	5.45279e-21	14	RPS27
HLA-B2	9.14993e-22	0.362156	0.966	0.85	1.48677e-17	14	HLA-B
RPL343	1.54764e-18	0.339214	0.995	0.93	2.51476e-14	14	RPL34
RPS27A4	3.34432e-22	0.334504	0.995	0.952	5.43418e-18	14	RPS27A
CALM13	5.90615e-14	0.316498	0.681	0.471	9.5969e-10	14	CALM1
RPS35	4.69553e-17	0.296746	0.971	0.924	7.62976e-13	14	RPS3
RPL310	1.10424e-16	0.291689	0.981	0.93	1.79428e-12	14	RPL3
RPL23A5	1.48546e-13	0.290119	0.961	0.892	2.41373e-09	14	RPL23A
RPS294	1.01796e-10	0.281674	0.792	0.697	1.65408e-06	14	RPS29
MYL12A5	3.14065e-12	0.281513	0.662	0.462	5.10323e-08	14	MYL12A
RPS124	6.57596e-13	0.279572	0.99	0.968	1.06853e-08	14	RPS12
RPS15A5	3.42263e-15	0.26971	0.986	0.937	5.56143e-11	14	RPS15A
RPS182	2.94963e-16	0.26838	1	0.982	4.79285e-12	14	RPS18
KLRD12	3.62678e-15	0.252271	0.3	0.118	5.89316e-11	14	KLRD1
FTL6	1.39204e-70	0.860138	1	0.916	2.26193e-66	15	FTL
AIF14	4.52967e-48	0.79722	0.747	0.396	7.36026e-44	15	AIF1
TUBA1B3	3.79841e-27	0.63892	0.619	0.349	6.17204e-23	15	TUBA1B
TMSB4X3	4.28945e-61	0.636089	1	0.993	6.96992e-57	15	TMSB4X
APOC12	1.42541e-38	0.566473	0.727	0.306	2.31615e-34	15	APOC1
C1QB3	1.07753e-36	0.543976	0.825	0.36	1.75087e-32	15	C1QB
C1QA3	4.75198e-31	0.508026	0.742	0.344	7.7215e-27	15	C1QA
TPT12	2.08865e-47	0.506085	1	0.994	3.39385e-43	15	TPT1
ITM2B2	1.469e-26	0.484784	0.918	0.656	2.38699e-22	15	ITM2B
APOE3	2.77635e-43	0.480115	0.979	0.431	4.51129e-39	15	APOE
EEF1B21	4.52464e-21	0.44748	0.871	0.669	7.35208e-17	15	EEF1B2
BIN11	1.80683e-23	0.445251	0.443	0.194	2.93592e-19	15	BIN1
S100A114	2.7492e-18	0.425024	0.737	0.535	4.46718e-14	15	S100A11
RNASET23	3.04524e-14	0.401403	0.577	0.371	4.94821e-10	15	RNASET2
RPL52	4.40626e-22	0.399471	0.959	0.79	7.15974e-18	15	RPL5
RPS3A2	7.43467e-23	0.394621	0.995	0.948	1.20806e-18	15	RPS3A
RPS232	9.42941e-26	0.384735	0.995	0.963	1.53219e-21	15	RPS23
RPS62	3.33218e-21	0.382717	0.995	0.919	5.41446e-17	15	RPS6
NACA1	5.64939e-19	0.378126	0.964	0.84	9.17969e-15	15	NACA
RPS24	2.18862e-21	0.377118	1	0.962	3.55629e-17	15	RPS24
FTH15	4.45759e-30	0.373121	0.995	0.92	7.24313e-26	15	FTH1
RPS112	1.08728e-17	0.3719	0.954	0.816	1.76672e-13	15	RPS11
RPL272	1.61721e-14	0.367534	0.84	0.687	2.62781e-10	15	RPL27
RPS102	1.44774e-13	0.362665	0.753	0.596	2.35243e-09	15	RPS10
RPL13A2	5.02846e-20	0.349488	0.99	0.905	8.17075e-16	15	RPL13A
RPL212	7.20979e-21	0.349241	0.995	0.909	1.17152e-16	15	RPL21
RPL292	1.51104e-21	0.348416	0.99	0.904	2.4553e-17	15	RPL29
OAZ11	5.08958e-12	0.345258	0.716	0.588	8.27006e-08	15	OAZ1
NPC23	8.98848e-10	0.345148	0.51	0.355	1.46054e-05	15	NPC2
CST33	5.29155e-10	0.337282	0.567	0.405	8.59824e-06	15	CST3
RPS132	7.72367e-17	0.336459	0.99	0.893	1.25502e-12	15	RPS13
RPL37A1	3.88728e-17	0.335537	0.969	0.846	6.31644e-13	15	RPL37A
RPS52	1.04657e-16	0.335001	0.912	0.73	1.70058e-12	15	RPS5
ARPC1B	4.99171e-08	0.33116	0.433	0.319	0.000811103	15	ARPC1B
RACK11	1.2888e-11	0.327886	0.835	0.701	2.09417e-07	15	RACK1
RAC13	3.22073e-09	0.320877	0.495	0.36	5.23337e-05	15	RAC1
RGS101	3.2329e-12	0.320018	0.469	0.284	5.25313e-08	15	RGS10
UBA52	7.34604e-13	0.313535	0.938	0.828	1.19366e-08	15	UBA52
RPS263	1.03375e-07	0.312848	0.572	0.462	0.00167973	15	RPS26
RPL262	1.71944e-16	0.312614	1	0.936	2.79392e-12	15	RPL26
RPLP12	8.39585e-19	0.30997	1	0.988	1.36424e-14	15	RPLP1
RPL62	2.26187e-13	0.303324	0.99	0.862	3.67531e-09	15	RPL6
RPS201	1.66062e-09	0.301965	0.747	0.639	2.69833e-05	15	RPS20
RPL242	3.10299e-10	0.301325	0.907	0.789	5.04205e-06	15	RPL24
RPS82	5.72647e-15	0.299335	1	0.934	9.30495e-11	15	RPS8
RPL10A3	2.26248e-11	0.296689	0.948	0.789	3.67631e-07	15	RPL10A
RPL71	1.30892e-09	0.295492	0.778	0.663	2.12687e-05	15	RPL7
RPL221	8.99353e-10	0.295459	0.814	0.702	1.46136e-05	15	RPL22
FCER1G3	3.22751e-05	0.295302	0.485	0.397	0.524438	15	FCER1G
YBX11	6.58781e-05	0.294437	0.464	0.428	1	15	YBX1
RPS4X3	4.36757e-12	0.294095	0.99	0.866	7.09687e-08	15	RPS4X
RPS210	1.21675e-15	0.29146	1	0.979	1.9771e-11	15	RPS2
RPS162	2.00736e-14	0.288972	0.985	0.91	3.26177e-10	15	RPS16
SERF2	5.93817e-10	0.288384	0.784	0.648	9.64894e-06	15	SERF2
RPL27A1	4.81505e-11	0.287056	0.912	0.791	7.82397e-07	15	RPL27A
C1QC3	4.77411e-12	0.286999	0.536	0.308	7.75745e-08	15	C1QC
FOLR21	2.60267e-12	0.286428	0.258	0.108	4.22909e-08	15	FOLR2
RPL312	5.82707e-14	0.284622	0.995	0.93	9.4684e-10	15	RPL3
A2M3	6.89416e-08	0.283453	0.397	0.248	0.00112023	15	A2M
RPL351	2.44562e-12	0.282928	0.979	0.826	3.97388e-08	15	RPL35
RPL112	1.42349e-15	0.280166	1	0.95	2.31303e-11	15	RPL11
ATP5F1E	2.88239e-10	0.279016	0.722	0.614	4.6836e-06	15	ATP5F1E
RPLP02	1.15162e-08	0.278921	0.732	0.615	0.000187126	15	RPLP0
RPL151	1.14592e-11	0.27866	0.985	0.908	1.862e-07	15	RPL15
RPL23	9.23232e-07	0.278145	0.649	0.591	0.0150016	15	RPL23
RPS92	4.82964e-13	0.274129	0.985	0.884	7.84769e-09	15	RPS9
RPL122	5.2886e-10	0.268491	0.985	0.902	8.59344e-06	15	RPL12
RPL381	1.41682e-05	0.266514	0.603	0.568	0.230219	15	RPL38
RPL7A3	1.0124e-11	0.265314	0.99	0.922	1.64505e-07	15	RPL7A
GPR342	1.27941e-10	0.265063	0.361	0.19	2.07891e-06	15	GPR34
CALM2	1.23407e-06	0.260429	0.438	0.34	0.0200524	15	CALM2
FCGRT2	2.11535e-06	0.259126	0.376	0.262	0.0343723	15	FCGRT
C12orf751	2.36198e-10	0.256322	0.253	0.118	3.83798e-06	15	C12orf75
NINJ11	1.21599e-11	0.253274	0.278	0.129	1.97586e-07	15	NINJ1
ARPC3	0.000226274	0.252657	0.546	0.541	1	15	ARPC3
TUBA1B4	3.22421e-133	1.63009	0.961	0.344	5.23902e-129	16	TUBA1B
STMN1	0	1.1562	0.856	0.077	0	16	STMN1
HIST1H4C	9.63742e-82	1.09615	0.53	0.109	1.56598e-77	16	HIST1H4C
TUBB	7.47187e-189	1.09179	0.851	0.141	1.2141e-184	16	TUBB
HMGB2	4.69714e-102	1.01644	0.768	0.198	7.63239e-98	16	HMGB2
CENPF	0	0.993251	0.691	0.012	0	16	CENPF
H2AFZ	3.28098e-111	0.960887	0.79	0.201	5.33126e-107	16	H2AFZ
HMGB1	1.57105e-89	0.921901	0.961	0.519	2.55279e-85	16	HMGB1
HMGN2	8.74539e-118	0.910258	0.823	0.209	1.42104e-113	16	HMGN2
TOP2A	0	0.853549	0.63	0.004	0	16	TOP2A
MKI67	0	0.799278	0.58	0.005	0	16	MKI67
ASPM	0	0.703847	0.536	0.003	0	16	ASPM
PTTG1	0	0.623596	0.547	0.028	0	16	PTTG1
GAPDH3	2.10808e-29	0.586298	0.89	0.684	3.42541e-25	16	GAPDH
TUBB4B	3.52592e-100	0.583878	0.514	0.081	5.72927e-96	16	TUBB4B
NUSAP1	0	0.570472	0.508	0.008	0	16	NUSAP1
H2AFV	1.32138e-87	0.567705	0.663	0.152	2.14711e-83	16	H2AFV
NUCKS1	1.85735e-54	0.563367	0.674	0.231	3.01801e-50	16	NUCKS1
CALM21	2.87207e-36	0.54513	0.724	0.335	4.66683e-32	16	CALM2
LGALS14	3.82498e-13	0.543663	0.519	0.322	6.2152e-09	16	LGALS1
C1QB4	1.26031e-31	0.523765	0.812	0.361	2.04788e-27	16	C1QB
TUBA1C	1.27089e-146	0.52071	0.486	0.049	2.06507e-142	16	TUBA1C
ARL6IP1	5.45076e-64	0.517318	0.53	0.124	8.85693e-60	16	ARL6IP1
UBE2C	0	0.503991	0.414	0.001	0	16	UBE2C
CKS1B	8.86096e-252	0.50345	0.459	0.024	1.43982e-247	16	CKS1B
PTMA2	3.08601e-25	0.497108	0.967	0.893	5.01445e-21	16	PTMA
SMC4	5.5597e-139	0.489653	0.481	0.051	9.03396e-135	16	SMC4
ACTB3	3.87159e-22	0.482895	0.978	0.856	6.29094e-18	16	ACTB
RAN	3.22732e-49	0.482185	0.635	0.211	5.24407e-45	16	RAN
NPC24	3.98947e-30	0.479815	0.735	0.352	6.48249e-26	16	NPC2
AIF15	1.44823e-18	0.456229	0.685	0.398	2.35323e-14	16	AIF1
HLA-DRB13	1.65453e-22	0.456154	0.641	0.309	2.68845e-18	16	HLA-DRB1
PPIA	4.83569e-28	0.435994	0.746	0.428	7.85752e-24	16	PPIA
HMMR	0	0.430128	0.37	0.003	0	16	HMMR
JPT1	9.50487e-41	0.429441	0.486	0.146	1.54445e-36	16	JPT1
BIRC5	0	0.428235	0.425	0.004	0	16	BIRC5
TYMS	0	0.421297	0.348	0.006	0	16	TYMS
CDK1	0	0.418198	0.403	0.003	0	16	CDK1
KPNA2	1.47343e-125	0.416422	0.354	0.03	2.39417e-121	16	KPNA2
CD743	1.20991e-19	0.41242	0.873	0.59	1.96598e-15	16	CD74
PCLAF	0	0.409933	0.392	0.007	0	16	PCLAF
DEK	3.26502e-28	0.401949	0.525	0.215	5.30534e-24	16	DEK
CKS2	5.23269e-166	0.395993	0.37	0.024	8.50261e-162	16	CKS2
MZT2B	2.08693e-31	0.384477	0.608	0.253	3.39106e-27	16	MZT2B
CCNB1	0	0.378473	0.309	0.003	0	16	CCNB1
VIM4	1.40416e-13	0.377571	0.74	0.505	2.28162e-09	16	VIM
MARCKS3	2.8246e-21	0.376956	0.575	0.268	4.5897e-17	16	MARCKS
PCNA	1.07583e-75	0.371453	0.32	0.04	1.74811e-71	16	PCNA
H2AFX	3.31085e-171	0.371397	0.376	0.024	5.3798e-167	16	H2AFX
ANP32B	1.86727e-31	0.36656	0.53	0.201	3.03413e-27	16	ANP32B
CALM3	3.75564e-39	0.362874	0.47	0.138	6.10253e-35	16	CALM3
TPX2	0	0.362489	0.326	0.003	0	16	TPX2
TMPO	1.2008e-43	0.360456	0.414	0.102	1.95118e-39	16	TMPO
GTSE1	0	0.352479	0.337	0.002	0	16	GTSE1
SGO2	2.27776e-249	0.337056	0.304	0.009	3.70113e-245	16	SGO2
CDKN3	0	0.336998	0.304	0.006	0	16	CDKN3
SMC2	1.93057e-90	0.335907	0.365	0.043	3.13698e-86	16	SMC2
NUF2	0	0.335734	0.337	0.003	0	16	NUF2
ALOX5AP3	1.87535e-16	0.333356	0.547	0.285	3.04725e-12	16	ALOX5AP
DUT	4.31667e-31	0.329215	0.381	0.114	7.01416e-27	16	DUT
H3F3A2	2.23151e-15	0.323153	0.917	0.733	3.62598e-11	16	H3F3A
CFL1	1.10312e-15	0.321205	0.829	0.629	1.79246e-11	16	CFL1
UBE2S	5.36738e-61	0.319872	0.309	0.045	8.72146e-57	16	UBE2S
PFN11	6.71121e-12	0.316774	0.646	0.446	1.09051e-07	16	PFN1
C1QC4	2.20267e-20	0.316328	0.669	0.307	3.57912e-16	16	C1QC
CAPG	4.23471e-28	0.313683	0.459	0.16	6.88098e-24	16	CAPG
TPI12	5.15385e-19	0.308543	0.519	0.246	8.3745e-15	16	TPI1
RHOA	1.30309e-14	0.307976	0.541	0.303	2.11739e-10	16	RHOA
ZWINT	0	0.304865	0.315	0.006	0	16	ZWINT
RRM2	0	0.303817	0.282	0.003	0	16	RRM2
COX8A	2.54804e-20	0.302726	0.547	0.259	4.14031e-16	16	COX8A
TK1	0	0.300036	0.309	0.006	0	16	TK1
CCNB2	0	0.299657	0.298	0.003	0	16	CCNB2
KNL1	0	0.298625	0.282	0.004	0	16	KNL1
YBX12	2.92258e-13	0.295791	0.641	0.426	4.7489e-09	16	YBX1
CKAP2	1.76027e-78	0.29442	0.287	0.031	2.86025e-74	16	CKAP2
FAM111A	3.87843e-34	0.292605	0.309	0.072	6.30206e-30	16	FAM111A
KIF20B	1.94777e-69	0.292192	0.326	0.044	3.16493e-65	16	KIF20B
CEP55	0	0.291891	0.304	0.003	0	16	CEP55
SPP13	1.4998e-20	0.286681	0.663	0.314	2.43702e-16	16	SPP1
LDHA2	8.97485e-16	0.285653	0.552	0.29	1.45832e-11	16	LDHA
HP1BP3	5.45415e-15	0.283466	0.381	0.173	8.86245e-11	16	HP1BP3
CENPE	1.26156e-212	0.281158	0.26	0.008	2.0499e-208	16	CENPE
ENO12	3.78469e-13	0.280961	0.497	0.275	6.14974e-09	16	ENO1
SLC25A5	3.67228e-14	0.280866	0.442	0.223	5.96709e-10	16	SLC25A5
HIST1H1D	1.0067e-25	0.278379	0.32	0.092	1.63579e-21	16	HIST1H1D
AP2S1	2.32179e-22	0.277203	0.453	0.179	3.77267e-18	16	AP2S1
CALR	9.24814e-17	0.276707	0.514	0.258	1.50273e-12	16	CALR
HNRNPA2B1	5.7375e-12	0.276281	0.762	0.547	9.32286e-08	16	HNRNPA2B1
HSP90B1	1.6942e-14	0.275102	0.503	0.264	2.75291e-10	16	HSP90B1
FCGBP3	2.59421e-11	0.274946	0.359	0.166	4.21534e-07	16	FCGBP
APOC13	1.28211e-14	0.272143	0.602	0.308	2.0833e-10	16	APOC1
COTL13	7.41435e-16	0.267908	0.635	0.347	1.20476e-11	16	COTL1
ANP32E	5.72036e-38	0.265375	0.348	0.081	9.29502e-34	16	ANP32E
KIF11	0	0.264997	0.276	0.004	0	16	KIF11
HNRNPA1	9.60686e-12	0.261157	0.613	0.392	1.56102e-07	16	HNRNPA1
CDKN2C	5.17532e-90	0.261062	0.271	0.024	8.40938e-86	16	CDKN2C
PKM1	3.03986e-20	0.260609	0.459	0.189	4.93947e-16	16	PKM
C33	9.92737e-14	0.260146	0.541	0.272	1.6131e-09	16	C3
APOE4	2.11515e-11	0.259773	0.707	0.436	3.43692e-07	16	APOE
UBB1	1.44124e-09	0.256482	0.547	0.364	2.34188e-05	16	UBB
RAD21	1.84377e-26	0.256345	0.37	0.115	2.99594e-22	16	RAD21
CST34	8.07694e-11	0.254916	0.663	0.403	1.31242e-06	16	CST3
DTYMK	7.01327e-76	0.254213	0.265	0.027	1.13959e-71	16	DTYMK
ANAPC11	7.17635e-24	0.253839	0.398	0.139	1.16609e-19	16	ANAPC11
IDH2	2.77804e-33	0.253808	0.376	0.101	4.51404e-29	16	IDH2
RGS14	2.38188e-06	0.253567	0.486	0.33	0.0387032	16	RGS1
HLA-DRB14	5.3854e-96	1.09677	0.981	0.305	8.75074e-92	17	HLA-DRB1
CD744	6.91652e-47	0.74286	1	0.588	1.12387e-42	17	CD74
HLA-DPA13	5.8568e-44	0.629376	0.961	0.444	9.51672e-40	17	HLA-DPA1
XIST1	4.03161e-94	0.586205	0.753	0.146	6.55096e-90	17	XIST
HLA-DRA4	2.49396e-38	0.558877	0.987	0.501	4.05244e-34	17	HLA-DRA
HLA-DQB13	3.07324e-51	0.482929	0.773	0.235	4.9937e-47	17	HLA-DQB1
HLA-C3	3.93735e-32	0.482468	0.981	0.682	6.39781e-28	17	HLA-C
C1QB5	1.07632e-29	0.456682	0.87	0.361	1.74892e-25	17	C1QB
HLA-DQA12	6.9816e-54	0.443582	0.636	0.163	1.13444e-49	17	HLA-DQA1
HLA-DRB53	4.74926e-48	0.44208	0.812	0.26	7.71707e-44	17	HLA-DRB5
HLA-DPB14	1.03514e-23	0.36761	0.818	0.391	1.68199e-19	17	HLA-DPB1
TRAC3	6.99902e-37	0.33623	0.558	0.162	1.13727e-32	17	TRAC
B2M4	4.45158e-23	0.333721	1	0.991	7.23337e-19	17	B2M
C34	6.75105e-25	0.324766	0.682	0.27	1.09698e-20	17	C3
C1QC5	1.86479e-22	0.324541	0.721	0.307	3.0301e-18	17	C1QC
CD23	2.47994e-30	0.323457	0.63	0.217	4.02965e-26	17	CD2
IL323	5.10139e-27	0.323162	0.597	0.212	8.28925e-23	17	IL32
MS4A6A2	2.15694e-18	0.312276	0.591	0.274	3.50482e-14	17	MS4A6A
FCGBP4	5.1909e-31	0.3116	0.539	0.164	8.43469e-27	17	FCGBP
GZMK3	6.01857e-19	0.274581	0.416	0.146	9.77958e-15	17	GZMK
RPL104	4.22653e-16	0.265669	1	0.979	6.86769e-12	17	RPL10
RPS264	1.50262e-15	0.261785	0.818	0.459	2.44161e-11	17	RPS26
MALAT11	1.72928e-20	0.261682	1	0.991	2.80991e-16	17	MALAT1
LTB2	1.56326e-25	0.258099	0.435	0.133	2.54015e-21	17	LTB
C1QA4	1.47032e-17	0.256592	0.766	0.345	2.38913e-13	17	C1QA
RPS4X4	6.51108e-13	0.254572	0.968	0.866	1.05798e-08	17	RPS4X
PLP1	0	4.02187	1	0.002	0	18	PLP1
CRYAB	0	2.62118	1	0.004	0	18	CRYAB
SELENOP	2.14271e-296	2.45634	0.983	0.038	3.48168e-292	18	SELENOP
MBP	1.31566e-97	2.34949	0.983	0.143	2.13782e-93	18	MBP
S100B	3.35976e-298	2.33626	0.983	0.038	5.45927e-294	18	S100B
TUBA1A	3.20141e-108	2.18273	1	0.131	5.20197e-104	18	TUBA1A
GPM6B	0	2.11523	1	0.017	0	18	GPM6B
PTGDS1	0	2.04024	1	0.028	0	18	PTGDS
STMN11	6.75973e-148	1.79817	0.983	0.085	1.09839e-143	18	STMN1
MARCKSL1	0	1.74844	0.948	0.032	0	18	MARCKSL1
CLDND1	1.00238e-193	1.67498	1	0.065	1.62876e-189	18	CLDND1
TF	0	1.64615	0.983	0.001	0	18	TF
PPP1R14A	0	1.62363	0.948	0.002	0	18	PPP1R14A
CNP	0	1.61182	0.983	0.021	0	18	CNP
ERMN	0	1.53846	0.983	0.006	0	18	ERMN
FEZ1	0	1.52879	0.948	0.008	0	18	FEZ1
APLP1	0	1.47997	0.983	0.001	0	18	APLP1
NKX6-2	0	1.39437	0.948	0	0	18	NKX6-2
ANLN	0	1.33814	0.948	0.004	0	18	ANLN
APOD	0	1.33746	0.948	0	0	18	APOD
PEBP1	1.31581e-72	1.33562	0.966	0.19	2.13805e-68	18	PEBP1
TMEM144	0	1.30293	0.983	0.016	0	18	TMEM144
RTN4	4.03643e-62	1.28038	0.983	0.239	6.5588e-58	18	RTN4
QKI1	3.5467e-63	1.26068	0.948	0.208	5.76303e-59	18	QKI
DYNLL1	6.31956e-52	1.24812	0.931	0.239	1.02687e-47	18	DYNLL1
SLC44A1	5.78802e-290	1.23908	0.914	0.033	9.40495e-286	18	SLC44A1
CALM22	1.94211e-43	1.22378	0.966	0.338	3.15573e-39	18	CALM2
MAG	0	1.22259	0.931	0	0	18	MAG
EDIL3	0	1.20716	0.879	0	0	18	EDIL3
CAMK2N1	0	1.18288	0.879	0.013	0	18	CAMK2N1
ATP1B1	1.53558e-262	1.1459	0.931	0.038	2.49516e-258	18	ATP1B1
HSPA2	0	1.14228	0.948	0.001	0	18	HSPA2
RAPGEF5	0	1.12066	0.862	0.001	0	18	RAPGEF5
MT3	0	1.1136	0.879	0.005	0	18	MT3
PLA2G16	3.04395e-118	1.10834	0.948	0.094	4.94611e-114	18	PLA2G16
TUBB2B	0	1.10544	0.724	0.003	0	18	TUBB2B
TSC22D4	3.90626e-128	1.10396	0.914	0.08	6.34728e-124	18	TSC22D4
FGFR2	0	1.10392	0.879	0	0	18	FGFR2
ENPP2	0	1.08475	0.914	0.002	0	18	ENPP2
1971-09-01	5.50949e-48	1.08315	0.983	0.3	8.95238e-44	18	2020-09-07
SERPINI1	0	1.07849	0.828	0.003	0	18	SERPINI1
PCDH9	0	1.07186	0.897	0.003	0	18	PCDH9
SLAIN1	0	1.06939	0.897	0.005	0	18	SLAIN1
AMER2	0	1.06826	0.845	0.001	0	18	AMER2
PMP22	0	1.05783	0.931	0.02	0	18	PMP22
ARHGAP21	3.14704e-148	1.05756	0.966	0.076	5.11363e-144	18	ARHGAP21
QDPR	0	1.05566	0.845	0.025	0	18	QDPR
SELENOW	1.75387e-67	1.03831	0.897	0.158	2.84986e-63	18	SELENOW
MYLK	0	1.03806	0.862	0.001	0	18	MYLK
MOG	0	1.03297	0.897	0	0	18	MOG
TTLL7	0	1.00735	0.845	0.001	0	18	TTLL7
KCNMB4	0	1.00556	0.879	0.003	0	18	KCNMB4
CD91	3.67662e-128	0.995519	0.931	0.08	5.97413e-124	18	CD9
SCD	0	0.986239	0.81	0.021	0	18	SCD
DST	3.81068e-129	0.985794	0.862	0.069	6.19197e-125	18	DST
MAP7	0	0.98481	0.828	0.005	0	18	MAP7
MOBP	0	0.963181	0.776	0	0	18	MOBP
UGT8	0	0.962327	0.828	0.001	0	18	UGT8
CDKN1C	2.28315e-302	0.957048	0.879	0.028	3.7099e-298	18	CDKN1C
CLDN11	0	0.935659	0.793	0.001	0	18	CLDN11
MAP1B	0	0.925982	0.81	0.004	0	18	MAP1B
STMN4	0	0.908772	0.845	0.001	0	18	STMN4
SPOCK3	0	0.902316	0.828	0	0	18	SPOCK3
UBB2	1.83838e-30	0.901195	0.914	0.364	2.98719e-26	18	UBB
HAPLN2	0	0.895128	0.776	0	0	18	HAPLN2
CNDP1	0	0.895042	0.741	0	0	18	CNDP1
CNTN2	0	0.873689	0.81	0	0	18	CNTN2
SEC11C	3.65638e-86	0.872106	0.845	0.1	5.94125e-82	18	SEC11C
FAM107B	3.69788e-85	0.867083	0.879	0.109	6.00868e-81	18	FAM107B
2020-09-08	0	0.861212	0.828	0.012	0	18	2020-09-08
TUBB4A	0	0.859196	0.81	0	0	18	TUBB4A
PRDX1	2.00768e-45	0.856557	0.914	0.229	3.26228e-41	18	PRDX1
RGCC	3.59625e-99	0.856312	0.793	0.074	5.84354e-95	18	RGCC
GSN3	8.82717e-47	0.847934	0.879	0.203	1.43433e-42	18	GSN
SIRT2	3.97523e-172	0.844578	0.845	0.048	6.45936e-168	18	SIRT2
FIS1	2.07057e-61	0.843726	0.81	0.129	3.36448e-57	18	FIS1
TMEM59	3.62726e-42	0.843501	0.862	0.22	5.89393e-38	18	TMEM59
KLK6	0	0.837397	0.845	0	0	18	KLK6
TTYH1	0	0.833644	0.741	0.003	0	18	TTYH1
PLEKHB1	0	0.829652	0.69	0.007	0	18	PLEKHB1
TBCB	2.63238e-77	0.825324	0.793	0.096	4.27735e-73	18	TBCB
SHTN11	1.30748e-81	0.822562	0.845	0.102	2.12452e-77	18	SHTN1
RTN3	1.02794e-87	0.819847	0.828	0.092	1.6703e-83	18	RTN3
C1orf122	3.19456e-108	0.812047	0.793	0.068	5.19083e-104	18	C1orf122
VAPA	3.07343e-39	0.809644	0.81	0.199	4.99401e-35	18	VAPA
SCD5	0	0.808282	0.828	0.005	0	18	SCD5
SCRG1	0	0.808191	0.793	0.012	0	18	SCRG1
CALM14	2.06024e-28	0.802099	1	0.472	3.34769e-24	18	CALM1
LAMP2	1.95083e-86	0.792213	0.862	0.1	3.16991e-82	18	LAMP2
CA2	0	0.787835	0.69	0.004	0	18	CA2
APP	7.63191e-188	0.783644	0.793	0.038	1.24011e-183	18	APP
SORT1	7.53004e-135	0.776262	0.776	0.052	1.22356e-130	18	SORT1
SPARC	0	0.764204	0.621	0.004	0	18	SPARC
CKB	7.62442e-201	0.761642	0.724	0.029	1.23889e-196	18	CKB
OSBPL1A	1.22025e-144	0.76008	0.69	0.037	1.98278e-140	18	OSBPL1A
RDX	4.27466e-89	0.748471	0.776	0.078	6.9459e-85	18	RDX
ABCA2	0	0.747357	0.759	0.012	0	18	ABCA2
DPYSL2	1.06803e-110	0.746958	0.793	0.066	1.73544e-106	18	DPYSL2
GLTP	2.87283e-170	0.742075	0.776	0.04	4.66807e-166	18	GLTP
2020-09-04	0	0.726878	0.724	0	0	18	2020-09-04
OLIG1	0	0.725993	0.672	0.004	0	18	OLIG1
MAL	0	0.722782	0.793	0.011	0	18	MAL
PIP4K2A	1.9157e-61	0.713035	0.759	0.109	3.11282e-57	18	PIP4K2A
SCARB2	1.6324e-71	0.712354	0.776	0.095	2.65249e-67	18	SCARB2
FBXO32	6.87519e-257	0.708342	0.655	0.018	1.11715e-252	18	FBXO32
PPA1	1.24456e-44	0.691896	0.672	0.114	2.02229e-40	18	PPA1
C4orf48	3.73709e-83	0.686876	0.862	0.103	6.0724e-79	18	C4orf48
SCCPDH	1.35608e-228	0.683434	0.741	0.026	2.20349e-224	18	SCCPDH
GABARAPL2	1.4054e-39	0.680166	0.759	0.161	2.28364e-35	18	GABARAPL2
CFL2	0	0.676708	0.707	0.016	0	18	CFL2
MTUS1	1.24013e-123	0.676161	0.724	0.048	2.01508e-119	18	MTUS1
NECAB1	0	0.675499	0.741	0	0	18	NECAB1
PGRMC1	6.89904e-139	0.668654	0.707	0.04	1.12103e-134	18	PGRMC1
PEX5L	0	0.666774	0.655	0	0	18	PEX5L
CARNS1	0	0.66447	0.655	0.002	0	18	CARNS1
FMNL2	5.89115e-108	0.663423	0.655	0.045	9.57253e-104	18	FMNL2
EFHD1	0	0.657543	0.741	0.001	0	18	EFHD1
EVI2A	6.61524e-47	0.657416	0.707	0.12	1.07491e-42	18	EVI2A
TRIM2	0	0.655155	0.638	0.003	0	18	TRIM2
KCNQ1OT1	2.59903e-134	0.649595	0.672	0.037	4.22317e-130	18	KCNQ1OT1
SPP14	1.91858e-30	0.648217	0.983	0.316	3.11749e-26	18	SPP1
ZFYVE16	4.61491e-75	0.644354	0.707	0.074	7.49877e-71	18	ZFYVE16
SYT11	4.40204e-241	0.639638	0.759	0.026	7.15287e-237	18	SYT11
NENF	8.05402e-80	0.639137	0.741	0.078	1.3087e-75	18	NENF
LANCL1	0	0.636184	0.655	0.013	0	18	LANCL1
CBR1	2.12454e-129	0.635645	0.672	0.039	3.45217e-125	18	CBR1
ST18	0	0.63382	0.638	0.006	0	18	ST18
NDRG11	9.44611e-88	0.629951	0.69	0.06	1.5349e-83	18	NDRG1
CHADL	0	0.629112	0.655	0.002	0	18	CHADL
PPDPF1	1.02977e-37	0.628529	0.793	0.18	1.67328e-33	18	PPDPF
ZNF652	7.35619e-62	0.624955	0.672	0.082	1.19531e-57	18	ZNF652
CMTM5	0	0.621432	0.638	0	0	18	CMTM5
RNF13	1.03678e-44	0.619498	0.759	0.142	1.68467e-40	18	RNF13
PAQR8	4.64953e-220	0.618986	0.655	0.021	7.55502e-216	18	PAQR8
SLC12A2	0	0.61817	0.638	0.012	0	18	SLC12A2
PACS2	9.721e-227	0.616729	0.69	0.022	1.57957e-222	18	PACS2
GLUL4	8.43919e-25	0.615671	0.862	0.292	1.37128e-20	18	GLUL
SBDS	3.064e-66	0.614393	0.672	0.076	4.97869e-62	18	SBDS
SLC24A2	0	0.6123	0.655	0	0	18	SLC24A2
GPRC5B	0	0.612044	0.603	0	0	18	GPRC5B
PLEKHH1	0	0.611276	0.672	0.001	0	18	PLEKHH1
SLC31A2	8.91256e-75	0.602343	0.776	0.088	1.4482e-70	18	SLC31A2
NTM	0	0.602142	0.655	0.001	0	18	NTM
ADIPOR2	1.47502e-119	0.601981	0.621	0.036	2.39676e-115	18	ADIPOR2
MAPK8IP1	0	0.601801	0.621	0.001	0	18	MAPK8IP1
FRYL	6.5811e-76	0.5901	0.655	0.063	1.06936e-71	18	FRYL
SECISBP2L	5.23695e-136	0.586045	0.724	0.043	8.50951e-132	18	SECISBP2L
CNTNAP4	0	0.583948	0.569	0	0	18	CNTNAP4
DPYSL5	0	0.583862	0.638	0	0	18	DPYSL5
ZBTB20	9.0215e-49	0.578495	0.69	0.104	1.4659e-44	18	ZBTB20
BBX	3.12987e-47	0.578102	0.69	0.11	5.08573e-43	18	BBX
AL359091.1	0	0.573517	0.552	0	0	18	AL359091.1
ANKS1B	0	0.573517	0.621	0.001	0	18	ANKS1B
NCAM1	0	0.572395	0.586	0.01	0	18	NCAM1
ELOVL1	1.11625e-78	0.57202	0.586	0.049	1.81379e-74	18	ELOVL1
BACE1	1.19373e-222	0.568686	0.569	0.015	1.93969e-218	18	BACE1
PHLDA3	0	0.559501	0.603	0.005	0	18	PHLDA3
DSTN	1.6825e-49	0.55921	0.655	0.095	2.73389e-45	18	DSTN
FNTA	1.93803e-62	0.55876	0.672	0.079	3.1491e-58	18	FNTA
BEX3	1.52e-201	0.555077	0.586	0.018	2.46985e-197	18	BEX3
KCNK1	0	0.554678	0.569	0	0	18	KCNK1
MGST3	2.3139e-32	0.554371	0.724	0.168	3.75986e-28	18	MGST3
LIMCH1	0	0.553567	0.552	0.001	0	18	LIMCH1
SLC22A17	0	0.552885	0.638	0.002	0	18	SLC22A17
PRUNE2	0	0.550585	0.569	0.004	0	18	PRUNE2
CLTA	3.53752e-24	0.547295	0.69	0.196	5.74812e-20	18	CLTA
LARP6	0	0.544385	0.603	0	0	18	LARP6
PTPRD	0	0.5443	0.569	0	0	18	PTPRD
TJP1	0	0.540464	0.603	0.004	0	18	TJP1
REEP3	1.24329e-96	0.538924	0.621	0.044	2.02022e-92	18	REEP3
PXK	1.96418e-114	0.535818	0.621	0.037	3.1916e-110	18	PXK
SYPL1	1.0626e-53	0.52708	0.569	0.066	1.72662e-49	18	SYPL1
DYNC1I2	5.49527e-66	0.525428	0.672	0.075	8.92926e-62	18	DYNC1I2
CCDC88A1	1.01408e-21	0.515523	0.621	0.175	1.64778e-17	18	CCDC88A
SVIP	1.69496e-91	0.515512	0.621	0.046	2.75415e-87	18	SVIP
GPR37	0	0.514097	0.552	0	0	18	GPR37
AKIRIN1	2.63696e-59	0.513264	0.655	0.078	4.28479e-55	18	AKIRIN1
SKP1	3.5319e-21	0.513055	0.759	0.268	5.73899e-17	18	SKP1
SPART	2.67496e-98	0.512844	0.603	0.041	4.34655e-94	18	SPART
ATOX1	1.81822e-51	0.506271	0.638	0.084	2.95442e-47	18	ATOX1
PRKACB	6.24861e-67	0.504655	0.638	0.066	1.01534e-62	18	PRKACB
MYRF	0	0.503307	0.534	0.001	0	18	MYRF
EID1	2.09712e-19	0.499098	0.638	0.211	3.40762e-15	18	EID1
TMEM63A	1.44741e-149	0.497218	0.603	0.026	2.3519e-145	18	TMEM63A
CSRP1	1.32371e-113	0.496387	0.534	0.028	2.15089e-109	18	CSRP1
KIF1B	3.33021e-102	0.495798	0.586	0.037	5.41125e-98	18	KIF1B
ATP8A1	7.77883e-118	0.495225	0.534	0.026	1.26398e-113	18	ATP8A1
ACTG12	2.52163e-14	0.493243	0.983	0.739	4.0974e-10	18	ACTG1
MPC1	1.77328e-40	0.492457	0.552	0.081	2.88141e-36	18	MPC1
MAP1A	0	0.491812	0.517	0.001	0	18	MAP1A
RETREG1	2.65715e-228	0.490243	0.534	0.013	4.31761e-224	18	RETREG1
MBNL2	1.18716e-101	0.490093	0.552	0.033	1.92902e-97	18	MBNL2
CDK18	0	0.489596	0.5	0.004	0	18	CDK18
VAMP2	1.40052e-31	0.485483	0.655	0.136	2.2757e-27	18	VAMP2
TMEM125	0	0.482852	0.466	0	0	18	TMEM125
KIF1A	0	0.482595	0.5	0	0	18	KIF1A
FAR1	4.38998e-55	0.481894	0.552	0.06	7.13328e-51	18	FAR1
PLLP	0	0.481827	0.483	0.001	0	18	PLLP
ENDOD1	8.42554e-213	0.48053	0.5	0.012	1.36907e-208	18	ENDOD1
RHOU	8.02479e-202	0.480193	0.5	0.013	1.30395e-197	18	RHOU
TMEM165	2.52239e-32	0.479234	0.586	0.11	4.09862e-28	18	TMEM165
TTYH2	3.07888e-178	0.478424	0.5	0.015	5.00287e-174	18	TTYH2
KTN1	7.43424e-20	0.478319	0.69	0.218	1.20799e-15	18	KTN1
SOD1	1.97653e-23	0.475804	0.707	0.197	3.21166e-19	18	SOD1
SLC48A1	0	0.475531	0.517	0.007	0	18	SLC48A1
ROGDI	6.00666e-110	0.475103	0.534	0.029	9.76022e-106	18	ROGDI
POLR2I	2.06802e-66	0.473932	0.603	0.06	3.36033e-62	18	POLR2I
ZCCHC24	0	0.472651	0.569	0.01	0	18	ZCCHC24
TMEM151A	0	0.472071	0.466	0	0	18	TMEM151A
PLPP2	0	0.4719	0.466	0	0	18	PLPP2
CD47	1.5721e-40	0.471717	0.672	0.114	2.5545e-36	18	CD47
MYO6	2.45675e-232	0.471299	0.5	0.011	3.99197e-228	18	MYO6
BOK	0	0.470534	0.517	0.002	0	18	BOK
GNG7	6.70683e-75	0.470225	0.534	0.042	1.08979e-70	18	GNG7
DIXDC1	0	0.469	0.517	0.003	0	18	DIXDC1
PCSK1N	0	0.468574	0.448	0.003	0	18	PCSK1N
SCOC	2.10423e-96	0.468566	0.552	0.035	3.41916e-92	18	SCOC
ZNF708	6.60467e-100	0.466507	0.569	0.036	1.07319e-95	18	ZNF708
UBL3	3.18291e-31	0.465633	0.586	0.112	5.17191e-27	18	UBL3
RAB40B	0	0.462802	0.569	0.009	0	18	RAB40B
SYNJ2	1.84922e-212	0.461702	0.448	0.009	3.0048e-208	18	SYNJ2
GJB1	0	0.461346	0.466	0	0	18	GJB1
S100A1	0	0.461089	0.431	0	0	18	S100A1
MXI1	8.10234e-75	0.458425	0.466	0.032	1.31655e-70	18	MXI1
METRN	3.41794e-85	0.457353	0.517	0.034	5.55382e-81	18	METRN
AMD1	9.81815e-30	0.457303	0.517	0.094	1.59535e-25	18	AMD1
MOB3B	0	0.455213	0.517	0.006	0	18	MOB3B
NDUFS7	9.86179e-37	0.455213	0.621	0.108	1.60244e-32	18	NDUFS7
SASH1	0	0.454873	0.483	0.006	0	18	SASH1
YWHAQ	9.35747e-32	0.454141	0.569	0.105	1.52049e-27	18	YWHAQ
PTMA3	4.91076e-13	0.453313	1	0.893	7.9795e-09	18	PTMA
SERINC1	1.50186e-35	0.452864	0.638	0.116	2.44037e-31	18	SERINC1
TBC1D12	2.26383e-74	0.452667	0.517	0.039	3.6785e-70	18	TBC1D12
PEA15	9.50409e-58	0.452206	0.517	0.05	1.54432e-53	18	PEA15
NCOA7	5.60612e-49	0.451354	0.517	0.058	9.10938e-45	18	NCOA7
LGALS15	5.11678e-10	0.449684	0.69	0.323	8.31426e-06	18	LGALS1
COX5B	2.16965e-16	0.448007	0.707	0.275	3.52547e-12	18	COX5B
DNM3	0	0.447857	0.466	0.002	0	18	DNM3
PHGDH	0	0.447175	0.466	0.003	0	18	PHGDH
AATK	0	0.445133	0.534	0.005	0	18	AATK
KIF5C	0	0.444963	0.466	0.005	0	18	KIF5C
BEX4	5.62274e-44	0.444538	0.603	0.086	9.13639e-40	18	BEX4
GNAI1	4.06018e-306	0.443265	0.483	0.007	6.59738e-302	18	GNAI1
TECR	6.4954e-38	0.44225	0.603	0.098	1.05544e-33	18	TECR
ABHD17A1	3.44862e-29	0.441961	0.655	0.142	5.60367e-25	18	ABHD17A
HSP90AA12	4.33961e-17	0.441189	0.948	0.564	7.05143e-13	18	HSP90AA1
CTNNA1	1.05052e-38	0.440502	0.517	0.073	1.70698e-34	18	CTNNA1
FOLH1	0	0.439281	0.534	0	0	18	FOLH1
FA2H	0	0.439281	0.466	0	0	18	FA2H
DHCR24	0	0.438683	0.483	0.001	0	18	DHCR24
PHACTR3	0	0.438683	0.379	0.001	0	18	PHACTR3
GOLGA4	7.86073e-24	0.43852	0.69	0.184	1.27729e-19	18	GOLGA4
ELAVL3	0	0.438257	0.517	0.001	0	18	ELAVL3
ERBB3	0	0.438086	0.431	0.001	0	18	ERBB3
UCHL1	0	0.437915	0.431	0.001	0	18	UCHL1
NT5DC1	5.98786e-125	0.437287	0.517	0.023	9.72967e-121	18	NT5DC1
PLIN3	5.4306e-55	0.436878	0.534	0.056	8.82419e-51	18	PLIN3
TCEAL4	2.38447e-42	0.436858	0.552	0.075	3.87452e-38	18	TCEAL4
MAPT	0	0.436551	0.466	0.003	0	18	MAPT
SGCB	0	0.432555	0.5	0.007	0	18	SGCB
MAN2A1	3.11921e-47	0.432528	0.5	0.056	5.06841e-43	18	MAN2A1
PAQR4	0	0.431537	0.5	0.008	0	18	PAQR4
VWA1	8.61473e-233	0.430859	0.431	0.008	1.39981e-228	18	VWA1
ANK3	1.92315e-132	0.429365	0.483	0.019	3.12493e-128	18	ANK3
GPD1	0	0.428108	0.466	0	0	18	GPD1
DLG1	1.04205e-53	0.425011	0.466	0.044	1.69323e-49	18	DLG1
WSB11	2.15794e-15	0.4247	0.655	0.239	3.50644e-11	18	WSB1
JAM3	0	0.424186	0.466	0.004	0	18	JAM3
DDR1	0	0.421721	0.466	0.006	0	18	DDR1
NUCKS11	5.46757e-15	0.4198	0.655	0.235	8.88426e-11	18	NUCKS1
KIDINS220	2.09905e-33	0.418148	0.517	0.082	3.41074e-29	18	KIDINS220
CLASP2	3.88946e-82	0.418134	0.483	0.031	6.31998e-78	18	CLASP2
ABHD5	2.53512e-60	0.41812	0.466	0.039	4.11932e-56	18	ABHD5
CCNQ	2.194e-74	0.417968	0.466	0.032	3.56503e-70	18	CCNQ
ARPP19	2.97969e-48	0.416973	0.586	0.075	4.84169e-44	18	ARPP19
FAM131C	0	0.416808	0.397	0	0	18	FAM131C
TMEM98	0	0.416381	0.448	0.001	0	18	TMEM98
EMC2	1.39422e-75	0.416233	0.483	0.034	2.26547e-71	18	EMC2
SCG5	0	0.416211	0.448	0.001	0	18	SCG5
ARFGEF3	0	0.415954	0.448	0.001	0	18	ARFGEF3
MGLL	5.99538e-134	0.413773	0.414	0.014	9.74189e-130	18	MGLL
CCDC90B	9.25291e-46	0.412377	0.5	0.058	1.5035e-41	18	CCDC90B
POLR2F	6.21591e-30	0.411549	0.448	0.07	1.01002e-25	18	POLR2F
CEP170	2.27022e-32	0.407251	0.569	0.1	3.68888e-28	18	CEP170
CRYBG3	1.36015e-114	0.407225	0.466	0.021	2.2101e-110	18	CRYBG3
APBB1	2.12601e-193	0.405848	0.448	0.011	3.45455e-189	18	APBB1
SLCO1A2	0	0.405465	0.431	0	0	18	SLCO1A2
ABCA8	0	0.405465	0.466	0	0	18	ABCA8
TMEM178A	0	0.405294	0.414	0	0	18	TMEM178A
KCNJ10	0	0.404953	0.431	0.001	0	18	KCNJ10
ENPP6	0	0.404611	0.431	0.001	0	18	ENPP6
AK5	0	0.40427	0.466	0.001	0	18	AK5
RBP7	5.68532e-63	0.403203	0.431	0.032	9.23808e-59	18	RBP7
PARP1	1.16333e-24	0.400684	0.552	0.119	1.8903e-20	18	PARP1
RNH1	8.31869e-18	0.400099	0.5	0.131	1.3517e-13	18	RNH1
ACYP2	1.70673e-77	0.399142	0.448	0.028	2.77326e-73	18	ACYP2
PDGFA	1.5636e-254	0.398738	0.414	0.006	2.54069e-250	18	PDGFA
GAMT	2.86039e-82	0.396325	0.483	0.031	4.64785e-78	18	GAMT
EPN2	4.04886e-110	0.396261	0.448	0.02	6.579e-106	18	EPN2
PAPSS1	1.16049e-69	0.395911	0.448	0.032	1.88569e-65	18	PAPSS1
RAB10	1.21915e-29	0.394975	0.534	0.096	1.981e-25	18	RAB10
GPIHBP1	0	0.393819	0.397	0	0	18	GPIHBP1
OCIAD1	5.87697e-18	0.393475	0.517	0.138	9.54949e-14	18	OCIAD1
ABCA6	0	0.393392	0.414	0	0	18	ABCA6
PTPN11	2.12536e-48	0.393119	0.448	0.045	3.45349e-44	18	PTPN11
HEPN1	0	0.392965	0.466	0.001	0	18	HEPN1
CHURC1	1.05929e-31	0.392064	0.586	0.106	1.72125e-27	18	CHURC1
LHPP	2.48614e-151	0.391213	0.448	0.014	4.03973e-147	18	LHPP
FDFT1	6.15688e-49	0.388986	0.414	0.038	1.00043e-44	18	FDFT1
DNAJB2	1.47212e-71	0.387594	0.431	0.028	2.39205e-67	18	DNAJB2
MTCH1	2.27215e-21	0.387262	0.5	0.113	3.69202e-17	18	MTCH1
CLCN3	6.4542e-63	0.386852	0.483	0.04	1.04874e-58	18	CLCN3
SESTD1	3.24316e-111	0.385753	0.448	0.02	5.26981e-107	18	SESTD1
FTH16	2.74442e-11	0.384256	1	0.921	4.45941e-07	18	FTH1
TRAPPC2L	2.36652e-31	0.383777	0.483	0.076	3.84536e-27	18	TRAPPC2L
DYNC1H1	2.86921e-18	0.382261	0.534	0.143	4.66217e-14	18	DYNC1H1
PRR18	0	0.382208	0.397	0	0	18	PRR18
SRCIN1	0	0.382037	0.414	0	0	18	SRCIN1
FAIM2	0	0.38144	0.431	0.001	0	18	FAIM2
YWHAE	1.53755e-19	0.380971	0.5	0.118	2.49836e-15	18	YWHAE
BCAS1	0	0.38016	0.362	0.001	0	18	BCAS1
MRFAP1	1.18428e-22	0.379989	0.534	0.12	1.92433e-18	18	MRFAP1
NDUFC2	9.16638e-17	0.379575	0.638	0.206	1.48944e-12	18	NDUFC2
ZBTB16	7.80091e-27	0.378572	0.448	0.075	1.26757e-22	18	ZBTB16
GCSH	3.75008e-58	0.377933	0.448	0.038	6.09351e-54	18	GCSH
NPC1	5.69284e-46	0.377358	0.397	0.037	9.2503e-42	18	NPC1
B3GAT1	9.67265e-270	0.37735	0.379	0.005	1.57171e-265	18	B3GAT1
SLC6A8	3.62732e-296	0.376585	0.379	0.004	5.89403e-292	18	SLC6A8
SPAG9	1.64334e-24	0.376296	0.5	0.099	2.67026e-20	18	SPAG9
PTGES3	3.44216e-13	0.374331	0.603	0.219	5.59317e-09	18	PTGES3
RUFY3	1.62451e-61	0.374242	0.483	0.041	2.63967e-57	18	RUFY3
TMEM206	1.94306e-96	0.372351	0.431	0.021	3.15728e-92	18	TMEM206
SLC25A4	4.69102e-87	0.371682	0.414	0.021	7.62244e-83	18	SLC25A4
NINJ2	2.08161e-64	0.371264	0.362	0.022	3.38241e-60	18	NINJ2
SNX6	1.07629e-17	0.371099	0.569	0.16	1.74886e-13	18	SNX6
CYP27A1	9.81187e-169	0.370824	0.414	0.01	1.59433e-164	18	CYP27A1
AC018647.1	0	0.370374	0.414	0	0	18	AC018647.1
SH3GL3	0	0.370374	0.414	0	0	18	SH3GL3
TMEM87A	3.96082e-36	0.370214	0.483	0.067	6.43594e-32	18	TMEM87A
AIF1L	0	0.370203	0.414	0	0	18	AIF1L
RAD211	6.36523e-20	0.370046	0.5	0.117	1.03429e-15	18	RAD21
FAM13C	0	0.369776	0.362	0.001	0	18	FAM13C
AKAP11	2.58552e-48	0.369749	0.448	0.045	4.20122e-44	18	AKAP11
ALCAM	4.10231e-38	0.36938	0.448	0.055	6.66584e-34	18	ALCAM
RAB14	1.40333e-26	0.365985	0.534	0.103	2.28028e-22	18	RAB14
ZDHHC9	5.09435e-252	0.365515	0.362	0.005	8.2778e-248	18	ZDHHC9
PMP2	0	0.364411	0.397	0.004	0	18	PMP2
NFIX	1.23498e-259	0.363816	0.414	0.006	2.00672e-255	18	NFIX
TALDO11	1.33747e-18	0.363603	0.603	0.17	2.17326e-14	18	TALDO1
CERS2	9.40475e-40	0.362521	0.448	0.053	1.52818e-35	18	CERS2
LAMP1	1.61977e-18	0.362298	0.5	0.124	2.63196e-14	18	LAMP1
MAP4K4	2.90104e-17	0.361262	0.414	0.095	4.71389e-13	18	MAP4K4
RDH11	8.89635e-34	0.359759	0.466	0.066	1.44557e-29	18	RDH11
DIP2B	1.13498e-63	0.359308	0.448	0.034	1.84423e-59	18	DIP2B
GALNT7	7.49261e-91	0.359234	0.431	0.022	1.21747e-86	18	GALNT7
AGPAT4	7.51681e-162	0.359074	0.414	0.011	1.22141e-157	18	AGPAT4
ATP6V0B1	9.01985e-11	0.358981	0.638	0.285	1.46564e-06	18	ATP6V0B
EPB41L3	2.28891e-28	0.358641	0.466	0.077	3.71925e-24	18	EPB41L3
TOB2	2.05165e-54	0.358401	0.414	0.034	3.33372e-50	18	TOB2
ADAMTS8	0	0.358398	0.31	0	0	18	ADAMTS8
GRM3	0	0.358312	0.397	0	0	18	GRM3
TCEAL7	0	0.358056	0.362	0	0	18	TCEAL7
FAM171A1	0	0.357373	0.397	0.001	0	18	FAM171A1
PSMB5	1.12428e-30	0.356792	0.414	0.058	1.82683e-26	18	PSMB5
PJA2	6.58e-19	0.356599	0.5	0.122	1.06918e-14	18	PJA2
LGALS3BP	3.14823e-46	0.355354	0.397	0.037	5.11557e-42	18	LGALS3BP
MAP7D1	1.38878e-39	0.354334	0.431	0.05	2.25663e-35	18	MAP7D1
CLU	1.24212e-294	0.35422	0.31	0.003	2.01832e-290	18	CLU
GTF2I	3.07747e-19	0.353791	0.534	0.134	5.00058e-15	18	GTF2I
SRPK2	5.50464e-28	0.353396	0.448	0.073	8.9445e-24	18	SRPK2
ARL2	2.33304e-41	0.352938	0.5	0.063	3.79095e-37	18	ARL2
PTN	0	0.352689	0.379	0.003	0	18	PTN
TPD52	2.56023e-55	0.352645	0.448	0.039	4.16012e-51	18	TPD52
TERF2IP	6.01325e-20	0.35193	0.569	0.145	9.77093e-16	18	TERF2IP
ANXA51	1.46639e-12	0.351677	0.638	0.245	2.38273e-08	18	ANXA5
NDUFAF3	1.35441e-25	0.351569	0.534	0.107	2.20077e-21	18	NDUFAF3
PADI2	5.71383e-43	0.350041	0.448	0.049	9.2844e-39	18	PADI2
DNAJA11	1.45183e-20	0.34998	0.621	0.163	2.35907e-16	18	DNAJA1
C21orf91	1.75511e-102	0.349741	0.431	0.02	2.85189e-98	18	C21orf91
RABAC1	1.82792e-16	0.349497	0.586	0.177	2.97019e-12	18	RABAC1
GPX4	1.87847e-10	0.348881	0.621	0.271	3.05233e-06	18	GPX4
SRP14	1.82244e-10	0.346678	0.776	0.41	2.96128e-06	18	SRP14
RBX1	9.0691e-16	0.34659	0.586	0.181	1.47364e-11	18	RBX1
VXN	0	0.34602	0.397	0	0	18	VXN
DNAJC6	0	0.345935	0.379	0	0	18	DNAJC6
S100A13	3.16954e-93	0.345663	0.328	0.012	5.15018e-89	18	S100A13
KAZN	0	0.345422	0.345	0.001	0	18	KAZN
PROX1	0	0.344739	0.397	0.002	0	18	PROX1
CXADR	4.17732e-134	0.344735	0.414	0.013	6.78772e-130	18	CXADR
ARPC5	5.06683e-10	0.343718	0.638	0.299	8.2331e-06	18	ARPC5
BLOC1S1	3.23955e-17	0.343692	0.621	0.187	5.26395e-13	18	BLOC1S1
SEC62	2.27853e-11	0.343429	0.534	0.201	3.70239e-07	18	SEC62
CALD1	0	0.343205	0.345	0.003	0	18	CALD1
WRB	1.83627e-103	0.342883	0.379	0.015	2.98375e-99	18	WRB
HTRA11	1.00489e-15	0.342704	0.534	0.15	1.63284e-11	18	HTRA1
MVB12B	2.83728e-82	0.342042	0.345	0.016	4.6103e-78	18	MVB12B
2020-09-02	5.29386e-18	0.341779	0.569	0.156	8.60199e-14	18	2020-09-02
RASSF2	3.58987e-23	0.341682	0.466	0.09	5.83318e-19	18	RASSF2
LAMTOR5	2.77726e-14	0.341678	0.5	0.148	4.51277e-10	18	LAMTOR5
KLF13	3.87753e-21	0.34087	0.534	0.122	6.3006e-17	18	KLF13
DDX24	1.5123e-12	0.34081	0.638	0.241	2.45734e-08	18	DDX24
BNIP31	2.50603e-64	0.34041	0.397	0.026	4.07205e-60	18	BNIP3
TMEM141	3.06583e-43	0.340098	0.466	0.053	4.98167e-39	18	TMEM141
PLCL1	6.72716e-178	0.339634	0.345	0.007	1.0931e-173	18	PLCL1
SPTLC21	4.31907e-15	0.339621	0.431	0.112	7.01806e-11	18	SPTLC2
RAB2A	8.8063e-20	0.334184	0.569	0.144	1.43094e-15	18	RAB2A
RNASE12	5.9474e-26	0.334066	0.517	0.092	9.66393e-22	18	RNASE1
ATP1A1	1.41709e-18	0.33381	0.448	0.102	2.30264e-14	18	ATP1A1
TMED10	1.6692e-11	0.333777	0.431	0.136	2.71229e-07	18	TMED10
GJC2	0	0.333579	0.345	0	0	18	GJC2
NCAM2	0	0.333579	0.379	0	0	18	NCAM2
PCSK6	0	0.333408	0.328	0.001	0	18	PCSK6
FAXDC2	0	0.332469	0.379	0.002	0	18	FAXDC2
ZKSCAN1	3.03517e-29	0.331937	0.448	0.069	4.93185e-25	18	ZKSCAN1
PRNP	1.64819e-25	0.331905	0.483	0.088	2.67815e-21	18	PRNP
MFSD6	8.82076e-115	0.330762	0.397	0.015	1.43329e-110	18	MFSD6
FAM229B	1.07723e-290	0.329998	0.362	0.004	1.7504e-286	18	FAM229B
RNF141	4.61189e-45	0.328623	0.414	0.041	7.49385e-41	18	RNF141
ZDHHC20	4.41679e-38	0.328564	0.431	0.051	7.17685e-34	18	ZDHHC20
GAS7	4.60681e-57	0.327771	0.397	0.03	7.4856e-53	18	GAS7
R3HCC1	1.99771e-60	0.326943	0.414	0.031	3.24608e-56	18	R3HCC1
CCT3	4.88351e-18	0.326838	0.466	0.111	7.93522e-14	18	CCT3
MIGA1	1.25052e-60	0.325619	0.414	0.031	2.03197e-56	18	MIGA1
SPCS2	2.5426e-12	0.324321	0.586	0.212	4.13148e-08	18	SPCS2
ARHGEF2	6.04405e-47	0.323881	0.448	0.045	9.82098e-43	18	ARHGEF2
GPSM2	4.77223e-150	0.322369	0.397	0.011	7.7544e-146	18	GPSM2
THY1	0	0.320474	0.31	0.001	0	18	THY1
ZDHHC14	6.15528e-68	0.320051	0.397	0.025	1.00017e-63	18	ZDHHC14
RAB9A	5.29148e-36	0.31973	0.414	0.05	8.59813e-32	18	RAB9A
ENPP4	1.36777e-66	0.319552	0.397	0.026	2.22249e-62	18	ENPP4
DLG2	0	0.319365	0.345	0.002	0	18	DLG2
PAQR6	0	0.319109	0.362	0.002	0	18	PAQR6
DYNC1LI2	1.06157e-23	0.319028	0.414	0.071	1.72494e-19	18	DYNC1LI2
LDHB	3.60184e-13	0.3183	0.534	0.172	5.85263e-09	18	LDHB
SPECC1	7.61126e-28	0.31705	0.414	0.062	1.23675e-23	18	SPECC1
NIPAL3	8.77097e-40	0.316974	0.379	0.039	1.4252e-35	18	NIPAL3
MTDH	4.40109e-10	0.31649	0.621	0.266	7.15132e-06	18	MTDH
EPB41L23	3.71568e-16	0.316394	0.586	0.168	6.03761e-12	18	EPB41L2
TACC1	1.00922e-15	0.316367	0.5	0.137	1.63988e-11	18	TACC1
C9orf3	9.94763e-199	0.315706	0.345	0.006	1.61639e-194	18	C9orf3
SGK3	3.27693e-26	0.315211	0.414	0.066	5.32469e-22	18	SGK3
HES6	8.75941e-63	0.314713	0.31	0.017	1.42332e-58	18	HES6
HSBP1	7.27729e-19	0.313681	0.483	0.113	1.18249e-14	18	HSBP1
COPS9	2.2811e-11	0.313165	0.5	0.175	3.70655e-07	18	COPS9
SERINC5	1.65889e-46	0.312721	0.414	0.039	2.69553e-42	18	SERINC5
CXXC5	1.27489e-44	0.312671	0.362	0.032	2.07156e-40	18	CXXC5
DOCK5	1.30291e-33	0.311579	0.379	0.045	2.1171e-29	18	DOCK5
TIMP2	6.12389e-13	0.311354	0.466	0.14	9.9507e-09	18	TIMP2
HSPE12	5.74884e-13	0.310242	0.517	0.166	9.34129e-09	18	HSPE1
COBL	0	0.308834	0.328	0	0	18	COBL
SLC6A1	0	0.308578	0.293	0	0	18	SLC6A1
ARHGAP23	0	0.308578	0.345	0	0	18	ARHGAP23
NFASC	0	0.308322	0.328	0.001	0	18	NFASC
LIFR	0	0.308236	0.362	0.001	0	18	LIFR
PTP4A2	2.72232e-09	0.308208	0.534	0.218	4.4235e-05	18	PTP4A2
ETFRF1	3.52428e-61	0.308114	0.379	0.026	5.7266e-57	18	ETFRF1
ATP6V1E1	4.9616e-23	0.308045	0.414	0.073	8.0621e-19	18	ATP6V1E1
LIPE	0	0.306871	0.328	0.002	0	18	LIPE
DAAM2	0	0.306786	0.328	0.002	0	18	DAAM2
DLC1	0	0.306786	0.293	0.002	0	18	DLC1
HACD3	1.92207e-47	0.30674	0.414	0.038	3.12317e-43	18	HACD3
RTKN	0	0.306274	0.345	0.003	0	18	RTKN
RHOBTB3	3.72522e-34	0.306083	0.345	0.037	6.05311e-30	18	RHOBTB3
DSEL	1.39585e-224	0.305508	0.293	0.003	2.26812e-220	18	DSEL
MAPRE2	2.69101e-42	0.305099	0.397	0.039	4.37261e-38	18	MAPRE2
GATM	1.06908e-29	0.304429	0.379	0.05	1.73715e-25	18	GATM
SAR1B	2.66882e-26	0.303936	0.414	0.065	4.33656e-22	18	SAR1B
PCMT1	7.60491e-15	0.301893	0.379	0.091	1.23572e-10	18	PCMT1
RTL8C	1.89531e-36	0.301724	0.328	0.032	3.07969e-32	18	RTL8C
PRKAR1A	2.09526e-19	0.300677	0.466	0.102	3.40459e-15	18	PRKAR1A
REXO2	2.15871e-33	0.30011	0.379	0.045	3.50769e-29	18	REXO2
LMBRD1	2.09027e-30	0.299906	0.414	0.058	3.39647e-26	18	LMBRD1
STXBP3	7.80359e-23	0.299628	0.397	0.068	1.26801e-18	18	STXBP3
CMC2	1.44055e-27	0.29902	0.397	0.058	2.34075e-23	18	CMC2
SERINC3	5.7608e-19	0.298625	0.431	0.092	9.36072e-15	18	SERINC3
CTTNBP2	1.18433e-24	0.298514	0.397	0.063	1.92442e-20	18	CTTNBP2
KIAA1109	3.48166e-23	0.298037	0.397	0.067	5.65735e-19	18	KIAA1109
RNF130	1.56936e-10	0.297612	0.466	0.163	2.55005e-06	18	RNF130
MTMR10	5.4804e-60	0.297441	0.362	0.024	8.9051e-56	18	MTMR10
RAB7A	8.79751e-18	0.297214	0.483	0.117	1.42951e-13	18	RAB7A
CPOX	3.73631e-122	0.297199	0.362	0.011	6.07113e-118	18	CPOX
2020-09-10	2.35392e-106	0.296692	0.345	0.012	3.82488e-102	18	2020-09-10
HIGD1A	2.79282e-34	0.296361	0.345	0.037	4.53806e-30	18	HIGD1A
COL4A5	0	0.296266	0.328	0	0	18	COL4A5
TPPP	0	0.29618	0.31	0	0	18	TPPP
CRYL1	4.568e-41	0.296114	0.379	0.037	7.42255e-37	18	CRYL1
ZNF488	0	0.296095	0.328	0	0	18	ZNF488
MPDZ	0	0.29601	0.31	0	0	18	MPDZ
STXBP6	0	0.29601	0.345	0	0	18	STXBP6
BMP7	0	0.295924	0.31	0	0	18	BMP7
RUFY2	5.13178e-57	0.295775	0.362	0.025	8.33863e-53	18	RUFY2
NSL1	3.65914e-25	0.295497	0.431	0.072	5.94574e-21	18	NSL1
CLIC4	1.55411e-94	0.295427	0.345	0.013	2.52527e-90	18	CLIC4
NORAD	5.83696e-20	0.295058	0.448	0.094	9.48448e-16	18	NORAD
RAB4A	3.42038e-24	0.294739	0.345	0.05	5.55777e-20	18	RAB4A
CADM4	0	0.294558	0.345	0.002	0	18	CADM4
TYRO3	0	0.294473	0.328	0.002	0	18	TYRO3
ARL8A	4.58381e-29	0.294415	0.379	0.051	7.44823e-25	18	ARL8A
TUBB2A	1.12758e-82	0.294248	0.328	0.014	1.8322e-78	18	TUBB2A
USP54	0	0.294217	0.345	0.002	0	18	USP54
COLGALT2	0	0.29345	0.328	0.003	0	18	COLGALT2
SOX8	0	0.29345	0.31	0.002	0	18	SOX8
ABHD17B	6.91332e-77	0.293238	0.328	0.015	1.12334e-72	18	ABHD17B
PIGT	9.24433e-21	0.29308	0.362	0.063	1.50211e-16	18	PIGT
SEMA6A	4.84223e-290	0.292599	0.345	0.003	7.86815e-286	18	SEMA6A
PAK2	2.21678e-07	0.292459	0.414	0.173	0.00360204	18	PAK2
SNX1	7.02871e-34	0.292389	0.414	0.052	1.14209e-29	18	SNX1
STRN	2.49696e-49	0.292118	0.362	0.029	4.05732e-45	18	STRN
ITGAV	1.6564e-22	0.29164	0.379	0.063	2.69148e-18	18	ITGAV
EGLN3	7.75502e-213	0.291322	0.31	0.004	1.26011e-208	18	EGLN3
SESN1	1.9984e-24	0.29132	0.397	0.064	3.24721e-20	18	SESN1
MFGE8	4.56957e-67	0.291305	0.328	0.017	7.4251e-63	18	MFGE8
FUT8	2.00051e-84	0.291221	0.362	0.017	3.25063e-80	18	FUT8
AGAP1	2.22397e-184	0.290897	0.31	0.005	3.61372e-180	18	AGAP1
USP31	1.56986e-166	0.290558	0.31	0.006	2.55086e-162	18	USP31
FRMD4B	1.0624e-16	0.2902	0.362	0.075	1.72629e-12	18	FRMD4B
AHSA1	2.89774e-25	0.289006	0.414	0.067	4.70854e-21	18	AHSA1
SFT2D1	4.07268e-19	0.288501	0.466	0.103	6.61769e-15	18	SFT2D1
SCRN1	3.80964e-64	0.288455	0.345	0.02	6.19028e-60	18	SCRN1
PON2	2.09846e-45	0.288391	0.362	0.031	3.40979e-41	18	PON2
TSPAN15	9.84167e-59	0.288204	0.328	0.02	1.59917e-54	18	TSPAN15
MAN2A2	9.39052e-58	0.287953	0.328	0.02	1.52587e-53	18	MAN2A2
NIPA1	2.30989e-104	0.286234	0.31	0.01	3.75333e-100	18	NIPA1
MTURN	5.07769e-38	0.285997	0.345	0.033	8.25074e-34	18	MTURN
SLIRP	6.27113e-18	0.28595	0.397	0.083	1.019e-13	18	SLIRP
JOSD2	1.6175e-28	0.285802	0.362	0.048	2.62827e-24	18	JOSD2
FAM234A	6.38642e-103	0.283953	0.345	0.012	1.03773e-98	18	FAM234A
ZNF536	0	0.283362	0.328	0	0	18	ZNF536
CHRM5	0	0.283277	0.276	0	0	18	CHRM5
NEMF	4.19035e-15	0.283136	0.448	0.116	6.8089e-11	18	NEMF
DDRGK1	2.06938e-22	0.282808	0.414	0.074	3.36254e-18	18	DDRGK1
TARSL2	1.72731e-46	0.282114	0.328	0.025	2.8067e-42	18	TARSL2
MOSPD2	1.09845e-53	0.281948	0.362	0.026	1.78487e-49	18	MOSPD2
SH3GLB1	2.45842e-16	0.281834	0.448	0.109	3.99468e-12	18	SH3GLB1
MAP4K5	1.1391e-37	0.281637	0.362	0.037	1.85093e-33	18	MAP4K5
MAP1LC3B	1.78442e-10	0.281245	0.448	0.151	2.8995e-06	18	MAP1LC3B
TCF4	1.01522e-18	0.28112	0.431	0.091	1.64963e-14	18	TCF4
VDAC2	1.38869e-10	0.280227	0.414	0.134	2.25648e-06	18	VDAC2
PHYHIPL	0	0.280121	0.31	0.002	0	18	PHYHIPL
NDUFB2	6.62322e-07	0.279423	0.517	0.252	0.0107621	18	NDUFB2
DMAC1	1.37065e-27	0.27931	0.379	0.053	2.22717e-23	18	DMAC1
SPTBN1	3.0451e-41	0.27813	0.328	0.028	4.94798e-37	18	SPTBN1
CADM2	0	0.277654	0.31	0.002	0	18	CADM2
NPDC1	6.67467e-154	0.277314	0.293	0.005	1.08457e-149	18	NPDC1
HIP1	1.22902e-55	0.276554	0.31	0.019	1.99704e-51	18	HIP1
PCBP4	2.1606e-106	0.275533	0.276	0.007	3.51075e-102	18	PCBP4
CNPY2	1.06041e-15	0.275405	0.397	0.092	1.72306e-11	18	CNPY2
PLEKHB2	5.63023e-20	0.275231	0.414	0.081	9.14857e-16	18	PLEKHB2
STX12	4.792e-20	0.274838	0.414	0.081	7.78652e-16	18	STX12
NASP	6.10071e-13	0.274479	0.431	0.121	9.91305e-09	18	NASP
HOMER3	6.62334e-22	0.27395	0.31	0.045	1.07623e-17	18	HOMER3
MCRIP1	1.08759e-17	0.27386	0.362	0.071	1.76723e-13	18	MCRIP1
RALGAPA1	3.95213e-24	0.273422	0.362	0.055	6.42182e-20	18	RALGAPA1
AFMID	3.79586e-95	0.273415	0.293	0.01	6.16789e-91	18	AFMID
COL18A1	4.69747e-118	0.273331	0.328	0.009	7.63292e-114	18	COL18A1
TULP4	4.2895e-31	0.273254	0.31	0.033	6.97e-27	18	TULP4
KLF9	6.28206e-14	0.273111	0.345	0.079	1.02077e-09	18	KLF9
NAPEPLD	1.27659e-98	0.271978	0.31	0.01	2.07434e-94	18	NAPEPLD
KIF21A	1.45969e-46	0.271957	0.31	0.022	2.37185e-42	18	KIF21A
CRBN	7.11655e-12	0.271856	0.328	0.082	1.15637e-07	18	CRBN
PSD3	2.31388e-85	0.271809	0.293	0.011	3.75982e-81	18	PSD3
SRP9	1.04575e-11	0.271485	0.431	0.131	1.69924e-07	18	SRP9
KIF13B	1.06091e-28	0.271442	0.31	0.036	1.72387e-24	18	KIF13B
PRKCSH	1.37376e-22	0.271346	0.328	0.049	2.23221e-18	18	PRKCSH
MORF4L1	3.10812e-10	0.271316	0.552	0.211	5.05039e-06	18	MORF4L1
STAMBP	2.04575e-34	0.271277	0.345	0.037	3.32414e-30	18	STAMBP
INF2	4.04316e-84	0.270796	0.31	0.012	6.56974e-80	18	INF2
PTK2	1.36619e-83	0.270796	0.31	0.012	2.21992e-79	18	PTK2
PAFAH1B2	1.08308e-19	0.270696	0.31	0.05	1.7599e-15	18	PAFAH1B2
PDE1C	0	0.27029	0.276	0	0	18	PDE1C
NACAD	0	0.270119	0.276	0	0	18	NACAD
SOX10	0	0.270034	0.31	0	0	18	SOX10
RPS6KA5	1.02436e-30	0.269222	0.328	0.037	1.66448e-26	18	RPS6KA5
PRRG1	0	0.26918	0.276	0.001	0	18	PRRG1
PHPT1	1.11066e-10	0.26865	0.414	0.131	1.80471e-06	18	PHPT1
KIAA1324L	0	0.268498	0.31	0.002	0	18	KIAA1324L
NRBP2	1.44669e-66	0.268437	0.293	0.014	2.35073e-62	18	NRBP2
CDK19	6.68805e-43	0.268377	0.328	0.027	1.08674e-38	18	CDK19
C1orf198	0	0.268327	0.31	0.002	0	18	C1orf198
SLC11A2	7.53405e-19	0.268182	0.31	0.051	1.22421e-14	18	SLC11A2
CACYBP	2.758e-15	0.267946	0.379	0.086	4.48147e-11	18	CACYBP
TMC6	2.32279e-15	0.267868	0.379	0.085	3.7743e-11	18	TMC6
ANK2	1.23936e-208	0.26739	0.259	0.003	2.01384e-204	18	ANK2
PEPD	4.55304e-17	0.266339	0.379	0.079	7.39824e-13	18	PEPD
CERCAM	2.07329e-188	0.266283	0.276	0.004	3.36888e-184	18	CERCAM
FERMT2	8.70181e-190	0.265942	0.293	0.004	1.41396e-185	18	FERMT2
EIF5	4.00522e-06	0.265466	0.431	0.206	0.0650808	18	EIF5
TMEM106B	2.87049e-29	0.265452	0.345	0.042	4.66426e-25	18	TMEM106B
GRIA2	0	0.265432	0.293	0.002	0	18	GRIA2
PPP2R2B	2.10215e-67	0.265411	0.328	0.017	3.41579e-63	18	PPP2R2B
NOVA1	1.30247e-227	0.264837	0.259	0.002	2.11639e-223	18	NOVA1
RALGDS	6.56545e-42	0.263818	0.345	0.03	1.06682e-37	18	RALGDS
ACER3	7.4325e-25	0.263818	0.328	0.044	1.20771e-20	18	ACER3
FKBP2	4.12837e-09	0.263218	0.379	0.127	6.70819e-05	18	FKBP2
TLE4	2.83143e-16	0.262963	0.397	0.088	4.6008e-12	18	TLE4
TSPAN5	3.26489e-54	0.262729	0.31	0.019	5.30512e-50	18	TSPAN5
DOCK9	9.7848e-124	0.262461	0.293	0.007	1.58993e-119	18	DOCK9
NBPF1	4.5027e-99	0.260936	0.293	0.009	7.31644e-95	18	NBPF1
ENOPH1	8.65192e-37	0.260597	0.345	0.034	1.40585e-32	18	ENOPH1
BCAP29	3.79646e-19	0.259794	0.345	0.061	6.16886e-15	18	BCAP29
PFDN2	5.25984e-14	0.259274	0.448	0.121	8.54672e-10	18	PFDN2
ZCRB1	3.12552e-15	0.258169	0.379	0.086	5.07866e-11	18	ZCRB1
[truncated: 298 more rows]

## Sheet: Supplementary Table 9
Dataset	Cells Passed QC	Unique Genes Observed	Mouse 1 / Patient 1	Mouse 2 / Patient 2	Mouse 3 / Patient 3	Patient 4	Patient 5	Patient 6	Patient 7	Patient 8	Patient 9	Patient 10
[truncated: 3 more rows]

[truncated: 3 more sheets: Supplementary Table 10, Supplementary Table 11, Supplementary Table 12]
